# Supplementary material for: Phylogenomics of Prokaryotic Ribosomal Proteins
Source: PLoS One. 2012 May 16;7(5):e36972. doi: 10.1371/journal.pone.0036972 (PMC3353972; doi:10.1371/journal.pone.0036972)
Supplement: Table S1 — List of r-proteins analyzed in this study. (XLS) [file pone.0036972.s001.xls]

## Sheet: Sheet1
				name by	Distribution (by Lecompte ea, 2002)
name	name	COG for ini set		Lecompte (2002)	lower case x stands for non-universal distributions
in the dataset (arch)	in the dataset (bact)		COG annotation	and Wilson (2005)	B	A	E	arCOG for ini set	arCOG annotation
	Universal proteins (34)
L1p	L1	COG00081	Ribosomal protein L1	L1p	X	X	X	arCOG04289	Ribosomal protein L1
L2p	L2	COG00090	Ribosomal protein L2	L2p	X	X	X	arCOG04067	Ribosomal protein L2
L3p	L3	COG00087	Ribosomal protein L3	L3p	X	X	X	arCOG04070	Ribosomal protein L3
L4p	L4	COG00088	Ribosomal protein L4	L4p	X	X	X	arCOG04071	Ribosomal protein L4 /L1e
L5p	L5	COG00094	Ribosomal protein L5	L5p	X	X	X	arCOG04092	Ribosomal protein L5
L6p	L6	COG00097	Ribosomal protein L6P/L9E	L6p	X	X	X	arCOG04090	Ribosomal protein L6P
L10p	L10	COG00244	Ribosomal protein L10	L10p	X	X	X	arCOG04288	Ribosomal protein L10
L11p	L11	COG00080	Ribosomal protein L11	L11p	X	X	X	arCOG04372	Ribosomal protein L11
L12p	L7L12	COG02058	Ribosomal protein L12E/L44/L45/RPP1/RPP2	L12p	X	X	X	arCOG04287	Ribosomal protein L12E/L44/L45/RPP1/RPP2
L13p	L13	COG00102	Ribosomal protein L13	L13p	X	X	X	arCOG04242	Ribosomal protein L13
L14p	L14	COG00093	Ribosomal protein L14	L14p	X	X	X	arCOG04095	Ribosomal protein L14
L15p	L15	COG00200	Ribosomal protein L15	L15p	X	X	X	arCOG00779	Ribosomal protein L15
L18p	L18	COG00256	Ribosomal protein L18	L18p	X	X	X	arCOG04088	Ribosomal protein L18
L22p	L22	COG00091	Ribosomal protein L22	L22p	X	X	X	arCOG04098	Ribosomal protein L22
L23p	L23	COG00089	Ribosomal protein L23	L23p	X	X	X	arCOG04072	Ribosomal protein L23
L24p	L24	COG00198	Ribosomal protein L24	L24p	X	X	X	arCOG04094	Ribosomal protein L24
L29p	L29	COG00255	Ribosomal protein L29	L29p	X	X	X	arCOG00785	Ribosomal protein L29
L30p	L30	COG01841	Ribosomal protein L30/L7E	L30p	x	X	X	arCOG04086	Ribosomal protein L30
S2p	S2	COG00052	Ribosomal protein S2	S2p	X	X	X	arCOG04245	Ribosomal protein S2
S3p	S3	COG00092	Ribosomal protein S3	S3p	X	X	X	arCOG04097	Ribosomal protein S3
S4p	S4	COG00522	Ribosomal protein S4 and related proteins	S4p	X	X	X	arCOG04239	Ribosomal protein S4 or related protein
S5p	S5	COG00098	Ribosomal protein S5	S5p	X	X	X	arCOG04087	Ribosomal protein S5
S7p	S7	COG00049	Ribosomal protein S7	S7p	X	X	X	arCOG04254	Ribosomal protein S7
S8p	S8	COG00096	Ribosomal protein S8	S8p	X	X	X	arCOG04091	Ribosomal protein S8
S9p	S9	COG00103	Ribosomal protein S9	S9p	X	X	X	arCOG04243	Ribosomal protein S9
S10p	S10	COG00051	Ribosomal protein S10	S10p	X	X	X	arCOG01758	Ribosomal protein S10
S11p	S11	COG00100	Ribosomal protein S11	S11p	X	X	X	arCOG04240	Ribosomal protein S11
S12p	S12	COG00048	Ribosomal protein S12	S12p	X	X	X	arCOG04255	Ribosomal protein S12
S13p	S13	COG00099	Ribosomal protein S13	S13p	X	X	X	arCOG01722	Ribosomal protein S13
S14p	S14	COG00199	Ribosomal protein S14	S14p	X	X	X	arCOG00782	Ribosomal protein S14
S15p	S15	COG00184	Ribosomal protein S15P/S13E	S15p	X	X	X	arCOG04185	Ribosomal protein S15P
S17p	S17	COG00186	Ribosomal protein S17	S17p	X	X	X	arCOG04096	Ribosomal protein S17
S19p	S19	COG00185	Ribosomal protein S19	S19p	X	X	X	arCOG04099	Ribosomal protein S19
L7ae	L7ae	COG01358	Ribosomal protein HS6-type (S12/L30/L7a)	L7ae	x	X	X	arCOG01751	Ribosomal protein HS6-type (S12/L30/L7a)
	Bacterial-only proteins (23)
	L9	COG00359	Ribosomal protein L9	L9p	X
	L16	COG00197	Ribosomal protein L16/L10E	L16p	X
	L17	COG00203	Ribosomal protein L17	L17p	X
	L19	COG00335	Ribosomal protein L19	L19p	X
	L20	COG00292	Ribosomal protein L20	L20p	X
	L21	COG00261	Ribosomal protein L21	L21p	X
	L25	COG01825	Ribosomal protein L25 (general stress protein Ctc)	L25p	x
	L27	COG00211	Ribosomal protein L27	L27p	X
	L28	COG00227	Ribosomal protein L28	L28p	X
	L31	COG00254	Ribosomal protein L31	L31p	X
	L32	COG00333	Ribosomal protein L32	L32p	X
	L33	COG00267	Ribosomal protein L33	L33p	X
	L34	COG00230	Ribosomal protein L34	L34p	X
	L35	COG00291	Ribosomal protein L35	L35p	X
	L36	COG00257	Ribosomal protein L36	L36p	X
	S1	COG00539	Ribosomal protein S1	S1p	x
	S6	COG00360	Ribosomal protein S6	S6p	X
	S16	COG00228	Ribosomal protein S16	S16p	X
	S18	COG00238	Ribosomal protein S18	S18p	X
	S20	COG00268	Ribosomal protein S20	S20p	X
	S21	COG00828	Ribosomal protein S21	S21p	x
	S22	PRK10057	Ribosomal protein S22	S22p	x
	S31e	none	30S ribosomal protein Thx	S31e	x
	Archaeal-only proteins (34)
L10e				L10e		X	X	arCOG04113	Ribosomal protein L16
L13e				L13e		x	X	arCOG01013	ribosomal protein L13E
L14e				L14e		x	X	arCOG04167	Ribosomal protein L14E/L6E/L27E
L15e				L15e		X	X	arCOG04209	Ribosomal protein L15E
L18ae				LXa/L18ae		x	X	arCOG04175	Ribosomal protein L20A (L18A) or LX
L18e				L18e		X	X	arCOG00780	Ribosomal protein L18E (prokaryotic L15)
L19e				L19e		X	X	arCOG04089	Ribosomal protein L19E
L21e				L21e		X	X	arCOG04129	Ribosomal protein L21E
L24e				L24e		X	X	arCOG01950	Ribosomal protein L24E
L30e				L30e		x	X	arCOG01752	Ribosomal protein L30E
L31e				L31e		X	X	arCOG04473	Ribosomal protein L31E
L32e				L32e		X	X	arCOG00781	Ribosomal protein L32E
L34e				L34e		x	X	arCOG04168	Ribosomal protein L34E
L35ae				L35ae		x	X	arCOG04304	Ribosomal protein L35AE/L33A
L37ae				L37ae		X	X	arCOG04208	Ribosomal protein L37AE/L43A
L37e				L37e		X	X	arCOG04126	Ribosomal protein L37E
L38e				L38e		x	x	arCOG04057	Ribosomal L38E
L39e				L39e		X	X	arCOG04177	Ribosomal protein L39E
L40e				L40e		X	X	arCOG04049	Ribosomal protein L40E
L41e				L41e		X(uncertain)	X(uncertain)	arCOG06624	Ribosomal L41E
L44e				L44e		X	X	arCOG04109	Ribosomal protein L44E
S17e				S17e		X	X	arCOG01885	Ribosomal protein S17E
S19e				S19e		X	X	arCOG01344	Ribosomal protein S19E (S16A)
S24e				S24e		X	X	arCOG04182	Ribosomal protein S24E
S25e				S25e		x	X	arCOG04327	Ribosomal protein S25
S26e				S26e		x	X	arCOG04305	Ribosomal protein S26
S27ae				S27ae		X	X	arCOG04183	Ribosomal protein S27AE
S27e				S27e		X	X	arCOG04108	Ribosomal protein S27E
S28e				S28e		X	X	arCOG04314	Ribosomal protein S28E/S33
S30e				S30e		x	X	arCOG04293	Ribosomal protein S30
S3ae				S3ae		X	X	arCOG04186	Ribosomal protein S3AE
S4e				S4e		X	X	arCOG04093	Ribosomal protein S4E
S6e				S6e		X	X	arCOG01946	Ribosomal protein S6E (S10)
S8e				S8e		X	X	arCOG04154	Ribosomal protein S8E
L45a				L45a*		x		-
L46a				L46a*		x		-
L47a				L47a*		x		-
				* - three Sulfolobales/Desulfurococcales-specific ribosomal proteins detected by Marquez et al (2011)
