# Supplementary material for: Phylogenomics of Prokaryotic Ribosomal Proteins
Source: PLoS One. 2012 May 16;7(5):e36972. doi: 10.1371/journal.pone.0036972 (PMC3353972; doi:10.1371/journal.pone.0036972)
Supplement: Table S2 — List of bacterial and archaeal genomes analyzed in this study. (XLS) [file pone.0036972.s002.xls]

## Sheet: bacteria
taxID	ftp_name	lineage
525909	Acidimicrobium_ferrooxidans_DSM_10331	cellular organisms;Bacteria;Actinobacteria;Actinobacteria (class);Acidimicrobidae;Acidimicrobiales;Acidimicrobineae;Acidimicrobiaceae;Acidimicrobium;Acidimicrobium ferrooxidans;Acidimicrobium ferrooxidans DSM 10331
479433	Catenulispora_acidiphila_DSM_44928	cellular organisms;Bacteria;Actinobacteria;Actinobacteria (class);Actinobacteridae;Actinomycetales;Catenulisporineae;Catenulisporaceae;Catenulispora;Catenulispora acidiphila;Catenulispora acidiphila DSM 44928
164756	Mycobacterium_MCS	cellular organisms;Bacteria;Actinobacteria;Actinobacteria (class);Actinobacteridae;Actinomycetales;Corynebacterineae;Mycobacteriaceae;Mycobacterium;Mycobacterium sp. MCS
101510	Rhodococcus_jostii_RHA1	cellular organisms;Bacteria;Actinobacteria;Actinobacteria (class);Actinobacteridae;Actinomycetales;Corynebacterineae;Nocardiaceae;Rhodococcus;Rhodococcus jostii;Rhodococcus jostii RHA1
243243	Mycobacterium_avium_104	cellular organisms;Bacteria;Actinobacteria;Actinobacteria (class);Actinobacteridae;Actinomycetales;Corynebacterineae;Mycobacteriaceae;Mycobacterium;Mycobacterium avium complex (MAC);Mycobacterium avium;Mycobacterium avium 104
246196	Mycobacterium_smegmatis_MC2_155	cellular organisms;Bacteria;Actinobacteria;Actinobacteria (class);Actinobacteridae;Actinomycetales;Corynebacterineae;Mycobacteriaceae;Mycobacterium;Mycobacterium smegmatis;Mycobacterium smegmatis str. MC2 155
362242	Mycobacterium_ulcerans_Agy99	cellular organisms;Bacteria;Actinobacteria;Actinobacteria (class);Actinobacteridae;Actinomycetales;Corynebacterineae;Mycobacteriaceae;Mycobacterium;Mycobacterium ulcerans;Mycobacterium ulcerans Agy99
189918	Mycobacterium_KMS	cellular organisms;Bacteria;Actinobacteria;Actinobacteria (class);Actinobacteridae;Actinomycetales;Corynebacterineae;Mycobacteriaceae;Mycobacterium;Mycobacterium sp. KMS
350058	Mycobacterium_vanbaalenii_PYR-1	cellular organisms;Bacteria;Actinobacteria;Actinobacteria (class);Actinobacteridae;Actinomycetales;Corynebacterineae;Mycobacteriaceae;Mycobacterium;Mycobacterium vanbaalenii;Mycobacterium vanbaalenii PYR-1
410289	Mycobacterium_bovis_BCG_Pasteur_1173P2	cellular organisms;Bacteria;Actinobacteria;Actinobacteria (class);Actinobacteridae;Actinomycetales;Corynebacterineae;Mycobacteriaceae;Mycobacterium;Mycobacterium tuberculosis complex;Mycobacterium bovis;Mycobacterium bovis BCG;Mycobacterium bovis BCG str. Pasteur 1173P2
164757	Mycobacterium_JLS	cellular organisms;Bacteria;Actinobacteria;Actinobacteria (class);Actinobacteridae;Actinomycetales;Corynebacterineae;Mycobacteriaceae;Mycobacterium;Mycobacterium sp. JLS
350054	Mycobacterium_gilvum_PYR-GCK	cellular organisms;Bacteria;Actinobacteria;Actinobacteria (class);Actinobacteridae;Actinomycetales;Corynebacterineae;Mycobacteriaceae;Mycobacterium;Mycobacterium gilvum;Mycobacterium gilvum PYR-GCK
340322	Corynebacterium_glutamicum_R	cellular organisms;Bacteria;Actinobacteria;Actinobacteria (class);Actinobacteridae;Actinomycetales;Corynebacterineae;Corynebacteriaceae;Corynebacterium;Corynebacterium glutamicum;Corynebacterium glutamicum R
419947	Mycobacterium_tuberculosis_H37Ra	cellular organisms;Bacteria;Actinobacteria;Actinobacteria (class);Actinobacteridae;Actinomycetales;Corynebacterineae;Mycobacteriaceae;Mycobacterium;Mycobacterium tuberculosis complex;Mycobacterium tuberculosis;Mycobacterium tuberculosis H37Ra
336982	Mycobacterium_tuberculosis_F11	cellular organisms;Bacteria;Actinobacteria;Actinobacteria (class);Actinobacteridae;Actinomycetales;Corynebacterineae;Mycobacteriaceae;Mycobacterium;Mycobacterium tuberculosis complex;Mycobacterium tuberculosis;Mycobacterium tuberculosis F11
272631	Mycobacterium_leprae	cellular organisms;Bacteria;Actinobacteria;Actinobacteria (class);Actinobacteridae;Actinomycetales;Corynebacterineae;Mycobacteriaceae;Mycobacterium;Mycobacterium leprae;Mycobacterium leprae TN
561007	Mycobacterium_abscessus_ATCC_19977	cellular organisms;Bacteria;Actinobacteria;Actinobacteria (class);Actinobacteridae;Actinomycetales;Corynebacterineae;Mycobacteriaceae;Mycobacterium;Mycobacterium chelonae group;Mycobacterium abscessus subgroup;Mycobacterium abscessus;Mycobacterium abscessus ATCC 19977
504474	Corynebacterium_urealyticum_DSM_7109	cellular organisms;Bacteria;Actinobacteria;Actinobacteria (class);Actinobacteridae;Actinomycetales;Corynebacterineae;Corynebacteriaceae;Corynebacterium;Corynebacterium urealyticum;Corynebacterium urealyticum DSM 7109
216594	Mycobacterium_marinum_M	cellular organisms;Bacteria;Actinobacteria;Actinobacteria (class);Actinobacteridae;Actinomycetales;Corynebacterineae;Mycobacteriaceae;Mycobacterium;Mycobacterium marinum;Mycobacterium marinum M
561304	Mycobacterium_leprae_Br4923	cellular organisms;Bacteria;Actinobacteria;Actinobacteria (class);Actinobacteridae;Actinomycetales;Corynebacterineae;Mycobacteriaceae;Mycobacterium;Mycobacterium leprae;Mycobacterium leprae Br4923
561275	Mycobacterium_bovis_BCG_Tokyo_172	cellular organisms;Bacteria;Actinobacteria;Actinobacteria (class);Actinobacteridae;Actinomycetales;Corynebacterineae;Mycobacteriaceae;Mycobacterium;Mycobacterium tuberculosis complex;Mycobacterium bovis;Mycobacterium bovis BCG;Mycobacterium bovis BCG str. Tokyo 172
234621	Rhodococcus_erythropolis_PR4	cellular organisms;Bacteria;Actinobacteria;Actinobacteria (class);Actinobacteridae;Actinomycetales;Corynebacterineae;Nocardiaceae;Rhodococcus;Rhodococcus erythropolis;Rhodococcus erythropolis PR4
632772	Rhodococcus_opacus_B4_uid13791	cellular organisms;Bacteria;Actinobacteria;Actinobacteria (class);Actinobacteridae;Actinomycetales;Corynebacterineae;Nocardiaceae;Rhodococcus;Rhodococcus opacus;Rhodococcus opacus B4
548476	Corynebacterium_aurimucosum_ATCC_700975	cellular organisms;Bacteria;Actinobacteria;Actinobacteria (class);Actinobacteridae;Actinomycetales;Corynebacterineae;Corynebacteriaceae;Corynebacterium;Corynebacterium aurimucosum;Corynebacterium aurimucosum ATCC 700975
645127	Corynebacterium_kroppenstedtii_DSM_44385	cellular organisms;Bacteria;Actinobacteria;Actinobacteria (class);Actinobacteridae;Actinomycetales;Corynebacterineae;Corynebacteriaceae;Corynebacterium;Corynebacterium kroppenstedtii;Corynebacterium kroppenstedtii DSM 44385
196164	Corynebacterium_efficiens_YS-314	cellular organisms;Bacteria;Actinobacteria;Actinobacteria (class);Actinobacteridae;Actinomycetales;Corynebacterineae;Corynebacteriaceae;Corynebacterium;Corynebacterium efficiens;Corynebacterium efficiens YS-314
478434	Mycobacterium_tuberculosis_KZN_1435	cellular organisms;Bacteria;Actinobacteria;Actinobacteria (class);Actinobacteridae;Actinomycetales;Corynebacterineae;Mycobacteriaceae;Mycobacterium;Mycobacterium tuberculosis complex;Mycobacterium tuberculosis;Mycobacterium tuberculosis KZN 1435
526226	Gordonia_bronchialis_DSM_43247	cellular organisms;Bacteria;Actinobacteria;Actinobacteria (class);Actinobacteridae;Actinomycetales;Corynebacterineae;Gordoniaceae;Gordonia;Gordonia bronchialis;Gordonia bronchialis DSM 43247
233413	Mycobacterium_bovis	cellular organisms;Bacteria;Actinobacteria;Actinobacteria (class);Actinobacteridae;Actinomycetales;Corynebacterineae;Mycobacteriaceae;Mycobacterium;Mycobacterium tuberculosis complex;Mycobacterium bovis;Mycobacterium bovis AF2122/97
257309	Corynebacterium_diphtheriae	cellular organisms;Bacteria;Actinobacteria;Actinobacteria (class);Actinobacteridae;Actinomycetales;Corynebacterineae;Corynebacteriaceae;Corynebacterium;Corynebacterium diphtheriae;Corynebacterium diphtheriae NCTC 13129
262316	Mycobacterium_avium_paratuberculosis	cellular organisms;Bacteria;Actinobacteria;Actinobacteria (class);Actinobacteridae;Actinomycetales;Corynebacterineae;Mycobacteriaceae;Mycobacterium;Mycobacterium avium complex (MAC);Mycobacterium avium;Mycobacterium avium subsp. paratuberculosis;Mycobacterium avium subsp. paratuberculosis K-10
83331	Mycobacterium_tuberculosis_CDC1551	cellular organisms;Bacteria;Actinobacteria;Actinobacteria (class);Actinobacteridae;Actinomycetales;Corynebacterineae;Mycobacteriaceae;Mycobacterium;Mycobacterium tuberculosis complex;Mycobacterium tuberculosis;Mycobacterium tuberculosis CDC1551
247156	Nocardia_farcinica_IFM10152	cellular organisms;Bacteria;Actinobacteria;Actinobacteria (class);Actinobacteridae;Actinomycetales;Corynebacterineae;Nocardiaceae;Nocardia;Nocardia farcinica;Nocardia farcinica IFM 10152
83332	Mycobacterium_tuberculosis_H37Rv	cellular organisms;Bacteria;Actinobacteria;Actinobacteria (class);Actinobacteridae;Actinomycetales;Corynebacterineae;Mycobacteriaceae;Mycobacterium;Mycobacterium tuberculosis complex;Mycobacterium tuberculosis;Mycobacterium tuberculosis H37Rv
196627	Corynebacterium_glutamicum_ATCC_13032_Kitasato	cellular organisms;Bacteria;Actinobacteria;Actinobacteria (class);Actinobacteridae;Actinomycetales;Corynebacterineae;Corynebacteriaceae;Corynebacterium;Corynebacterium glutamicum;Corynebacterium glutamicum ATCC 13032
196627	Corynebacterium_glutamicum_ATCC_13032_Bielefeld	cellular organisms;Bacteria;Actinobacteria;Actinobacteria (class);Actinobacteridae;Actinomycetales;Corynebacterineae;Corynebacteriaceae;Corynebacterium;Corynebacterium glutamicum;Corynebacterium glutamicum ATCC 13032
306537	Corynebacterium_jeikeium_K411	cellular organisms;Bacteria;Actinobacteria;Actinobacteria (class);Actinobacteridae;Actinomycetales;Corynebacterineae;Corynebacteriaceae;Corynebacterium;Corynebacterium jeikeium;Corynebacterium jeikeium K411
326424	Frankia_alni_ACN14a	cellular organisms;Bacteria;Actinobacteria;Actinobacteria (class);Actinobacteridae;Actinomycetales;Frankineae;Frankiaceae;Frankia;Frankia alni;Frankia alni ACN14a
351607	Acidothermus_cellulolyticus_11B	cellular organisms;Bacteria;Actinobacteria;Actinobacteria (class);Actinobacteridae;Actinomycetales;Frankineae;Acidothermaceae;Acidothermus;Acidothermus cellulolyticus;Acidothermus cellulolyticus 11B
298653	Frankia_EAN1pec	cellular organisms;Bacteria;Actinobacteria;Actinobacteria (class);Actinobacteridae;Actinomycetales;Frankineae;Frankiaceae;Frankia;Frankia sp. EAN1pec
479431	Nakamurella_multipartita_DSM_44233	cellular organisms;Bacteria;Actinobacteria;Actinobacteria (class);Actinobacteridae;Actinomycetales;Frankineae;Nakamurellaceae;Nakamurella;Nakamurella multipartita;Nakamurella multipartita DSM 44233
526225	Geodermatophilus_obscurus_DSM_43160_uid43725	cellular organisms;Bacteria;Actinobacteria;Actinobacteria (class);Actinobacteridae;Actinomycetales;Frankineae;Geodermatophilaceae;Geodermatophilus;Geodermatophilus obscurus;Geodermatophilus obscurus DSM 43160
106370	Frankia_CcI3	cellular organisms;Bacteria;Actinobacteria;Actinobacteria (class);Actinobacteridae;Actinomycetales;Frankineae;Frankiaceae;Frankia;Frankia sp. CcI3
446470	Stackebrandtia_nassauensis_DSM_44728_uid46663	cellular organisms;Bacteria;Actinobacteria;Actinobacteria (class);Actinobacteridae;Actinomycetales;Glycomycineae;Glycomycetaceae;Stackebrandtia;Stackebrandtia nassauensis;Stackebrandtia nassauensis DSM 44728
266940	Kineococcus_radiotolerans_SRS30216	cellular organisms;Bacteria;Actinobacteria;Actinobacteria (class);Actinobacteridae;Actinomycetales;Kineosporiineae;Kineosporiaceae;Kineococcus;Kineococcus radiotolerans;Kineococcus radiotolerans SRS30216
290399	Arthrobacter_FB24	cellular organisms;Bacteria;Actinobacteria;Actinobacteria (class);Actinobacteridae;Actinomycetales;Micrococcineae;Micrococcaceae;Arthrobacter;Arthrobacter sp. FB24
290340	Arthrobacter_aurescens_TC1	cellular organisms;Bacteria;Actinobacteria;Actinobacteria (class);Actinobacteridae;Actinomycetales;Micrococcineae;Micrococcaceae;Arthrobacter;Arthrobacter aurescens;Arthrobacter aurescens TC1
443906	Clavibacter_michiganensis_NCPPB_382	cellular organisms;Bacteria;Actinobacteria;Actinobacteria (class);Actinobacteridae;Actinomycetales;Micrococcineae;Microbacteriaceae;Clavibacter;Clavibacter michiganensis;Clavibacter michiganensis subsp. michiganensis;Clavibacter michiganensis subsp. michiganensis NCPPB 382
288705	Renibacterium_salmoninarum_ATCC_33209	cellular organisms;Bacteria;Actinobacteria;Actinobacteria (class);Actinobacteridae;Actinomycetales;Micrococcineae;Micrococcaceae;Renibacterium;Renibacterium salmoninarum;Renibacterium salmoninarum ATCC 33209
31964	Clavibacter_michiganensis_sepedonicus	cellular organisms;Bacteria;Actinobacteria;Actinobacteria (class);Actinobacteridae;Actinomycetales;Micrococcineae;Microbacteriaceae;Clavibacter;Clavibacter michiganensis;Clavibacter michiganensis subsp. sepedonicus
378753	Kocuria_rhizophila_DC2201	cellular organisms;Bacteria;Actinobacteria;Actinobacteria (class);Actinobacteridae;Actinomycetales;Micrococcineae;Micrococcaceae;Kocuria;Kocuria rhizophila;Kocuria rhizophila DC2201
452863	Arthrobacter_chlorophenolicus_A6	cellular organisms;Bacteria;Actinobacteria;Actinobacteria (class);Actinobacteridae;Actinomycetales;Micrococcineae;Micrococcaceae;Arthrobacter;Arthrobacter chlorophenolicus;Arthrobacter chlorophenolicus A6
471853	Beutenbergia_cavernae_DSM_12333	cellular organisms;Bacteria;Actinobacteria;Actinobacteria (class);Actinobacteridae;Actinomycetales;Micrococcineae;Beutenbergiaceae;Beutenbergia;Beutenbergia cavernae;Beutenbergia cavernae DSM 12333
465515	Micrococcus_luteus_NCTC_2665	cellular organisms;Bacteria;Actinobacteria;Actinobacteria (class);Actinobacteridae;Actinomycetales;Micrococcineae;Micrococcaceae;Micrococcus;Micrococcus luteus;Micrococcus luteus NCTC 2665
478801	Kytococcus_sedentarius_DSM_20547	cellular organisms;Bacteria;Actinobacteria;Actinobacteria (class);Actinobacteridae;Actinomycetales;Micrococcineae;Dermacoccaceae;Kytococcus;Kytococcus sedentarius;Kytococcus sedentarius DSM 20547
471856	Jonesia_denitrificans_DSM_20603	cellular organisms;Bacteria;Actinobacteria;Actinobacteria (class);Actinobacteridae;Actinomycetales;Micrococcineae;Jonesiaceae;Jonesia;Jonesia denitrificans;Jonesia denitrificans DSM 20603
446465	Brachybacterium_faecium_DSM_4810	cellular organisms;Bacteria;Actinobacteria;Actinobacteria (class);Actinobacteridae;Actinomycetales;Micrococcineae;Dermabacteraceae;Brachybacterium;Brachybacterium faecium;Brachybacterium faecium DSM 4810
446469	Sanguibacter_keddieii_DSM_10542_uid40845	cellular organisms;Bacteria;Actinobacteria;Actinobacteria (class);Actinobacteridae;Actinomycetales;Micrococcineae;Sanguibacteraceae;Sanguibacter;Sanguibacter keddieii;Sanguibacter keddieii DSM 10542
446471	Xylanimonas_cellulosilytica_DSM_15894	cellular organisms;Bacteria;Actinobacteria;Actinobacteria (class);Actinobacteridae;Actinomycetales;Micrococcineae;Promicromonosporaceae;Xylanimonas;Xylanimonas cellulosilytica;Xylanimonas cellulosilytica DSM 15894
680646	Rothia_mucilaginosa	cellular organisms;Bacteria;Actinobacteria;Actinobacteria (class);Actinobacteridae;Actinomycetales;Micrococcineae;Micrococcaceae;Rothia;Rothia mucilaginosa;Rothia mucilaginosa DY-18
218496	Tropheryma_whipplei_TW08_27	cellular organisms;Bacteria;Actinobacteria;Actinobacteria (class);Actinobacteridae;Actinomycetales;Micrococcineae;unclassified Micrococcineae;Tropheryma;Tropheryma whipplei;Tropheryma whipplei TW08/27
203267	Tropheryma_whipplei_Twist	cellular organisms;Bacteria;Actinobacteria;Actinobacteria (class);Actinobacteridae;Actinomycetales;Micrococcineae;unclassified Micrococcineae;Tropheryma;Tropheryma whipplei;Tropheryma whipplei str. Twist
281090	Leifsonia_xyli_xyli_CTCB0	cellular organisms;Bacteria;Actinobacteria;Actinobacteria (class);Actinobacteridae;Actinomycetales;Micrococcineae;Microbacteriaceae;Leifsonia;Leifsonia xyli;Leifsonia xyli subsp. xyli;Leifsonia xyli subsp. xyli str. CTCB07
369723	Salinispora_tropica_CNB-440	cellular organisms;Bacteria;Actinobacteria;Actinobacteria (class);Actinobacteridae;Actinomycetales;Micromonosporineae;Micromonosporaceae;Salinispora;Salinispora tropica;Salinispora tropica CNB-440
391037	Salinispora_arenicola_CNS-205	cellular organisms;Bacteria;Actinobacteria;Actinobacteria (class);Actinobacteridae;Actinomycetales;Micromonosporineae;Micromonosporaceae;Salinispora;Salinispora arenicola;Salinispora arenicola CNS-205
196162	Nocardioides_JS614	cellular organisms;Bacteria;Actinobacteria;Actinobacteria (class);Actinobacteridae;Actinomycetales;Propionibacterineae;Nocardioidaceae;Nocardioides;Nocardioides sp. JS614
479435	Kribbella_flavida_DSM_17836_uid43465	cellular organisms;Bacteria;Actinobacteria;Actinobacteria (class);Actinobacteridae;Actinomycetales;Propionibacterineae;Nocardioidaceae;Kribbella;Kribbella flavida;Kribbella flavida DSM 17836
553199	Propionibacterium_acnes_SK137_uid48071	cellular organisms;Bacteria;Actinobacteria;Actinobacteria (class);Actinobacteridae;Actinomycetales;Propionibacterineae;Propionibacteriaceae;Propionibacterium;Propionibacterium acnes;Propionibacterium acnes SK137
267747	Propionibacterium_acnes_KPA171202	cellular organisms;Bacteria;Actinobacteria;Actinobacteria (class);Actinobacteridae;Actinomycetales;Propionibacterineae;Propionibacteriaceae;Propionibacterium;Propionibacterium acnes;Propionibacterium acnes KPA171202
405948	Saccharopolyspora_erythraea_NRRL_2338	cellular organisms;Bacteria;Actinobacteria;Actinobacteria (class);Actinobacteridae;Actinomycetales;Pseudonocardineae;Pseudonocardiaceae;Saccharopolyspora;Saccharopolyspora erythraea;Saccharopolyspora erythraea NRRL 2338
446462	Actinosynnema_mirum_DSM_43827	cellular organisms;Bacteria;Actinobacteria;Actinobacteria (class);Actinobacteridae;Actinomycetales;Pseudonocardineae;Actinosynnemataceae;Actinosynnema;Actinosynnema mirum;Actinosynnema mirum DSM 43827
471857	Saccharomonospora_viridis_DSM_43017	cellular organisms;Bacteria;Actinobacteria;Actinobacteria (class);Actinobacteridae;Actinomycetales;Pseudonocardineae;Pseudonocardiaceae;Saccharomonospora;Saccharomonospora viridis;Saccharomonospora viridis DSM 43017
227882	Streptomyces_avermitilis	cellular organisms;Bacteria;Actinobacteria;Actinobacteria (class);Actinobacteridae;Actinomycetales;Streptomycineae;Streptomycetaceae;Streptomyces;Streptomyces avermitilis;Streptomyces avermitilis MA-4680
455632	Streptomyces_griseus_NBRC_13350	cellular organisms;Bacteria;Actinobacteria;Actinobacteria (class);Actinobacteridae;Actinomycetales;Streptomycineae;Streptomycetaceae;Streptomyces;Streptomyces griseus group;Streptomyces griseus;Streptomyces griseus subsp. griseus;Streptomyces griseus subsp. griseus NBRC 13350
680198	Streptomyces_scabiei_87_22_uid46531	cellular organisms;Bacteria;Actinobacteria;Actinobacteria (class);Actinobacteridae;Actinomycetales;Streptomycineae;Streptomycetaceae;Streptomyces;Streptomyces scabiei;Streptomyces scabiei 87.22
1902	Streptomyces_coelicolor	cellular organisms;Bacteria;Actinobacteria;Actinobacteria (class);Actinobacteridae;Actinomycetales;Streptomycineae;Streptomycetaceae;Streptomyces;Streptomyces coelicolor
471852	Thermomonospora_curvata_DSM_43183	cellular organisms;Bacteria;Actinobacteria;Actinobacteria (class);Actinobacteridae;Actinomycetales;Streptosporangineae;Thermomonosporaceae;Thermomonospora;Thermomonospora curvata;Thermomonospora curvata DSM 43183
479432	Streptosporangium_roseum_DSM_43021	cellular organisms;Bacteria;Actinobacteria;Actinobacteria (class);Actinobacteridae;Actinomycetales;Streptosporangineae;Streptosporangiaceae;Streptosporangium;Streptosporangium roseum;Streptosporangium roseum DSM 43021
269800	Thermobifida_fusca_YX	cellular organisms;Bacteria;Actinobacteria;Actinobacteria (class);Actinobacteridae;Actinomycetales;Streptosporangineae;Nocardiopsaceae;Thermobifida;Thermobifida fusca;Thermobifida fusca YX
367928	Bifidobacterium_adolescentis_ATCC_15703	cellular organisms;Bacteria;Actinobacteria;Actinobacteria (class);Actinobacteridae;Bifidobacteriales;Bifidobacteriaceae;Bifidobacterium;Bifidobacterium adolescentis;Bifidobacterium adolescentis ATCC 15703
205913	Bifidobacterium_longum_DJO10A	cellular organisms;Bacteria;Actinobacteria;Actinobacteria (class);Actinobacteridae;Bifidobacteriales;Bifidobacteriaceae;Bifidobacterium;Bifidobacterium longum;Bifidobacterium longum DJO10A
391904	Bifidobacterium_longum_infantis_ATCC_15697	cellular organisms;Bacteria;Actinobacteria;Actinobacteria (class);Actinobacteridae;Bifidobacteriales;Bifidobacteriaceae;Bifidobacterium;Bifidobacterium longum;Bifidobacterium longum subsp. infantis;Bifidobacterium longum subsp. infantis ATCC 15697
442563	Bifidobacterium_animalis_lactis_AD011	cellular organisms;Bacteria;Actinobacteria;Actinobacteria (class);Actinobacteridae;Bifidobacteriales;Bifidobacteriaceae;Bifidobacterium;Bifidobacterium animalis;Bifidobacterium animalis subsp. lactis;Bifidobacterium animalis subsp. lactis AD011
580050	Bifidobacterium_animalis_lactis_Bl_04	cellular organisms;Bacteria;Actinobacteria;Actinobacteria (class);Actinobacteridae;Bifidobacteriales;Bifidobacteriaceae;Bifidobacterium;Bifidobacterium animalis;Bifidobacterium animalis subsp. lactis;Bifidobacterium animalis subsp. lactis Bl-04
555970	Bifidobacterium_animalis_lactis_DSM_10140	cellular organisms;Bacteria;Actinobacteria;Actinobacteria (class);Actinobacteridae;Bifidobacteriales;Bifidobacteriaceae;Bifidobacterium;Bifidobacterium animalis;Bifidobacterium animalis subsp. lactis;Bifidobacterium animalis subsp. lactis DSM 10140
401473	Bifidobacterium_dentium_Bd1	cellular organisms;Bacteria;Actinobacteria;Actinobacteria (class);Actinobacteridae;Bifidobacteriales;Bifidobacteriaceae;Bifidobacterium;Bifidobacterium dentium;Bifidobacterium dentium Bd1
553190	Gardnerella_vaginalis_409_05_uid43211	cellular organisms;Bacteria;Actinobacteria;Actinobacteria (class);Actinobacteridae;Bifidobacteriales;Bifidobacteriaceae;Gardnerella;Gardnerella vaginalis;Gardnerella vaginalis 409-05
206672	Bifidobacterium_longum	cellular organisms;Bacteria;Actinobacteria;Actinobacteria (class);Actinobacteridae;Bifidobacteriales;Bifidobacteriaceae;Bifidobacterium;Bifidobacterium longum;Bifidobacterium longum NCC2705
469378	Cryptobacterium_curtum_DSM_15641	cellular organisms;Bacteria;Actinobacteria;Actinobacteria (class);Coriobacteridae;Coriobacteriales;Coriobacterineae;Coriobacteriaceae;Cryptobacterium;Cryptobacterium curtum;Cryptobacterium curtum DSM 15641
471855	Slackia_heliotrinireducens_DSM_20476	cellular organisms;Bacteria;Actinobacteria;Actinobacteria (class);Coriobacteridae;Coriobacteriales;Coriobacterineae;Coriobacteriaceae;Slackia;Slackia heliotrinireducens;Slackia heliotrinireducens DSM 20476
521095	Atopobium_parvulum_DSM_20469	cellular organisms;Bacteria;Actinobacteria;Actinobacteria (class);Coriobacteridae;Coriobacteriales;Coriobacterineae;Coriobacteriaceae;Atopobium;Atopobium parvulum;Atopobium parvulum DSM 20469
479437	Eggerthella_lenta_DSM_2243	cellular organisms;Bacteria;Actinobacteria;Actinobacteria (class);Coriobacteridae;Coriobacteriales;Coriobacterineae;Coriobacteriaceae;Eggerthella;Eggerthella lenta;Eggerthella lenta DSM 2243
266117	Rubrobacter_xylanophilus_DSM_9941	cellular organisms;Bacteria;Actinobacteria;Actinobacteria (class);Rubrobacteridae;Rubrobacterales;Rubrobacterineae;Rubrobacteraceae;Rubrobacter;Rubrobacter xylanophilus;Rubrobacter xylanophilus DSM 9941
469383	Conexibacter_woesei_DSM_14684_uid43467	cellular organisms;Bacteria;Actinobacteria;Actinobacteria (class);Rubrobacteridae;Solirubrobacterales;Conexibacteraceae;Conexibacter;Conexibacter woesei;Conexibacter woesei DSM 14684
224324	Aquifex_aeolicus	cellular organisms;Bacteria;Aquificae;Aquificae (class);Aquificales;Aquificaceae;Aquifex;Aquifex aeolicus;Aquifex aeolicus VF5
608538	Hydrogenobacter_thermophilus_TK_6_uid45927	cellular organisms;Bacteria;Aquificae;Aquificae (class);Aquificales;Aquificaceae;Hydrogenobacter;Hydrogenobacter thermophilus;Hydrogenobacter thermophilus TK-6
380749	Hydrogenobaculum_Y04AAS1	cellular organisms;Bacteria;Aquificae;Aquificae (class);Aquificales;Aquificaceae;Hydrogenobaculum;Hydrogenobaculum sp. Y04AAS1
638303	Thermocrinis_albus_DSM_14484_uid46231	cellular organisms;Bacteria;Aquificae;Aquificae (class);Aquificales;Aquificaceae;Thermocrinis;Thermocrinis albus;Thermocrinis albus DSM 14484
123214	Persephonella_marina_EX_H1	cellular organisms;Bacteria;Aquificae;Aquificae (class);Aquificales;Hydrogenothermaceae;Persephonella;Persephonella marina;Persephonella marina EX-H1
436114	Sulfurihydrogenibium_YO3AOP1	cellular organisms;Bacteria;Aquificae;Aquificae (class);Aquificales;Hydrogenothermaceae;Sulfurihydrogenibium;Sulfurihydrogenibium sp. YO3AOP1
204536	Sulfurihydrogenibium_azorense_Az_Fu1	cellular organisms;Bacteria;Aquificae;Aquificae (class);Aquificales;Hydrogenothermaceae;Sulfurihydrogenibium;Sulfurihydrogenibium azorense;Sulfurihydrogenibium azorense Az-Fu1
435590	Bacteroides_vulgatus_ATCC_8482	cellular organisms;Bacteria;Bacteroidetes/Chlorobi group;Bacteroidetes;Bacteroidia;Bacteroidales;Bacteroidaceae;Bacteroides;Bacteroides vulgatus;Bacteroides vulgatus ATCC 8482
226186	Bacteroides_thetaiotaomicron_VPI-5482	cellular organisms;Bacteria;Bacteroidetes/Chlorobi group;Bacteroidetes;Bacteroidia;Bacteroidales;Bacteroidaceae;Bacteroides;Bacteroides thetaiotaomicron;Bacteroides thetaiotaomicron VPI-5482
295405	Bacteroides_fragilis_YCH46	cellular organisms;Bacteria;Bacteroidetes/Chlorobi group;Bacteroidetes;Bacteroidia;Bacteroidales;Bacteroidaceae;Bacteroides;Bacteroides fragilis;Bacteroides fragilis YCH46
272559	Bacteroides_fragilis_NCTC_9434	cellular organisms;Bacteria;Bacteroidetes/Chlorobi group;Bacteroidetes;Bacteroidia;Bacteroidales;Bacteroidaceae;Bacteroides;Bacteroides fragilis;Bacteroides fragilis NCTC 9343
435591	Parabacteroides_distasonis_ATCC_8503	cellular organisms;Bacteria;Bacteroidetes/Chlorobi group;Bacteroidetes;Bacteroidia;Bacteroidales;Porphyromonadaceae;Parabacteroides;Parabacteroides distasonis;Parabacteroides distasonis ATCC 8503
431947	Porphyromonas_gingivalis_ATCC_33277	cellular organisms;Bacteria;Bacteroidetes/Chlorobi group;Bacteroidetes;Bacteroidia;Bacteroidales;Porphyromonadaceae;Porphyromonas;Porphyromonas gingivalis;Porphyromonas gingivalis ATCC 33277
242619	Porphyromonas_gingivalis_W83	cellular organisms;Bacteria;Bacteroidetes/Chlorobi group;Bacteroidetes;Bacteroidia;Bacteroidales;Porphyromonadaceae;Porphyromonas;Porphyromonas gingivalis;Porphyromonas gingivalis W83
264731	Prevotella_ruminicola_23_uid47507	cellular organisms;Bacteria;Bacteroidetes/Chlorobi group;Bacteroidetes;Bacteroidia;Bacteroidales;Prevotellaceae;Prevotella;Prevotella ruminicola;Prevotella ruminicola 23
511995	Candidatus_Azobacteroides_pseudotrichonymphae_genomovar__CFP2	cellular organisms;Bacteria;Bacteroidetes/Chlorobi group;Bacteroidetes;Bacteroidia;Bacteroidales;unclassified Bacteroidales;Candidatus Azobacteroides;Candidatus Azobacteroides pseudotrichonymphae;Candidatus Azobacteroides pseudotrichonymphae genomovar. CFP2
269798	Cytophaga_hutchinsonii_ATCC_33406	cellular organisms;Bacteria;Bacteroidetes/Chlorobi group;Bacteroidetes;Cytophagia;Cytophagales;Cytophagaceae;Cytophaga;Cytophaga hutchinsonii;Cytophaga hutchinsonii ATCC 33406
471854	Dyadobacter_fermentans_DSM_18053	cellular organisms;Bacteria;Bacteroidetes/Chlorobi group;Bacteroidetes;Cytophagia;Cytophagales;Cytophagaceae;Dyadobacter;Dyadobacter fermentans;Dyadobacter fermentans DSM 18053
504472	Spirosoma_linguale_DSM_74_uid43413	cellular organisms;Bacteria;Bacteroidetes/Chlorobi group;Bacteroidetes;Cytophagia;Cytophagales;Cytophagaceae;Spirosoma;Spirosoma linguale;Spirosoma linguale DSM 74
331104	Blattabacterium__Blattella_germanica__Bge	cellular organisms;Bacteria;Bacteroidetes/Chlorobi group;Bacteroidetes;Flavobacteria;Flavobacteriales;Blattabacteriaceae;Blattabacterium;Blattabacterium sp. (Blattella germanica);Blattabacterium sp. (Blattella germanica) str. Bge
600809	Blattabacterium__Periplaneta_americana__BPLAN	cellular organisms;Bacteria;Bacteroidetes/Chlorobi group;Bacteroidetes;Flavobacteria;Flavobacteriales;Blattabacteriaceae;Blattabacterium;Blattabacterium sp. (Periplaneta americana);Blattabacterium sp. (Periplaneta americana) str. BPLAN
411154	Gramella_forsetii_KT0803	cellular organisms;Bacteria;Bacteroidetes/Chlorobi group;Bacteroidetes;Flavobacteria;Flavobacteriales;Flavobacteriaceae;Gramella;Gramella forsetii;Gramella forsetii KT0803
376686	Flavobacterium_johnsoniae_UW101	cellular organisms;Bacteria;Bacteroidetes/Chlorobi group;Bacteroidetes;Flavobacteria;Flavobacteriales;Flavobacteriaceae;Flavobacterium;Flavobacterium johnsoniae;Flavobacterium johnsoniae UW101
402612	Flavobacterium_psychrophilum_JIP02_86	cellular organisms;Bacteria;Bacteroidetes/Chlorobi group;Bacteroidetes;Flavobacteria;Flavobacteriales;Flavobacteriaceae;Flavobacterium;Flavobacterium psychrophilum;Flavobacterium psychrophilum JIP02/86
531844	Flavobacteriaceae_bacterium_3519_10	cellular organisms;Bacteria;Bacteroidetes/Chlorobi group;Bacteroidetes;Flavobacteria;Flavobacteriales;Flavobacteriaceae;unclassified Flavobacteriaceae;Flavobacteriaceae bacterium 3519-10
521097	Capnocytophaga_ochracea_DSM_7271	cellular organisms;Bacteria;Bacteroidetes/Chlorobi group;Bacteroidetes;Flavobacteria;Flavobacteriales;Flavobacteriaceae;Capnocytophaga;Capnocytophaga ochracea;Capnocytophaga ochracea DSM 7271
313596	Robiginitalea_biformata_HTCC2501	cellular organisms;Bacteria;Bacteroidetes/Chlorobi group;Bacteroidetes;Flavobacteria;Flavobacteriales;Flavobacteriaceae;Robiginitalea;Robiginitalea biformata;Robiginitalea biformata HTCC2501
655815	Zunongwangia_profunda_SM_A87_uid48073	cellular organisms;Bacteria;Bacteroidetes/Chlorobi group;Bacteroidetes;Flavobacteria;Flavobacteriales;Flavobacteriaceae;Zunongwangia;Zunongwangia profunda;Zunongwangia profunda SM-A87
485918	Chitinophaga_pinensis_DSM_2588	cellular organisms;Bacteria;Bacteroidetes/Chlorobi group;Bacteroidetes;Sphingobacteria;Sphingobacteriales;Chitinophagaceae;Chitinophaga;Chitinophaga pinensis;Chitinophaga pinensis DSM 2588
518766	Rhodothermus_marinus_DSM_4252	cellular organisms;Bacteria;Bacteroidetes/Chlorobi group;Bacteroidetes;Sphingobacteria;Sphingobacteriales;Rhodothermaceae;Rhodothermus;Rhodothermus marinus;Rhodothermus marinus DSM 4252
146919	Salinibacter_ruber_uid47323	cellular organisms;Bacteria;Bacteroidetes/Chlorobi group;Bacteroidetes;Sphingobacteria;Sphingobacteriales;Rhodothermaceae;Salinibacter;Salinibacter ruber
309807	Salinibacter_ruber_DSM_13855	cellular organisms;Bacteria;Bacteroidetes/Chlorobi group;Bacteroidetes;Sphingobacteria;Sphingobacteriales;Rhodothermaceae;Salinibacter;Salinibacter ruber;Salinibacter ruber DSM 13855
485917	Pedobacter_heparinus_DSM_2366	cellular organisms;Bacteria;Bacteroidetes/Chlorobi group;Bacteroidetes;Sphingobacteria;Sphingobacteriales;Sphingobacteriaceae;Pedobacter;Pedobacter heparinus;Pedobacter heparinus DSM 2366
452471	Candidatus_Amoebophilus_asiaticus_5a2	cellular organisms;Bacteria;Bacteroidetes/Chlorobi group;Bacteroidetes;unclassified Bacteroidetes;Candidatus Amoebophilus;Candidatus Amoebophilus asiaticus;Candidatus Amoebophilus asiaticus 5a2
290317	Chlorobium_phaeobacteroides_DSM_266	cellular organisms;Bacteria;Bacteroidetes/Chlorobi group;Chlorobi;Chlorobia;Chlorobiales;Chlorobiaceae;Chlorobium/Pelodictyon group;Chlorobium;Chlorobium phaeobacteroides;Chlorobium phaeobacteroides DSM 266
290318	Prosthecochloris_vibrioformis_DSM_265	cellular organisms;Bacteria;Bacteroidetes/Chlorobi group;Chlorobi;Chlorobia;Chlorobiales;Chlorobiaceae;Chlorobium/Pelodictyon group;Chlorobium;Chlorobium phaeovibrioides;Chlorobium phaeovibrioides DSM 265
290315	Chlorobium_limicola_DSM_245	cellular organisms;Bacteria;Bacteroidetes/Chlorobi group;Chlorobi;Chlorobia;Chlorobiales;Chlorobiaceae;Chlorobium/Pelodictyon group;Chlorobium;Chlorobium limicola;Chlorobium limicola DSM 245
331678	Chlorobium_phaeobacteroides_BS1	cellular organisms;Bacteria;Bacteroidetes/Chlorobi group;Chlorobi;Chlorobia;Chlorobiales;Chlorobiaceae;Chlorobium/Pelodictyon group;Chlorobium;Chlorobium phaeobacteroides;Chlorobium phaeobacteroides BS1
517417	Chlorobaculum_parvum_NCIB_8327	cellular organisms;Bacteria;Bacteroidetes/Chlorobi group;Chlorobi;Chlorobia;Chlorobiales;Chlorobiaceae;Chlorobaculum;Chlorobaculum parvum;Chlorobaculum parvum NCIB 8327
517418	Chloroherpeton_thalassium_ATCC_35110	cellular organisms;Bacteria;Bacteroidetes/Chlorobi group;Chlorobi;Chlorobia;Chlorobiales;Chlorobiaceae;Chloroherpeton;Chloroherpeton thalassium;Chloroherpeton thalassium ATCC 35110
290512	Prosthecochloris_aestuarii_DSM_271	cellular organisms;Bacteria;Bacteroidetes/Chlorobi group;Chlorobi;Chlorobia;Chlorobiales;Chlorobiaceae;Prosthecochloris;Prosthecochloris aestuarii;Prosthecochloris aestuarii DSM 271
324925	Pelodictyon_phaeoclathratiforme_BU_1	cellular organisms;Bacteria;Bacteroidetes/Chlorobi group;Chlorobi;Chlorobia;Chlorobiales;Chlorobiaceae;Chlorobium/Pelodictyon group;Pelodictyon;Pelodictyon phaeoclathratiforme;Pelodictyon phaeoclathratiforme BU-1
194439	Chlorobium_tepidum_TLS	cellular organisms;Bacteria;Bacteroidetes/Chlorobi group;Chlorobi;Chlorobia;Chlorobiales;Chlorobiaceae;Chlorobaculum;Chlorobaculum tepidum;Chlorobium tepidum TLS
319225	Chlorobium_luteolum_DSM_273	cellular organisms;Bacteria;Bacteroidetes/Chlorobi group;Chlorobi;Chlorobia;Chlorobiales;Chlorobiaceae;Chlorobium/Pelodictyon group;Pelodictyon;Pelodictyon luteolum;Chlorobium luteolum DSM 273
340177	Chlorobium_chlorochromatii_CaD3	cellular organisms;Bacteria;Bacteroidetes/Chlorobi group;Chlorobi;Chlorobia;Chlorobiales;Chlorobiaceae;Chlorobium/Pelodictyon group;Chlorobium;Chlorobium chlorochromatii;Chlorobium chlorochromatii CaD3
272561	Chlamydia_trachomatis_D_UW_3_CX	cellular organisms;Bacteria;Chlamydiae/Verrucomicrobia group;Chlamydiae;Chlamydiae (class);Chlamydiales;Chlamydiaceae;Chlamydia;Chlamydia trachomatis;Chlamydia trachomatis D/UW-3/CX
115713	Chlamydophila_pneumoniae_CWL029	cellular organisms;Bacteria;Chlamydiae/Verrucomicrobia group;Chlamydiae;Chlamydiae (class);Chlamydiales;Chlamydiaceae;Chlamydophila;Chlamydophila pneumoniae;Chlamydophila pneumoniae CWL029
138677	Chlamydophila_pneumoniae_J138	cellular organisms;Bacteria;Chlamydiae/Verrucomicrobia group;Chlamydiae;Chlamydiae (class);Chlamydiales;Chlamydiaceae;Chlamydophila;Chlamydophila pneumoniae;Chlamydophila pneumoniae J138
471472	Chlamydia_trachomatis_434_Bu	cellular organisms;Bacteria;Chlamydiae/Verrucomicrobia group;Chlamydiae;Chlamydiae (class);Chlamydiales;Chlamydiaceae;Chlamydia;Chlamydia trachomatis;Chlamydia trachomatis 434/Bu
471473	Chlamydia_trachomatis_L2b_UCH_1_proctitis	cellular organisms;Bacteria;Chlamydiae/Verrucomicrobia group;Chlamydiae;Chlamydiae (class);Chlamydiales;Chlamydiaceae;Chlamydia;Chlamydia trachomatis;Chlamydia trachomatis L2b/UCH-1/proctitis
580049	Chlamydia_trachomatis_B_Jali20_OT	cellular organisms;Bacteria;Chlamydiae/Verrucomicrobia group;Chlamydiae;Chlamydiae (class);Chlamydiales;Chlamydiaceae;Chlamydia;Chlamydia trachomatis;Chlamydia trachomatis B/Jali20/OT
672161	Chlamydia_trachomatis_B_TZ1A828_OT	cellular organisms;Bacteria;Chlamydiae/Verrucomicrobia group;Chlamydiae;Chlamydiae (class);Chlamydiales;Chlamydiaceae;Chlamydia;Chlamydia trachomatis;Chlamydia trachomatis B/TZ1A828/OT
243161	Chlamydia_muridarum	cellular organisms;Bacteria;Chlamydiae/Verrucomicrobia group;Chlamydiae;Chlamydiae (class);Chlamydiales;Chlamydiaceae;Chlamydia;Chlamydia muridarum;Chlamydia muridarum Nigg
227941	Chlamydophila_caviae	cellular organisms;Bacteria;Chlamydiae/Verrucomicrobia group;Chlamydiae;Chlamydiae (class);Chlamydiales;Chlamydiaceae;Chlamydophila;Chlamydophila caviae;Chlamydophila caviae GPIC
182082	Chlamydophila_pneumoniae_TW_183	cellular organisms;Bacteria;Chlamydiae/Verrucomicrobia group;Chlamydiae;Chlamydiae (class);Chlamydiales;Chlamydiaceae;Chlamydophila;Chlamydophila pneumoniae;Chlamydophila pneumoniae TW-183
115711	Chlamydophila_pneumoniae_AR39	cellular organisms;Bacteria;Chlamydiae/Verrucomicrobia group;Chlamydiae;Chlamydiae (class);Chlamydiales;Chlamydiaceae;Chlamydophila;Chlamydophila pneumoniae;Chlamydophila pneumoniae AR39
218497	Chlamydophila_abortus_S26_3	cellular organisms;Bacteria;Chlamydiae/Verrucomicrobia group;Chlamydiae;Chlamydiae (class);Chlamydiales;Chlamydiaceae;Chlamydophila;Chlamydophila abortus;Chlamydophila abortus S26/3
315277	Chlamydia_trachomatis_A_HAR-13	cellular organisms;Bacteria;Chlamydiae/Verrucomicrobia group;Chlamydiae;Chlamydiae (class);Chlamydiales;Chlamydiaceae;Chlamydia;Chlamydia trachomatis;Chlamydia trachomatis A/HAR-13
264202	Chlamydophila_felis_Fe_C-56	cellular organisms;Bacteria;Chlamydiae/Verrucomicrobia group;Chlamydiae;Chlamydiae (class);Chlamydiales;Chlamydiaceae;Chlamydophila;Chlamydophila felis;Chlamydophila felis Fe/C-56
264201	Parachlamydia_sp_UWE25	cellular organisms;Bacteria;Chlamydiae/Verrucomicrobia group;Chlamydiae;Chlamydiae (class);Chlamydiales;Parachlamydiaceae;Candidatus Protochlamydia;Candidatus Protochlamydia amoebophila;Candidatus Protochlamydia amoebophila UWE25
452637	Opitutus_terrae_PB90_1	cellular organisms;Bacteria;Chlamydiae/Verrucomicrobia group;Verrucomicrobia;Opitutae;Opitutales;Opitutaceae;Opitutus;Opitutus terrae;Opitutus terrae PB90-1
583355	Coraliomargarita_akajimensis_DSM_45221_uid47079	cellular organisms;Bacteria;Chlamydiae/Verrucomicrobia group;Verrucomicrobia;Opitutae;Puniceicoccales;Puniceicoccaceae;Coraliomargarita;Coraliomargarita akajimensis;Coraliomargarita akajimensis DSM 45221
481448	Methylacidiphilum_infernorum_V4	cellular organisms;Bacteria;Chlamydiae/Verrucomicrobia group;Verrucomicrobia;unclassified Verrucomicrobia;Methylacidiphilales;Methylacidiphilaceae;Methylacidiphilum;Methylacidiphilum infernorum;Methylacidiphilum infernorum V4
349741	Akkermansia_muciniphila_ATCC_BAA_835	cellular organisms;Bacteria;Chlamydiae/Verrucomicrobia group;Verrucomicrobia;Verrucomicrobiae;Verrucomicrobiales;Verrucomicrobiaceae;Akkermansia;Akkermansia muciniphila;Akkermansia muciniphila ATCC BAA-835
324602	Chloroflexus_aurantiacus_J_10_fl	cellular organisms;Bacteria;Chloroflexi;Chloroflexi (class);Chloroflexales;Chloroflexaceae;Chloroflexus;Chloroflexus aurantiacus;Chloroflexus aurantiacus J-10-fl
326427	Chloroflexus_aggregans_DSM_9485	cellular organisms;Bacteria;Chloroflexi;Chloroflexi (class);Chloroflexales;Chloroflexaceae;Chloroflexus;Chloroflexus aggregans;Chloroflexus aggregans DSM 9485
480224	Chloroflexus_Y_400_fl	cellular organisms;Bacteria;Chloroflexi;Chloroflexi (class);Chloroflexales;Chloroflexaceae;Chloroflexus;Chloroflexus sp. Y-400-fl
357808	Roseiflexus_RS-1	cellular organisms;Bacteria;Chloroflexi;Chloroflexi (class);Chloroflexales;Chloroflexaceae;Roseiflexus;Roseiflexus sp. RS-1
383372	Roseiflexus_castenholzii_DSM_13941	cellular organisms;Bacteria;Chloroflexi;Chloroflexi (class);Chloroflexales;Chloroflexaceae;Roseiflexus;Roseiflexus castenholzii;Roseiflexus castenholzii DSM 13941
316274	Herpetosiphon_aurantiacus_ATCC_23779	cellular organisms;Bacteria;Chloroflexi;Chloroflexi (class);Herpetosiphonales;Herpetosiphonaceae;Herpetosiphon;Herpetosiphon aurantiacus;Herpetosiphon aurantiacus ATCC 23779
243164	Dehalococcoides_ethenogenes_195	cellular organisms;Bacteria;Chloroflexi;Dehalococcoidetes;Dehalococcoides;Dehalococcoides ethenogenes;Dehalococcoides ethenogenes 195
216389	Dehalococcoides_BAV1	cellular organisms;Bacteria;Chloroflexi;Dehalococcoidetes;Dehalococcoides;Dehalococcoides sp. BAV1
255470	Dehalococcoides_CBDB1	cellular organisms;Bacteria;Chloroflexi;Dehalococcoidetes;Dehalococcoides;Dehalococcoides sp. CBDB1
633145	Dehalococcoides_GT_uid42115	cellular organisms;Bacteria;Chloroflexi;Dehalococcoidetes;Dehalococcoides;Dehalococcoides sp. GT
311424	Dehalococcoides_VS	cellular organisms;Bacteria;Chloroflexi;Dehalococcoidetes;Dehalococcoides;Dehalococcoides sp. VS
479434	Sphaerobacter_thermophilus_DSM_20745	cellular organisms;Bacteria;Chloroflexi;Thermomicrobia (class);Sphaerobacteridae;Sphaerobacterales;Sphaerobacterineae;Sphaerobacteraceae;Sphaerobacter;Sphaerobacter thermophilus;Sphaerobacter thermophilus DSM 20745
309801	Thermomicrobium_roseum_DSM_5159	cellular organisms;Bacteria;Chloroflexi;Thermomicrobia (class);Thermomicrobiales;Thermomicrobiaceae;Thermomicrobium;Thermomicrobium roseum;Thermomicrobium roseum DSM 5159
43989	Cyanothece_ATCC_51142	cellular organisms;Bacteria;Cyanobacteria;Chroococcales;Cyanothece;Cyanothece sp. ATCC 51142
65393	Cyanothece_PCC_7424	cellular organisms;Bacteria;Cyanobacteria;Chroococcales;Cyanothece;Cyanothece sp. PCC 7424
395961	Cyanothece_PCC_7425	cellular organisms;Bacteria;Cyanobacteria;Chroococcales;Cyanothece;Cyanothece sp. PCC 7425
41431	Cyanothece_PCC_8801	cellular organisms;Bacteria;Cyanobacteria;Chroococcales;Cyanothece;Cyanothece sp. PCC 8801
395962	Cyanothece_PCC_8802	cellular organisms;Bacteria;Cyanobacteria;Chroococcales;Cyanothece;Cyanothece sp. PCC 8802
449447	Microcystis_aeruginosa_NIES_843	cellular organisms;Bacteria;Cyanobacteria;Chroococcales;Microcystis;Microcystis aeruginosa;Microcystis aeruginosa NIES-843
269084	Synechococcus_elongatus_PCC_6301	cellular organisms;Bacteria;Cyanobacteria;Chroococcales;Synechococcus;Synechococcus elongatus;Synechococcus elongatus PCC 6301
1140	Synechococcus_elongatus_PCC_7942	cellular organisms;Bacteria;Cyanobacteria;Chroococcales;Synechococcus;Synechococcus elongatus;Synechococcus elongatus PCC 7942
64471	Synechococcus_CC9311	cellular organisms;Bacteria;Cyanobacteria;Chroococcales;Synechococcus;Synechococcus sp. CC9311
110662	Synechococcus_CC9605	cellular organisms;Bacteria;Cyanobacteria;Chroococcales;Synechococcus;Synechococcus sp. CC9605
316279	Synechococcus_CC9902	cellular organisms;Bacteria;Cyanobacteria;Chroococcales;Synechococcus;Synechococcus sp. CC9902
32049	Synechococcus_PCC_7002	cellular organisms;Bacteria;Cyanobacteria;Chroococcales;Synechococcus;Synechococcus sp. PCC 7002
316278	Synechococcus_RCC307	cellular organisms;Bacteria;Cyanobacteria;Chroococcales;Synechococcus;Synechococcus sp. RCC307
32051	Synechococcus_WH_7803	cellular organisms;Bacteria;Cyanobacteria;Chroococcales;Synechococcus;Synechococcus sp. WH 7803
84588	Synechococcus_sp_WH8102	cellular organisms;Bacteria;Cyanobacteria;Chroococcales;Synechococcus;Synechococcus sp. WH 8102
197221	Thermosynechococcus_elongatus	cellular organisms;Bacteria;Cyanobacteria;Chroococcales;Thermosynechococcus;Thermosynechococcus elongatus;Thermosynechococcus elongatus BP-1
713887	cyanobacterium_UCYN_A_uid43697	cellular organisms;Bacteria;Cyanobacteria;Chroococcales;unclassified Chroococcales;cyanobacterium UCYN-A
251221	Gloeobacter_violaceus	cellular organisms;Bacteria;Cyanobacteria;Gloeobacteria;Gloeobacterales;Gloeobacter;Gloeobacter violaceus;Gloeobacter violaceus PCC 7421
240292	Anabaena_variabilis_ATCC_29413	cellular organisms;Bacteria;Cyanobacteria;Nostocales;Nostocaceae;Anabaena;Anabaena variabilis;Anabaena variabilis ATCC 29413
63737	Nostoc_punctiforme_PCC_73102	cellular organisms;Bacteria;Cyanobacteria;Nostocales;Nostocaceae;Nostoc;Nostoc punctiforme;Nostoc punctiforme PCC 73102
103690	Nostoc_sp	cellular organisms;Bacteria;Cyanobacteria;Nostocales;Nostocaceae;Nostoc;Nostoc sp. PCC 7120
203124	Trichodesmium_erythraeum_IMS101	cellular organisms;Bacteria;Cyanobacteria;Oscillatoriales;Trichodesmium;Trichodesmium erythraeum;Trichodesmium erythraeum IMS101
167542	Prochlorococcus_marinus_MIT_9515	cellular organisms;Bacteria;Cyanobacteria;Prochlorales;Prochlorococcaceae;Prochlorococcus;Prochlorococcus marinus;Prochlorococcus marinus str. MIT 9515
146891	Prochlorococcus_marinus_AS9601	cellular organisms;Bacteria;Cyanobacteria;Prochlorales;Prochlorococcaceae;Prochlorococcus;Prochlorococcus marinus;Prochlorococcus marinus str. AS9601
59922	Prochlorococcus_marinus_MIT_9303	cellular organisms;Bacteria;Cyanobacteria;Prochlorales;Prochlorococcaceae;Prochlorococcus;Prochlorococcus marinus;Prochlorococcus marinus str. MIT 9303
167555	Prochlorococcus_marinus_NATL1A	cellular organisms;Bacteria;Cyanobacteria;Prochlorales;Prochlorococcaceae;Prochlorococcus;Prochlorococcus marinus;Prochlorococcus marinus str. NATL1A
167546	Prochlorococcus_marinus_MIT_9301	cellular organisms;Bacteria;Cyanobacteria;Prochlorales;Prochlorococcaceae;Prochlorococcus;Prochlorococcus marinus;Prochlorococcus marinus str. MIT 9301
93060	Prochlorococcus_marinus_MIT_9215	cellular organisms;Bacteria;Cyanobacteria;Prochlorales;Prochlorococcaceae;Prochlorococcus;Prochlorococcus marinus;Prochlorococcus marinus str. MIT 9215
93059	Prochlorococcus_marinus_MIT_9211	cellular organisms;Bacteria;Cyanobacteria;Prochlorales;Prochlorococcaceae;Prochlorococcus;Prochlorococcus marinus;Prochlorococcus marinus str. MIT 9211
59920	Prochlorococcus_marinus_NATL2A	cellular organisms;Bacteria;Cyanobacteria;Prochlorales;Prochlorococcaceae;Prochlorococcus;Prochlorococcus marinus;Prochlorococcus marinus str. NATL2A
167539	Prochlorococcus_marinus_CCMP1375	cellular organisms;Bacteria;Cyanobacteria;Prochlorales;Prochlorococcaceae;Prochlorococcus;Prochlorococcus marinus;Prochlorococcus marinus subsp. marinus;Prochlorococcus marinus subsp. marinus str. CCMP1375
59919	Prochlorococcus_marinus_MED4	cellular organisms;Bacteria;Cyanobacteria;Prochlorales;Prochlorococcaceae;Prochlorococcus;Prochlorococcus marinus;Prochlorococcus marinus subsp. pastoris;Prochlorococcus marinus subsp. pastoris str. CCMP1986
74547	Prochlorococcus_marinus_MIT9313	cellular organisms;Bacteria;Cyanobacteria;Prochlorales;Prochlorococcaceae;Prochlorococcus;Prochlorococcus marinus;Prochlorococcus marinus str. MIT 9313
74546	Prochlorococcus_marinus_MIT_9312	cellular organisms;Bacteria;Cyanobacteria;Prochlorales;Prochlorococcaceae;Prochlorococcus;Prochlorococcus marinus;Prochlorococcus marinus str. MIT 9312
329726	Acaryochloris_marina_MBIC11017	cellular organisms;Bacteria;Cyanobacteria;unclassified Cyanobacteria;Acaryochloris;Acaryochloris marina;Acaryochloris marina MBIC11017
639282	Deferribacter_desulfuricans_SSM1_uid46653	cellular organisms;Bacteria;Deferribacteres;Deferribacteres (class);Deferribacterales;Deferribacteraceae;Deferribacter;Deferribacter desulfuricans;Deferribacter desulfuricans SSM1
522772	Denitrovibrio_acetiphilus_DSM_12809_uid46657	cellular organisms;Bacteria;Deferribacteres;Deferribacteres (class);Deferribacterales;Deferribacteraceae;Denitrovibrio;Denitrovibrio acetiphilus;Denitrovibrio acetiphilus DSM 12809
243230	Deinococcus_radiodurans	cellular organisms;Bacteria;Deinococcus-Thermus;Deinococci;Deinococcales;Deinococcaceae;Deinococcus;Deinococcus radiodurans;Deinococcus radiodurans R1
546414	Deinococcus_deserti_VCD115	cellular organisms;Bacteria;Deinococcus-Thermus;Deinococci;Deinococcales;Deinococcaceae;Deinococcus;Deinococcus deserti;Deinococcus deserti VCD115
319795	Deinococcus_geothermalis_DSM_11300	cellular organisms;Bacteria;Deinococcus-Thermus;Deinococci;Deinococcales;Deinococcaceae;Deinococcus;Deinococcus geothermalis;Deinococcus geothermalis DSM 11300
504728	Meiothermus_ruber_DSM_1279_uid46661	cellular organisms;Bacteria;Deinococcus-Thermus;Deinococci;Thermales;Thermaceae;Meiothermus;Meiothermus ruber;Meiothermus ruber DSM 1279
262724	Thermus_thermophilus_HB27	cellular organisms;Bacteria;Deinococcus-Thermus;Deinococci;Thermales;Thermaceae;Thermus;Thermus thermophilus;Thermus thermophilus HB27
300852	Thermus_thermophilus_HB8	cellular organisms;Bacteria;Deinococcus-Thermus;Deinococci;Thermales;Thermaceae;Thermus;Thermus thermophilus;Thermus thermophilus HB8
309799	Dictyoglomus_thermophilum_H_6_12	cellular organisms;Bacteria;Dictyoglomi;Dictyoglomia;Dictyoglomales;Dictyoglomaceae;Dictyoglomus;Dictyoglomus thermophilum;Dictyoglomus thermophilum H-6-12
515635	Dictyoglomus_turgidum_DSM_6724	cellular organisms;Bacteria;Dictyoglomi;Dictyoglomia;Dictyoglomales;Dictyoglomaceae;Dictyoglomus;Dictyoglomus turgidum;Dictyoglomus turgidum DSM 6724
445932	Elusimicrobium_minutum_Pei191	cellular organisms;Bacteria;Elusimicrobia;Elusimicrobia (class);Elusimicrobiales;Elusimicrobiaceae;Elusimicrobium;Elusimicrobium minutum;Elusimicrobium minutum Pei191
471821	uncultured_Termite_group_1_bacterium_phylotype_Rs_D17	cellular organisms;Bacteria;Elusimicrobia;environmental samples;uncultured Termite group 1 bacterium;uncultured Termite group 1 bacterium phylotype Rs-D17
240015	Acidobacterium_capsulatum_ATCC_51196	cellular organisms;Bacteria;Fibrobacteres/Acidobacteria group;Acidobacteria;Acidobacteria (class);Acidobacteriales;Acidobacteriaceae;Acidobacterium;Acidobacterium capsulatum;Acidobacterium capsulatum ATCC 51196
234267	Solibacter_usitatus_Ellin6076	cellular organisms;Bacteria;Fibrobacteres/Acidobacteria group;Acidobacteria;Solibacteres;Solibacterales;Solibacteraceae;Candidatus Solibacter;Candidatus Solibacter usitatus;Candidatus Solibacter usitatus Ellin6076
204669	Candidatus_Koribacter_versatilis_Ellin345	cellular organisms;Bacteria;Fibrobacteres/Acidobacteria group;Acidobacteria;unclassifed Acidobacteria;Candidatus Koribacter;Candidatus Koribacter versatilis;Candidatus Koribacter versatilis Ellin345
59374	Fibrobacter_succinogenes_S85	cellular organisms;Bacteria;Fibrobacteres/Acidobacteria group;Fibrobacteres;Fibrobacteres (class);Fibrobacterales;Fibrobacteraceae;Fibrobacter;Fibrobacter succinogenes;Fibrobacter succinogenes subsp. succinogenes;Fibrobacter succinogenes subsp. succinogenes S85
521098	Alicyclobacillus_acidocaldarius_DSM_446	cellular organisms;Bacteria;Firmicutes;Bacilli;Bacillales;Alicyclobacillaceae;Alicyclobacillus;Alicyclobacillus acidocaldarius;Alicyclobacillus acidocaldarius subsp. acidocaldarius;Alicyclobacillus acidocaldarius subsp. acidocaldarius DSM 446
562970	Bacillus_tusciae_DSM_2912_uid48361	cellular organisms;Bacteria;Firmicutes;Bacilli;Bacillales;Alicyclobacillaceae;unclassified Alicyclobacillaceae;Bacillus tusciae;Bacillus tusciae DSM 2912
491915	Anoxybacillus_flavithermus_WK1	cellular organisms;Bacteria;Firmicutes;Bacilli;Bacillales;Bacillaceae;Anoxybacillus;Anoxybacillus flavithermus;Anoxybacillus flavithermus WK1
412694	Bacillus_thuringiensis_Al_Hakam	cellular organisms;Bacteria;Firmicutes;Bacilli;Bacillales;Bacillaceae;Bacillus;Bacillus cereus group;Bacillus thuringiensis;Bacillus thuringiensis str. Al Hakam
315749	Bacillus_cereus_cytotoxis_NVH_391-98	cellular organisms;Bacteria;Firmicutes;Bacilli;Bacillales;Bacillaceae;Bacillus;Bacillus cereus group;Bacillus cytotoxicus;Bacillus cytotoxicus NVH 391-98
326423	Bacillus_amyloliquefaciens_FZB42	cellular organisms;Bacteria;Firmicutes;Bacilli;Bacillales;Bacillaceae;Bacillus;Bacillus subtilis group;Bacillus amyloliquefaciens;Bacillus amyloliquefaciens FZB42
315750	Bacillus_pumilus_SAFR-032	cellular organisms;Bacteria;Firmicutes;Bacilli;Bacillales;Bacillaceae;Bacillus;Bacillus pumilus;Bacillus pumilus SAFR-032
279010	Bacillus_licheniformis_ATCC_14580	cellular organisms;Bacteria;Firmicutes;Bacilli;Bacillales;Bacillaceae;Bacillus;Bacillus subtilis group;Bacillus licheniformis;Bacillus licheniformis ATCC 14580
315730	Bacillus_weihenstephanensis_KBAB4	cellular organisms;Bacteria;Firmicutes;Bacilli;Bacillales;Bacillaceae;Bacillus;Bacillus cereus group;Bacillus weihenstephanensis;Bacillus weihenstephanensis KBAB4
405534	Bacillus_cereus_AH187	cellular organisms;Bacteria;Firmicutes;Bacilli;Bacillales;Bacillaceae;Bacillus;Bacillus cereus group;Bacillus cereus;Bacillus cereus AH187
405532	Bacillus_cereus_B4264	cellular organisms;Bacteria;Firmicutes;Bacilli;Bacillales;Bacillaceae;Bacillus;Bacillus cereus group;Bacillus cereus;Bacillus cereus B4264
405531	Bacillus_cereus_G9842	cellular organisms;Bacteria;Firmicutes;Bacilli;Bacillales;Bacillaceae;Bacillus;Bacillus cereus group;Bacillus cereus;Bacillus cereus G9842
405535	Bacillus_cereus_AH820	cellular organisms;Bacteria;Firmicutes;Bacilli;Bacillales;Bacillaceae;Bacillus;Bacillus cereus group;Bacillus cereus;Bacillus cereus AH820
361100	Bacillus_cereus_Q1	cellular organisms;Bacteria;Firmicutes;Bacilli;Bacillales;Bacillaceae;Bacillus;Bacillus cereus group;Bacillus cereus;Bacillus cereus Q1
572264	Bacillus_cereus_03BB102	cellular organisms;Bacteria;Firmicutes;Bacilli;Bacillales;Bacillaceae;Bacillus;Bacillus cereus group;Bacillus cereus;Bacillus cereus 03BB102
568206	Bacillus_anthracis_CDC_684	cellular organisms;Bacteria;Firmicutes;Bacilli;Bacillales;Bacillaceae;Bacillus;Bacillus cereus group;Bacillus anthracis;Bacillus anthracis str. CDC 684
592021	Bacillus_anthracis_A0248	cellular organisms;Bacteria;Firmicutes;Bacilli;Bacillales;Bacillaceae;Bacillus;Bacillus cereus group;Bacillus anthracis;Bacillus anthracis str. A0248
224308	Bacillus_subtilis	cellular organisms;Bacteria;Firmicutes;Bacilli;Bacillales;Bacillaceae;Bacillus;Bacillus subtilis group;Bacillus subtilis;Bacillus subtilis subsp. subtilis;Bacillus subtilis subsp. subtilis str. 168
398511	Bacillus_pseudofirmus_OF4_uid45847	cellular organisms;Bacteria;Firmicutes;Bacilli;Bacillales;Bacillaceae;Bacillus;Bacillus pseudofirmus;Bacillus pseudofirmus OF4
545693	Bacillus_megaterium_QM_B1551_uid15862	cellular organisms;Bacteria;Firmicutes;Bacilli;Bacillales;Bacillaceae;Bacillus;Bacillus megaterium;Bacillus megaterium QM B1551
592022	Bacillus_megaterium_DSM319_uid48371	cellular organisms;Bacteria;Firmicutes;Bacilli;Bacillales;Bacillaceae;Bacillus;Bacillus megaterium;Bacillus megaterium DSM319
226900	Bacillus_cereus_ATCC14579	cellular organisms;Bacteria;Firmicutes;Bacilli;Bacillales;Bacillaceae;Bacillus;Bacillus cereus group;Bacillus cereus;Bacillus cereus ATCC 14579
198094	Bacillus_anthracis_Ames	cellular organisms;Bacteria;Firmicutes;Bacilli;Bacillales;Bacillaceae;Bacillus;Bacillus cereus group;Bacillus anthracis;Bacillus anthracis str. Ames
222523	Bacillus_cereus_ATCC_10987	cellular organisms;Bacteria;Firmicutes;Bacilli;Bacillales;Bacillaceae;Bacillus;Bacillus cereus group;Bacillus cereus;Bacillus cereus ATCC 10987
260799	Bacillus_anthracis_str_Sterne	cellular organisms;Bacteria;Firmicutes;Bacilli;Bacillales;Bacillaceae;Bacillus;Bacillus cereus group;Bacillus anthracis;Bacillus anthracis str. Sterne
281309	Bacillus_thuringiensis_konkukian	cellular organisms;Bacteria;Firmicutes;Bacilli;Bacillales;Bacillaceae;Bacillus;Bacillus cereus group;Bacillus thuringiensis;Bacillus thuringiensis serovar konkukian;Bacillus thuringiensis serovar konkukian str. 97-27
261594	Bacillus_anthracis_Ames_0581	cellular organisms;Bacteria;Firmicutes;Bacilli;Bacillales;Bacillaceae;Bacillus;Bacillus cereus group;Bacillus anthracis;Bacillus anthracis str. 'Ames Ancestor'
288681	Bacillus_cereus_ZK	cellular organisms;Bacteria;Firmicutes;Bacilli;Bacillales;Bacillaceae;Bacillus;Bacillus cereus group;Bacillus cereus;Bacillus cereus E33L
279010	Bacillus_licheniformis_DSM_13	cellular organisms;Bacteria;Firmicutes;Bacilli;Bacillales;Bacillaceae;Bacillus;Bacillus subtilis group;Bacillus licheniformis;Bacillus licheniformis ATCC 14580
66692	Bacillus_clausii_KSM-K16	cellular organisms;Bacteria;Firmicutes;Bacilli;Bacillales;Bacillaceae;Bacillus;Bacillus clausii;Bacillus clausii KSM-K16
272558	Bacillus_halodurans	cellular organisms;Bacteria;Firmicutes;Bacilli;Bacillales;Bacillaceae;Bacillus;Bacillus halodurans;Bacillus halodurans C-125
420246	Geobacillus_thermodenitrificans_NG80-2	cellular organisms;Bacteria;Firmicutes;Bacilli;Bacillales;Bacillaceae;Geobacillus;Geobacillus thermodenitrificans;Geobacillus thermodenitrificans NG80-2
471223	Geobacillus_WCH70	cellular organisms;Bacteria;Firmicutes;Bacilli;Bacillales;Bacillaceae;Geobacillus;Geobacillus sp. WCH70
481743	Geobacillus_Y412MC10	cellular organisms;Bacteria;Firmicutes;Bacilli;Bacillales;Bacillaceae;Geobacillus;Geobacillus sp. Y412MC10
544556	Geobacillus_Y412MC61	cellular organisms;Bacteria;Firmicutes;Bacilli;Bacillales;Bacillaceae;Geobacillus;Geobacillus sp. Y412MC61
235909	Geobacillus_kaustophilus_HTA426	cellular organisms;Bacteria;Firmicutes;Bacilli;Bacillales;Bacillaceae;Geobacillus;Geobacillus kaustophilus;Geobacillus kaustophilus HTA426
444177	Lysinibacillus_sphaericus_C3_41	cellular organisms;Bacteria;Firmicutes;Bacilli;Bacillales;Bacillaceae;Lysinibacillus;Lysinibacillus sphaericus;Lysinibacillus sphaericus C3-41
221109	Oceanobacillus_iheyensis	cellular organisms;Bacteria;Firmicutes;Bacilli;Bacillales;Bacillaceae;Oceanobacillus;Oceanobacillus iheyensis;Oceanobacillus iheyensis HTE831
262543	Exiguobacterium_sibiricum_255_15	cellular organisms;Bacteria;Firmicutes;Bacilli;Bacillales;Bacillales incertae sedis;Bacillales Family XII. Incertae Sedis;Exiguobacterium;Exiguobacterium sibiricum;Exiguobacterium sibiricum 255-15
360911	Exiguobacterium_AT1b	cellular organisms;Bacteria;Firmicutes;Bacilli;Bacillales;Bacillales incertae sedis;Bacillales Family XII. Incertae Sedis;Exiguobacterium;Exiguobacterium sp. AT1b
386043	Listeria_welshimeri_serovar_6b_SLCC5334	cellular organisms;Bacteria;Firmicutes;Bacilli;Bacillales;Listeriaceae;Listeria;Listeria welshimeri;Listeria welshimeri serovar 6b str. SLCC5334
272626	Listeria_innocua	cellular organisms;Bacteria;Firmicutes;Bacilli;Bacillales;Listeriaceae;Listeria;Listeria innocua;Listeria innocua Clip11262
169963	Listeria_monocytogenes	cellular organisms;Bacteria;Firmicutes;Bacilli;Bacillales;Listeriaceae;Listeria;Listeria monocytogenes;Listeria monocytogenes EGD-e
552536	Listeria_monocytogenes_HCC23	cellular organisms;Bacteria;Firmicutes;Bacilli;Bacillales;Listeriaceae;Listeria;Listeria monocytogenes;Listeria monocytogenes HCC23
568819	Listeria_monocytogenes_Clip81459	cellular organisms;Bacteria;Firmicutes;Bacilli;Bacillales;Listeriaceae;Listeria;Listeria monocytogenes;Listeria monocytogenes serotype 4b str. CLIP 80459
653938	Listeria_monocytogenes_uid43671	cellular organisms;Bacteria;Firmicutes;Bacilli;Bacillales;Listeriaceae;Listeria;Listeria monocytogenes;Listeria monocytogenes 08-5578
637381	Listeria_monocytogenes_08_5923_uid43727	cellular organisms;Bacteria;Firmicutes;Bacilli;Bacillales;Listeriaceae;Listeria;Listeria monocytogenes;Listeria monocytogenes 08-5923
683837	Listeria_seeligeri_serovar_1_2b_SLCC3954_uid46215	cellular organisms;Bacteria;Firmicutes;Bacilli;Bacillales;Listeriaceae;Listeria;Listeria seeligeri;Listeria seeligeri serovar 1/2b str. SLCC3954
265669	Listeria_monocytogenes_4b_F2365	cellular organisms;Bacteria;Firmicutes;Bacilli;Bacillales;Listeriaceae;Listeria;Listeria monocytogenes;Listeria monocytogenes serotype 4b str. F2365
358681	Brevibacillus_brevis_NBRC_100599	cellular organisms;Bacteria;Firmicutes;Bacilli;Bacillales;Paenibacillaceae;Brevibacillus;Brevibacillus brevis;Brevibacillus brevis NBRC 100599
324057	Paenibacillus_JDR_2	cellular organisms;Bacteria;Firmicutes;Bacilli;Bacillales;Paenibacillaceae;Paenibacillus;Paenibacillus sp. JDR-2
458233	Macrococcus_caseolyticus_JCSC5402	cellular organisms;Bacteria;Firmicutes;Bacilli;Bacillales;Staphylococcaceae;Macrococcus;Macrococcus caseolyticus;Macrococcus caseolyticus JCSC5402
359786	Staphylococcus_aureus_JH9	cellular organisms;Bacteria;Firmicutes;Bacilli;Bacillales;Staphylococcaceae;Staphylococcus;Staphylococcus aureus;Staphylococcus aureus subsp. aureus;Staphylococcus aureus subsp. aureus JH9
359787	Staphylococcus_aureus_JH1	cellular organisms;Bacteria;Firmicutes;Bacilli;Bacillales;Staphylococcaceae;Staphylococcus;Staphylococcus aureus;Staphylococcus aureus subsp. aureus;Staphylococcus aureus subsp. aureus JH1
426430	Staphylococcus_aureus_Newman	cellular organisms;Bacteria;Firmicutes;Bacilli;Bacillales;Staphylococcaceae;Staphylococcus;Staphylococcus aureus;Staphylococcus aureus subsp. aureus;Staphylococcus aureus subsp. aureus str. Newman
418127	Staphylococcus_aureus_Mu3	cellular organisms;Bacteria;Firmicutes;Bacilli;Bacillales;Staphylococcaceae;Staphylococcus;Staphylococcus aureus;Staphylococcus aureus subsp. aureus;Staphylococcus aureus subsp. aureus Mu3
451516	Staphylococcus_aureus_USA300_TCH1516	cellular organisms;Bacteria;Firmicutes;Bacilli;Bacillales;Staphylococcaceae;Staphylococcus;Staphylococcus aureus;Staphylococcus aureus subsp. aureus;Staphylococcus aureus subsp. aureus USA300;Staphylococcus aureus subsp. aureus USA300_TCH1516
196620	Staphylococcus_aureus_MW2	cellular organisms;Bacteria;Firmicutes;Bacilli;Bacillales;Staphylococcaceae;Staphylococcus;Staphylococcus aureus;Staphylococcus aureus subsp. aureus;Staphylococcus aureus subsp. aureus MW2
396513	Staphylococcus_carnosus_TM300	cellular organisms;Bacteria;Firmicutes;Bacilli;Bacillales;Staphylococcaceae;Staphylococcus;Staphylococcus carnosus;Staphylococcus carnosus subsp. carnosus;Staphylococcus carnosus subsp. carnosus TM300
681288	Staphylococcus_aureus_ED98	cellular organisms;Bacteria;Firmicutes;Bacilli;Bacillales;Staphylococcaceae;Staphylococcus;Staphylococcus aureus;Staphylococcus aureus subsp. aureus;Staphylococcus aureus subsp. aureus ED98
176280	Staphylococcus_epidermidis_ATCC_12228	cellular organisms;Bacteria;Firmicutes;Bacilli;Bacillales;Staphylococcaceae;Staphylococcus;Staphylococcus epidermidis;Staphylococcus epidermidis ATCC 12228
698737	Staphylococcus_lugdunensis_HKU09_01_uid46233	cellular organisms;Bacteria;Firmicutes;Bacilli;Bacillales;Staphylococcaceae;Staphylococcus;Staphylococcus lugdunensis;Staphylococcus lugdunensis HKU09-01
158879	Staphylococcus_aureus_N315	cellular organisms;Bacteria;Firmicutes;Bacilli;Bacillales;Staphylococcaceae;Staphylococcus;Staphylococcus aureus;Staphylococcus aureus subsp. aureus;Staphylococcus aureus subsp. aureus N315
282458	Staphylococcus_aureus_aureus_MRSA252	cellular organisms;Bacteria;Firmicutes;Bacilli;Bacillales;Staphylococcaceae;Staphylococcus;Staphylococcus aureus;Staphylococcus aureus subsp. aureus;Staphylococcus aureus subsp. aureus MRSA252
282459	Staphylococcus_aureus_aureus_MSSA476	cellular organisms;Bacteria;Firmicutes;Bacilli;Bacillales;Staphylococcaceae;Staphylococcus;Staphylococcus aureus;Staphylococcus aureus subsp. aureus;Staphylococcus aureus subsp. aureus MSSA476
158878	Staphylococcus_aureus_Mu50	cellular organisms;Bacteria;Firmicutes;Bacilli;Bacillales;Staphylococcaceae;Staphylococcus;Staphylococcus aureus;Staphylococcus aureus subsp. aureus;Staphylococcus aureus subsp. aureus Mu50
176279	Staphylococcus_epidermidis_RP62A	cellular organisms;Bacteria;Firmicutes;Bacilli;Bacillales;Staphylococcaceae;Staphylococcus;Staphylococcus epidermidis;Staphylococcus epidermidis RP62A
279808	Staphylococcus_haemolyticus	cellular organisms;Bacteria;Firmicutes;Bacilli;Bacillales;Staphylococcaceae;Staphylococcus;Staphylococcus haemolyticus;Staphylococcus haemolyticus JCSC1435
342451	Staphylococcus_saprophyticus	cellular organisms;Bacteria;Firmicutes;Bacilli;Bacillales;Staphylococcaceae;Staphylococcus;Staphylococcus saprophyticus;Staphylococcus saprophyticus subsp. saprophyticus;Staphylococcus saprophyticus subsp. saprophyticus ATCC 15305
273036	Staphylococcus_aureus_RF122	cellular organisms;Bacteria;Firmicutes;Bacilli;Bacillales;Staphylococcaceae;Staphylococcus;Staphylococcus aureus;Staphylococcus aureus RF122
451515	Staphylococcus_aureus_USA300_FPR3757	cellular organisms;Bacteria;Firmicutes;Bacilli;Bacillales;Staphylococcaceae;Staphylococcus;Staphylococcus aureus;Staphylococcus aureus subsp. aureus;Staphylococcus aureus subsp. aureus USA300;Staphylococcus aureus subsp. aureus USA300_FPR3757
93061	Staphylococcus_aureus_NCTC_8325	cellular organisms;Bacteria;Firmicutes;Bacilli;Bacillales;Staphylococcaceae;Staphylococcus;Staphylococcus aureus;Staphylococcus aureus subsp. aureus;Staphylococcus aureus subsp. aureus NCTC 8325
226185	Enterococcus_faecalis_V583	cellular organisms;Bacteria;Firmicutes;Bacilli;Lactobacillales;Enterococcaceae;Enterococcus;Enterococcus faecalis;Enterococcus faecalis V583
390333	Lactobacillus_delbrueckii_bulgaricus	cellular organisms;Bacteria;Firmicutes;Bacilli;Lactobacillales;Lactobacillaceae;Lactobacillus;Lactobacillus delbrueckii;Lactobacillus delbrueckii subsp. bulgaricus;Lactobacillus delbrueckii subsp. bulgaricus ATCC 11842
387344	Lactobacillus_brevis_ATCC_367	cellular organisms;Bacteria;Firmicutes;Bacilli;Lactobacillales;Lactobacillaceae;Lactobacillus;Lactobacillus brevis;Lactobacillus brevis ATCC 367
321967	Lactobacillus_casei_ATCC_334	cellular organisms;Bacteria;Firmicutes;Bacilli;Lactobacillales;Lactobacillaceae;Lactobacillus;Lactobacillus casei group;Lactobacillus casei;Lactobacillus casei ATCC 334
321956	Lactobacillus_delbrueckii_bulgaricus_ATCC_BAA-365	cellular organisms;Bacteria;Firmicutes;Bacilli;Lactobacillales;Lactobacillaceae;Lactobacillus;Lactobacillus delbrueckii;Lactobacillus delbrueckii subsp. bulgaricus;Lactobacillus delbrueckii subsp. bulgaricus ATCC BAA-365
324831	Lactobacillus_gasseri_ATCC_33323	cellular organisms;Bacteria;Firmicutes;Bacilli;Lactobacillales;Lactobacillaceae;Lactobacillus;Lactobacillus gasseri;Lactobacillus gasseri ATCC 33323
557436	Lactobacillus_reuteri_DSM_20016	cellular organisms;Bacteria;Firmicutes;Bacilli;Lactobacillales;Lactobacillaceae;Lactobacillus;Lactobacillus reuteri;Lactobacillus reuteri DSM 20016
272621	Lactobacillus_acidophilus_NCFM	cellular organisms;Bacteria;Firmicutes;Bacilli;Lactobacillales;Lactobacillaceae;Lactobacillus;Lactobacillus acidophilus;Lactobacillus acidophilus NCFM
405566	Lactobacillus_helveticus_DPC_4571	cellular organisms;Bacteria;Firmicutes;Bacilli;Lactobacillales;Lactobacillaceae;Lactobacillus;Lactobacillus helveticus;Lactobacillus helveticus DPC 4571
557433	Lactobacillus_reuteri_F275_Kitasato	cellular organisms;Bacteria;Firmicutes;Bacilli;Lactobacillales;Lactobacillaceae;Lactobacillus;Lactobacillus reuteri;Lactobacillus reuteri JCM 1112
334390	Lactobacillus_fermentum_IFO_3956	cellular organisms;Bacteria;Firmicutes;Bacilli;Lactobacillales;Lactobacillaceae;Lactobacillus;Lactobacillus fermentum;Lactobacillus fermentum IFO 3956
543734	Lactobacillus_casei	cellular organisms;Bacteria;Firmicutes;Bacilli;Lactobacillales;Lactobacillaceae;Lactobacillus;Lactobacillus casei group;Lactobacillus casei;Lactobacillus casei BL23
644042	Lactobacillus_plantarum_JDM1	cellular organisms;Bacteria;Firmicutes;Bacilli;Lactobacillales;Lactobacillaceae;Lactobacillus;Lactobacillus plantarum;Lactobacillus plantarum JDM1
568703	Lactobacillus_rhamnosus_GG	cellular organisms;Bacteria;Firmicutes;Bacilli;Lactobacillales;Lactobacillaceae;Lactobacillus;Lactobacillus rhamnosus;Lactobacillus rhamnosus GG
568704	Lactobacillus_rhamnosus_Lc_705	cellular organisms;Bacteria;Firmicutes;Bacilli;Lactobacillales;Lactobacillaceae;Lactobacillus;Lactobacillus rhamnosus;Lactobacillus rhamnosus Lc 705
633699	Lactobacillus_johnsonii_FI9785	cellular organisms;Bacteria;Firmicutes;Bacilli;Lactobacillales;Lactobacillaceae;Lactobacillus;Lactobacillus johnsonii;Lactobacillus johnsonii FI9785
220668	Lactobacillus_plantarum	cellular organisms;Bacteria;Firmicutes;Bacilli;Lactobacillales;Lactobacillaceae;Lactobacillus;Lactobacillus plantarum;Lactobacillus plantarum WCFS1
748671	Lactobacillus_crispatus_ST1_uid48359	cellular organisms;Bacteria;Firmicutes;Bacilli;Lactobacillales;Lactobacillaceae;Lactobacillus;Lactobacillus crispatus;Lactobacillus crispatus ST1
257314	Lactobacillus_johnsonii_NCC_533	cellular organisms;Bacteria;Firmicutes;Bacilli;Lactobacillales;Lactobacillaceae;Lactobacillus;Lactobacillus johnsonii;Lactobacillus johnsonii NCC 533
314315	Lactobacillus_sakei_23K	cellular organisms;Bacteria;Firmicutes;Bacilli;Lactobacillales;Lactobacillaceae;Lactobacillus;Lactobacillus sakei;Lactobacillus sakei subsp. sakei;Lactobacillus sakei subsp. sakei 23K
362948	Lactobacillus_salivarius_UCC118	cellular organisms;Bacteria;Firmicutes;Bacilli;Lactobacillales;Lactobacillaceae;Lactobacillus;Lactobacillus salivarius;Lactobacillus salivarius UCC118
278197	Pediococcus_pentosaceus_ATCC_25745	cellular organisms;Bacteria;Firmicutes;Bacilli;Lactobacillales;Lactobacillaceae;Pediococcus;Pediococcus pentosaceus;Pediococcus pentosaceus ATCC 25745
203120	Leuconostoc_mesenteroides_ATCC_8293	cellular organisms;Bacteria;Firmicutes;Bacilli;Lactobacillales;Leuconostocaceae;Leuconostoc;Leuconostoc mesenteroides;Leuconostoc mesenteroides subsp. mesenteroides;Leuconostoc mesenteroides subsp. mesenteroides ATCC 8293
349519	Leuconostoc_citreum_KM20	cellular organisms;Bacteria;Firmicutes;Bacilli;Lactobacillales;Leuconostocaceae;Leuconostoc;Leuconostoc citreum;Leuconostoc citreum KM20
203123	Oenococcus_oeni_PSU-1	cellular organisms;Bacteria;Firmicutes;Bacilli;Lactobacillales;Leuconostocaceae;Oenococcus;Oenococcus oeni;Oenococcus oeni PSU-1
272622	Lactococcus_lactis_cremoris_SK11	cellular organisms;Bacteria;Firmicutes;Bacilli;Lactobacillales;Streptococcaceae;Lactococcus;Lactococcus lactis;Lactococcus lactis subsp. cremoris;Lactococcus lactis subsp. cremoris SK11
416870	Lactococcus_lactis_cremoris_MG1363	cellular organisms;Bacteria;Firmicutes;Bacilli;Lactobacillales;Streptococcaceae;Lactococcus;Lactococcus lactis;Lactococcus lactis subsp. cremoris;Lactococcus lactis subsp. cremoris MG1363
272623	Lactococcus_lactis	cellular organisms;Bacteria;Firmicutes;Bacilli;Lactobacillales;Streptococcaceae;Lactococcus;Lactococcus lactis;Lactococcus lactis subsp. lactis;Lactococcus lactis subsp. lactis Il1403
684738	Lactococcus_lactis_KF147	cellular organisms;Bacteria;Firmicutes;Bacilli;Lactobacillales;Streptococcaceae;Lactococcus;Lactococcus lactis;Lactococcus lactis subsp. lactis;Lactococcus lactis subsp. lactis KF147
373153	Streptococcus_pneumoniae_D39	cellular organisms;Bacteria;Firmicutes;Bacilli;Lactobacillales;Streptococcaceae;Streptococcus;Streptococcus pneumoniae;Streptococcus pneumoniae D39
322159	Streptococcus_thermophilus_LMD-9	cellular organisms;Bacteria;Firmicutes;Bacilli;Lactobacillales;Streptococcaceae;Streptococcus;Streptococcus thermophilus;Streptococcus thermophilus LMD-9
388919	Streptococcus_sanguinis_SK36	cellular organisms;Bacteria;Firmicutes;Bacilli;Lactobacillales;Streptococcaceae;Streptococcus;Streptococcus sanguinis;Streptococcus sanguinis SK36
160491	Streptococcus_pyogenes_Manfredo	cellular organisms;Bacteria;Firmicutes;Bacilli;Lactobacillales;Streptococcaceae;Streptococcus;Streptococcus pyogenes;Streptococcus pyogenes serotype M5;Streptococcus pyogenes str. Manfredo
391295	Streptococcus_suis_05ZYH33	cellular organisms;Bacteria;Firmicutes;Bacilli;Lactobacillales;Streptococcaceae;Streptococcus;Streptococcus suis;Streptococcus suis 05ZYH33
391296	Streptococcus_suis_98HAH33	cellular organisms;Bacteria;Firmicutes;Bacilli;Lactobacillales;Streptococcaceae;Streptococcus;Streptococcus suis;Streptococcus suis 98HAH33
160490	Streptococcus_pyogenes_M1_GAS	cellular organisms;Bacteria;Firmicutes;Bacilli;Lactobacillales;Streptococcaceae;Streptococcus;Streptococcus pyogenes;Streptococcus pyogenes serotype M1;Streptococcus pyogenes M1 GAS
467705	Streptococcus_gordonii_Challis_substr_CH1	cellular organisms;Bacteria;Firmicutes;Bacilli;Lactobacillales;Streptococcaceae;Streptococcus;Streptococcus gordonii;Streptococcus gordonii str. Challis;Streptococcus gordonii str. Challis substr. CH1
171101	Streptococcus_pneumoniae_R6	cellular organisms;Bacteria;Firmicutes;Bacilli;Lactobacillales;Streptococcaceae;Streptococcus;Streptococcus pneumoniae;Streptococcus pneumoniae R6
487214	Streptococcus_pneumoniae_Hungary19A_6	cellular organisms;Bacteria;Firmicutes;Bacilli;Lactobacillales;Streptococcaceae;Streptococcus;Streptococcus pneumoniae;Streptococcus pneumoniae Hungary19A-6
516950	Streptococcus_pneumoniae_CGSP14	cellular organisms;Bacteria;Firmicutes;Bacilli;Lactobacillales;Streptococcaceae;Streptococcus;Streptococcus pneumoniae;Streptococcus pneumoniae CGSP14
170187	Streptococcus_pneumoniae_TIGR4	cellular organisms;Bacteria;Firmicutes;Bacilli;Lactobacillales;Streptococcaceae;Streptococcus;Streptococcus pneumoniae;Streptococcus pneumoniae TIGR4
512566	Streptococcus_pneumoniae_G54	cellular organisms;Bacteria;Firmicutes;Bacilli;Lactobacillales;Streptococcaceae;Streptococcus;Streptococcus pneumoniae;Streptococcus pneumoniae G54
552526	Streptococcus_equi_zooepidemicus_MGCS10565	cellular organisms;Bacteria;Firmicutes;Bacilli;Lactobacillales;Streptococcaceae;Streptococcus;Streptococcus dysgalactiae group;Streptococcus equi;Streptococcus equi subsp. zooepidemicus;Streptococcus equi subsp. zooepidemicus MGCS10565
186103	Streptococcus_pyogenes_MGAS8232	cellular organisms;Bacteria;Firmicutes;Bacilli;Lactobacillales;Streptococcaceae;Streptococcus;Streptococcus pyogenes;Streptococcus pyogenes serotype M18;Streptococcus pyogenes MGAS8232
471876	Streptococcus_pyogenes_NZ131	cellular organisms;Bacteria;Firmicutes;Bacilli;Lactobacillales;Streptococcaceae;Streptococcus;Streptococcus pyogenes;Streptococcus pyogenes serotype M49;Streptococcus pyogenes NZ131
198466	Streptococcus_pyogenes_MGAS315	cellular organisms;Bacteria;Firmicutes;Bacilli;Lactobacillales;Streptococcaceae;Streptococcus;Streptococcus pyogenes;Streptococcus pyogenes serotype M3;Streptococcus pyogenes MGAS315
561276	Streptococcus_pneumoniae_ATCC_700669	cellular organisms;Bacteria;Firmicutes;Bacilli;Lactobacillales;Streptococcaceae;Streptococcus;Streptococcus pneumoniae;Streptococcus pneumoniae ATCC 700669
218495	Streptococcus_uberis_0140J	cellular organisms;Bacteria;Firmicutes;Bacilli;Lactobacillales;Streptococcaceae;Streptococcus;Streptococcus uberis;Streptococcus uberis 0140J
208435	Streptococcus_agalactiae_2603	cellular organisms;Bacteria;Firmicutes;Bacilli;Lactobacillales;Streptococcaceae;Streptococcus;Streptococcus agalactiae;Streptococcus agalactiae serogroup V;Streptococcus agalactiae 2603V/R
488222	Streptococcus_pneumoniae_JJA	cellular organisms;Bacteria;Firmicutes;Bacilli;Lactobacillales;Streptococcaceae;Streptococcus;Streptococcus pneumoniae;Streptococcus pneumoniae JJA
488223	Streptococcus_pneumoniae_P1031	cellular organisms;Bacteria;Firmicutes;Bacilli;Lactobacillales;Streptococcaceae;Streptococcus;Streptococcus pneumoniae;Streptococcus pneumoniae P1031
488221	Streptococcus_pneumoniae_70585	cellular organisms;Bacteria;Firmicutes;Bacilli;Lactobacillales;Streptococcaceae;Streptococcus;Streptococcus pneumoniae;Streptococcus pneumoniae 70585
487213	Streptococcus_pneumoniae_Taiwan19F_14	cellular organisms;Bacteria;Firmicutes;Bacilli;Lactobacillales;Streptococcaceae;Streptococcus;Streptococcus pneumoniae;Streptococcus pneumoniae Taiwan19F-14
40041	Streptococcus_equi_zooepidemicus	cellular organisms;Bacteria;Firmicutes;Bacilli;Lactobacillales;Streptococcaceae;Streptococcus;Streptococcus dysgalactiae group;Streptococcus equi;Streptococcus equi subsp. zooepidemicus
553482	Streptococcus_equi_4047	cellular organisms;Bacteria;Firmicutes;Bacilli;Lactobacillales;Streptococcaceae;Streptococcus;Streptococcus dysgalactiae group;Streptococcus equi;Streptococcus equi subsp. equi;Streptococcus equi subsp. equi 4047
211110	Streptococcus_agalactiae_NEM316	cellular organisms;Bacteria;Firmicutes;Bacilli;Lactobacillales;Streptococcaceae;Streptococcus;Streptococcus agalactiae;Streptococcus agalactiae serogroup III;Streptococcus agalactiae NEM316
486410	Streptococcus_dysgalactiae_equisimilis_GGS_124	cellular organisms;Bacteria;Firmicutes;Bacilli;Lactobacillales;Streptococcaceae;Streptococcus;Streptococcus dysgalactiae group;Streptococcus dysgalactiae;Streptococcus dysgalactiae subsp. equisimilis;Streptococcus dysgalactiae subsp. equisimilis GGS_124
568813	Streptococcus_suis_SC84	cellular organisms;Bacteria;Firmicutes;Bacilli;Lactobacillales;Streptococcaceae;Streptococcus;Streptococcus suis;Streptococcus suis SC84
218494	Streptococcus_suis_P1_7	cellular organisms;Bacteria;Firmicutes;Bacilli;Lactobacillales;Streptococcaceae;Streptococcus;Streptococcus suis;Streptococcus suis P1/7
568814	Streptococcus_suis_BM407	cellular organisms;Bacteria;Firmicutes;Bacilli;Lactobacillales;Streptococcaceae;Streptococcus;Streptococcus suis;Streptococcus suis BM407
637909	Streptococcus_gallolyticus_UCN34_uid46061	cellular organisms;Bacteria;Firmicutes;Bacilli;Lactobacillales;Streptococcaceae;Streptococcus;Streptococcus gallolyticus;Streptococcus gallolyticus UCN34
193567	Streptococcus_pyogenes_SSI-1	cellular organisms;Bacteria;Firmicutes;Bacilli;Lactobacillales;Streptococcaceae;Streptococcus;Streptococcus pyogenes;Streptococcus pyogenes serotype M3;Streptococcus pyogenes SSI-1
365659	Streptococcus_mitis_B6_uid46097	cellular organisms;Bacteria;Firmicutes;Bacilli;Lactobacillales;Streptococcaceae;Streptococcus;Streptococcus mitis;Streptococcus mitis B6
511691	Streptococcus_mutans_NN2025_uid46353	cellular organisms;Bacteria;Firmicutes;Bacilli;Lactobacillales;Streptococcaceae;Streptococcus;Streptococcus mutans;Streptococcus mutans NN2025
286636	Streptococcus_pyogenes_MGAS10394	cellular organisms;Bacteria;Firmicutes;Bacilli;Lactobacillales;Streptococcaceae;Streptococcus;Streptococcus pyogenes;Streptococcus pyogenes serotype M6;Streptococcus pyogenes MGAS10394
264199	Streptococcus_thermophilus_LMG_18311	cellular organisms;Bacteria;Firmicutes;Bacilli;Lactobacillales;Streptococcaceae;Streptococcus;Streptococcus thermophilus;Streptococcus thermophilus LMG 18311
299768	Streptococcus_thermophilus_CNRZ1066	cellular organisms;Bacteria;Firmicutes;Bacilli;Lactobacillales;Streptococcaceae;Streptococcus;Streptococcus thermophilus;Streptococcus thermophilus CNRZ1066
319701	Streptococcus_pyogenes_MGAS6180	cellular organisms;Bacteria;Firmicutes;Bacilli;Lactobacillales;Streptococcaceae;Streptococcus;Streptococcus pyogenes;Streptococcus pyogenes serotype M28;Streptococcus pyogenes MGAS6180
293653	Streptococcus_pyogenes_MGAS5005	cellular organisms;Bacteria;Firmicutes;Bacilli;Lactobacillales;Streptococcaceae;Streptococcus;Streptococcus pyogenes;Streptococcus pyogenes serotype M1;Streptococcus pyogenes MGAS5005
205921	Streptococcus_agalactiae_A909	cellular organisms;Bacteria;Firmicutes;Bacilli;Lactobacillales;Streptococcaceae;Streptococcus;Streptococcus agalactiae;Streptococcus agalactiae serogroup Ia;Streptococcus agalactiae A909
370551	Streptococcus_pyogenes_MGAS9429	cellular organisms;Bacteria;Firmicutes;Bacilli;Lactobacillales;Streptococcaceae;Streptococcus;Streptococcus pyogenes;Streptococcus pyogenes serotype M12;Streptococcus pyogenes MGAS9429
370552	Streptococcus_pyogenes_MGAS10270	cellular organisms;Bacteria;Firmicutes;Bacilli;Lactobacillales;Streptococcaceae;Streptococcus;Streptococcus pyogenes;Streptococcus pyogenes serotype M2;Streptococcus pyogenes MGAS10270
370553	Streptococcus_pyogenes_MGAS2096	cellular organisms;Bacteria;Firmicutes;Bacilli;Lactobacillales;Streptococcaceae;Streptococcus;Streptococcus pyogenes;Streptococcus pyogenes serotype M12;Streptococcus pyogenes MGAS2096
370554	Streptococcus_pyogenes_MGAS10750	cellular organisms;Bacteria;Firmicutes;Bacilli;Lactobacillales;Streptococcaceae;Streptococcus;Streptococcus pyogenes;Streptococcus pyogenes serotype M4;Streptococcus pyogenes MGAS10750
293826	Alkaliphilus_metalliredigens_QYMF	cellular organisms;Bacteria;Firmicutes;Clostridia;Clostridiales;Clostridiaceae;Alkaliphilus;Alkaliphilus metalliredigens;Alkaliphilus metalliredigens QYMF
350688	Alkaliphilus_oremlandii_OhILAs	cellular organisms;Bacteria;Firmicutes;Clostridia;Clostridiales;Clostridiaceae;Alkaliphilus;Alkaliphilus oremlandii;Alkaliphilus oremlandii OhILAs
195103	Clostridium_perfringens_ATCC_13124	cellular organisms;Bacteria;Firmicutes;Clostridia;Clostridiales;Clostridiaceae;Clostridium;Clostridium perfringens;Clostridium perfringens ATCC 13124
289380	Clostridium_perfringens_SM101_uid12521	cellular organisms;Bacteria;Firmicutes;Clostridia;Clostridiales;Clostridiaceae;Clostridium;Clostridium perfringens;Clostridium perfringens SM101
386415	Clostridium_novyi_NT	cellular organisms;Bacteria;Firmicutes;Clostridia;Clostridiales;Clostridiaceae;Clostridium;Clostridium novyi;Clostridium novyi NT
203119	Clostridium_thermocellum_ATCC_27405	cellular organisms;Bacteria;Firmicutes;Clostridia;Clostridiales;Clostridiaceae;Clostridium;Clostridium thermocellum;Clostridium thermocellum ATCC 27405
272563	Clostridium_difficile_630	cellular organisms;Bacteria;Firmicutes;Clostridia;Clostridiales;Clostridiaceae;Clostridium;Clostridium difficile;Clostridium difficile 630
413999	Clostridium_botulinum_A	cellular organisms;Bacteria;Firmicutes;Clostridia;Clostridiales;Clostridiaceae;Clostridium;Clostridium botulinum;Clostridium botulinum A;Clostridium botulinum A str. ATCC 3502
290402	Clostridium_beijerinckii_NCIMB_8052	cellular organisms;Bacteria;Firmicutes;Clostridia;Clostridiales;Clostridiaceae;Clostridium;Clostridium beijerinckii;Clostridium beijerinckii NCIMB 8052
441770	Clostridium_botulinum_A_ATCC_19397	cellular organisms;Bacteria;Firmicutes;Clostridia;Clostridiales;Clostridiaceae;Clostridium;Clostridium botulinum;Clostridium botulinum A;Clostridium botulinum A str. ATCC 19397
441771	Clostridium_botulinum_A_Hall	cellular organisms;Bacteria;Firmicutes;Clostridia;Clostridiales;Clostridiaceae;Clostridium;Clostridium botulinum;Clostridium botulinum A;Clostridium botulinum A str. Hall
441772	Clostridium_botulinum_F_Langeland	cellular organisms;Bacteria;Firmicutes;Clostridia;Clostridiales;Clostridiaceae;Clostridium;Clostridium botulinum;Clostridium botulinum F;Clostridium botulinum F str. Langeland
431943	Clostridium_kluyveri_DSM_555	cellular organisms;Bacteria;Firmicutes;Clostridia;Clostridiales;Clostridiaceae;Clostridium;Clostridium kluyveri;Clostridium kluyveri DSM 555
272562	Clostridium_acetobutylicum	cellular organisms;Bacteria;Firmicutes;Clostridia;Clostridiales;Clostridiaceae;Clostridium;Clostridium acetobutylicum;Clostridium acetobutylicum ATCC 824
357809	Clostridium_phytofermentans_ISDg	cellular organisms;Bacteria;Firmicutes;Clostridia;Clostridiales;Clostridiaceae;Clostridium;Clostridium phytofermentans;Clostridium phytofermentans ISDg
498213	Clostridium_botulinum_B1_Okra	cellular organisms;Bacteria;Firmicutes;Clostridia;Clostridiales;Clostridiaceae;Clostridium;Clostridium botulinum;Clostridium botulinum B;Clostridium botulinum B1;Clostridium botulinum B1 str. Okra
498214	Clostridium_botulinum_A3_Loch_Maree	cellular organisms;Bacteria;Firmicutes;Clostridia;Clostridiales;Clostridiaceae;Clostridium;Clostridium botulinum;Clostridium botulinum A;Clostridium botulinum A3 str. Loch Maree
195102	Clostridium_perfringens	cellular organisms;Bacteria;Firmicutes;Clostridia;Clostridiales;Clostridiaceae;Clostridium;Clostridium perfringens;Clostridium perfringens str. 13
508765	Clostridium_botulinum_B_Eklund_17B	cellular organisms;Bacteria;Firmicutes;Clostridia;Clostridiales;Clostridiaceae;Clostridium;Clostridium botulinum;Clostridium botulinum B;Clostridium botulinum B str. Eklund 17B
508767	Clostridium_botulinum_E3_Alaska_E43	cellular organisms;Bacteria;Firmicutes;Clostridia;Clostridiales;Clostridiaceae;Clostridium;Clostridium botulinum;Clostridium botulinum E;Clostridium botulinum E3 str. Alaska E43
583346	Clostridium_kluyveri_NBRC_12016	cellular organisms;Bacteria;Firmicutes;Clostridia;Clostridiales;Clostridiaceae;Clostridium;Clostridium kluyveri;Clostridium kluyveri NBRC 12016
394503	Clostridium_cellulolyticum_H10	cellular organisms;Bacteria;Firmicutes;Clostridia;Clostridiales;Clostridiaceae;Clostridium;Clostridium cellulolyticum;Clostridium cellulolyticum H10
536232	Clostridium_botulinum_A2_Kyoto	cellular organisms;Bacteria;Firmicutes;Clostridia;Clostridiales;Clostridiaceae;Clostridium;Clostridium botulinum;Clostridium botulinum A;Clostridium botulinum A2 str. Kyoto
515621	Clostridium_botulinum_Ba4_657	cellular organisms;Bacteria;Firmicutes;Clostridia;Clostridiales;Clostridiaceae;Clostridium;Clostridium botulinum;Clostridium botulinum B;Clostridium botulinum Ba4 str. 657
645462	Clostridium_difficile_CD196	cellular organisms;Bacteria;Firmicutes;Clostridia;Clostridiales;Clostridiaceae;Clostridium;Clostridium difficile;Clostridium difficile CD196
645463	Clostridium_difficile_R20291	cellular organisms;Bacteria;Firmicutes;Clostridia;Clostridiales;Clostridiaceae;Clostridium;Clostridium difficile;Clostridium difficile R20291
212717	Clostridium_tetani_E88	cellular organisms;Bacteria;Firmicutes;Clostridia;Clostridiales;Clostridiaceae;Clostridium;Clostridium tetani;Clostridium tetani E88
334413	Finegoldia_magna_ATCC_29328	cellular organisms;Bacteria;Firmicutes;Clostridia;Clostridiales;Clostridiales incertae sedis;Clostridiales Family XI. Incertae Sedis;Finegoldia;Finegoldia magna;Finegoldia magna ATCC 29328
525919	Anaerococcus_prevotii_DSM_20548	cellular organisms;Bacteria;Firmicutes;Clostridia;Clostridiales;Clostridiales incertae sedis;Clostridiales Family XI. Incertae Sedis;Anaerococcus;Anaerococcus prevotii;Anaerococcus prevotii DSM 20548
292459	Symbiobacterium_thermophilum_IAM14863	cellular organisms;Bacteria;Firmicutes;Clostridia;Clostridiales;Clostridiales incertae sedis;Clostridiales Family XVIII. Incertae Sedis;Symbiobacterium;Symbiobacterium thermophilum;Symbiobacterium thermophilum IAM 14863
515620	Eubacterium_eligens_ATCC_27750	cellular organisms;Bacteria;Firmicutes;Clostridia;Clostridiales;Eubacteriaceae;Eubacterium;Eubacterium eligens;Eubacterium eligens ATCC 27750
515619	Eubacterium_rectale_ATCC_33656	cellular organisms;Bacteria;Firmicutes;Clostridia;Clostridiales;Eubacteriaceae;Eubacterium;Eubacterium rectale;Eubacterium rectale ATCC 33656
498761	Heliobacterium_modesticaldum_Ice1	cellular organisms;Bacteria;Firmicutes;Clostridia;Clostridiales;Heliobacteriaceae;Heliobacterium;Heliobacterium modesticaldum;Heliobacterium modesticaldum Ice1
477974	Candidatus_Desulforudis_audaxviator_MP104C	cellular organisms;Bacteria;Firmicutes;Clostridia;Clostridiales;Peptococcaceae;Candidatus Desulforudis;Candidatus Desulforudis audaxviator;Candidatus Desulforudis audaxviator MP104C
272564	Desulfitobacterium_hafniense_DCB_2	cellular organisms;Bacteria;Firmicutes;Clostridia;Clostridiales;Peptococcaceae;Desulfitobacterium;Desulfitobacterium hafniense;Desulfitobacterium hafniense DCB-2
138119	Desulfitobacterium_hafniense_Y51	cellular organisms;Bacteria;Firmicutes;Clostridia;Clostridiales;Peptococcaceae;Desulfitobacterium;Desulfitobacterium hafniense;Desulfitobacterium hafniense Y51
349161	Desulfotomaculum_reducens_MI-1	cellular organisms;Bacteria;Firmicutes;Clostridia;Clostridiales;Peptococcaceae;Desulfotomaculum;Desulfotomaculum reducens;Desulfotomaculum reducens MI-1
485916	Desulfotomaculum_acetoxidans_DSM_771	cellular organisms;Bacteria;Firmicutes;Clostridia;Clostridiales;Peptococcaceae;Desulfotomaculum;Desulfotomaculum acetoxidans;Desulfotomaculum acetoxidans DSM 771
370438	Pelotomaculum_thermopropionicum_SI	cellular organisms;Bacteria;Firmicutes;Clostridia;Clostridiales;Peptococcaceae;Pelotomaculum;Pelotomaculum thermopropionicum;Pelotomaculum thermopropionicum SI
335541	Syntrophomonas_wolfei_Goettingen	cellular organisms;Bacteria;Firmicutes;Clostridia;Clostridiales;Syntrophomonadaceae;Syntrophomonas;Syntrophomonas wolfei;Syntrophomonas wolfei subsp. wolfei;Syntrophomonas wolfei subsp. wolfei str. Goettingen
699246	Clostridiales_genomosp__BVAB3_UPII9_5_uid46219	cellular organisms;Bacteria;Firmicutes;Clostridia;Clostridiales;unclassified Clostridiales;unclassified Clostridiales (miscellaneous);Clostridiales genomosp. BVAB3;Clostridiales genomosp. BVAB3 str. UPII9-5
591001	Acidaminococcus_fermentans_DSM_20731_uid43471	cellular organisms;Bacteria;Firmicutes;Clostridia;Clostridiales;Veillonellaceae;Acidaminococcus;Acidaminococcus fermentans;Acidaminococcus fermentans DSM 20731
479436	Veillonella_parvula_DSM_2008	cellular organisms;Bacteria;Firmicutes;Clostridia;Clostridiales;Veillonellaceae;Veillonella;Veillonella parvula;Veillonella parvula DSM 2008
373903	Halothermothrix_orenii_H_168	cellular organisms;Bacteria;Firmicutes;Clostridia;Halanaerobiales;Halanaerobiaceae;Halothermothrix;Halothermothrix orenii;Halothermothrix orenii H 168
457570	Natranaerobius_thermophilus_JW_NM_WN_LF	cellular organisms;Bacteria;Firmicutes;Clostridia;Natranaerobiales;Natranaerobiaceae;Natranaerobius;Natranaerobius thermophilus;Natranaerobius thermophilus JW/NM-WN-LF
246194	Carboxydothermus_hydrogenoformans_Z-2901	cellular organisms;Bacteria;Firmicutes;Clostridia;Thermoanaerobacterales;Thermoanaerobacteraceae;Carboxydothermus;Carboxydothermus hydrogenoformans;Carboxydothermus hydrogenoformans Z-2901
429009	Ammonifex_degensii_KC4	cellular organisms;Bacteria;Firmicutes;Clostridia;Thermoanaerobacterales;Thermoanaerobacteraceae;Moorella group;Ammonifex;Ammonifex degensii;Ammonifex degensii KC4
264732	Moorella_thermoacetica_ATCC_39073	cellular organisms;Bacteria;Firmicutes;Clostridia;Thermoanaerobacterales;Thermoanaerobacteraceae;Moorella group;Moorella;Moorella thermoacetica;Moorella thermoacetica ATCC 39073
340099	Thermoanaerobacter_pseudethanolicus_ATCC_33223	cellular organisms;Bacteria;Firmicutes;Clostridia;Thermoanaerobacterales;Thermoanaerobacteraceae;Thermoanaerobacter;Thermoanaerobacter pseudethanolicus;Thermoanaerobacter pseudethanolicus ATCC 33223
399726	Thermoanaerobacter_X514	cellular organisms;Bacteria;Firmicutes;Clostridia;Thermoanaerobacterales;Thermoanaerobacteraceae;Thermoanaerobacter;Thermoanaerobacter sp. X514
273068	Thermoanaerobacter_tengcongensis	cellular organisms;Bacteria;Firmicutes;Clostridia;Thermoanaerobacterales;Thermoanaerobacteraceae;Thermoanaerobacter;Thermoanaerobacter tengcongensis;Thermoanaerobacter tengcongensis MB4
580331	Thermoanaerobacter_italicus_Ab9_uid46241	cellular organisms;Bacteria;Firmicutes;Clostridia;Thermoanaerobacterales;Thermoanaerobacteraceae;Thermoanaerobacter;Thermoanaerobacter italicus;Thermoanaerobacter italicus Ab9
351627	Caldicellulosiruptor_saccharolyticus_DSM_8903	cellular organisms;Bacteria;Firmicutes;Clostridia;Thermoanaerobacterales;Thermoanaerobacterales Family III. Incertae Sedis;Caldicellulosiruptor;Caldicellulosiruptor saccharolyticus;Caldicellulosiruptor saccharolyticus DSM 8903
521460	Anaerocellum_thermophilum_DSM_6725	cellular organisms;Bacteria;Firmicutes;Clostridia;Thermoanaerobacterales;Thermoanaerobacterales Family III. Incertae Sedis;Caldicellulosiruptor;Caldicellulosiruptor bescii;Caldicelulosiruptor becscii DSM 6725
309798	Coprothermobacter_proteolyticus_DSM_5265	cellular organisms;Bacteria;Firmicutes;Clostridia;Thermoanaerobacterales;Thermodesulfobiaceae;Coprothermobacter;Coprothermobacter proteolyticus;Coprothermobacter proteolyticus DSM 5265
441768	Acholeplasma_laidlawii_PG_8A	cellular organisms;Bacteria;Firmicutes;Mollicutes;Acholeplasmatales;Acholeplasmataceae;Acholeplasma;Acholeplasma laidlawii;Acholeplasma laidlawii PG-8A
37692	Candidatus_Phytoplasma_mali	cellular organisms;Bacteria;Firmicutes;Mollicutes;Acholeplasmatales;Acholeplasmataceae;Candidatus Phytoplasma;16SrX (Apple proliferation group);Candidatus Phytoplasma mali
59748	Candidatus_Phytoplasma_australiense	cellular organisms;Bacteria;Firmicutes;Mollicutes;Acholeplasmatales;Acholeplasmataceae;Candidatus Phytoplasma;16SrXII (Stolbur group);Candidatus Phytoplasma australiense
262768	Onion_yellows_phytoplasma	cellular organisms;Bacteria;Firmicutes;Mollicutes;Acholeplasmatales;Acholeplasmataceae;Candidatus Phytoplasma;Candidatus Phytoplasma asteris;Onion yellows phytoplasma;Onion yellows phytoplasma OY-M
322098	Aster_yellows_witches-broom_phytoplasma_AYWB	cellular organisms;Bacteria;Firmicutes;Mollicutes;Acholeplasmatales;Acholeplasmataceae;Candidatus Phytoplasma;Candidatus Phytoplasma asteris;Aster yellows witches'-broom phytoplasma;Aster yellows witches'-broom phytoplasma AYWB
265311	Mesoplasma_florum_L1	cellular organisms;Bacteria;Firmicutes;Mollicutes;Entomoplasmatales;Entomoplasmataceae;Mesoplasma;Mesoplasma florum;Mesoplasma florum L1
243273	Mycoplasma_genitalium	cellular organisms;Bacteria;Firmicutes;Mollicutes;Mycoplasmatales;Mycoplasmataceae;Mycoplasma;Mycoplasma genitalium;Mycoplasma genitalium G37
272632	Mycoplasma_mycoides	cellular organisms;Bacteria;Firmicutes;Mollicutes;Mycoplasmatales;Mycoplasmataceae;Mycoplasma;Mycoplasma mycoides group;Mycoplasma mycoides;Mycoplasma mycoides subsp. mycoides;Mycoplasma mycoides subsp. mycoides SC;Mycoplasma mycoides subsp. mycoides SC str. PG1
272634	Mycoplasma_pneumoniae	cellular organisms;Bacteria;Firmicutes;Mollicutes;Mycoplasmatales;Mycoplasmataceae;Mycoplasma;Mycoplasma pneumoniae;Mycoplasma pneumoniae M129
347257	Mycoplasma_agalactiae_PG2	cellular organisms;Bacteria;Firmicutes;Mollicutes;Mycoplasmatales;Mycoplasmataceae;Mycoplasma;Mycoplasma agalactiae;Mycoplasma agalactiae PG2
272635	Mycoplasma_pulmonis	cellular organisms;Bacteria;Firmicutes;Mollicutes;Mycoplasmatales;Mycoplasmataceae;Mycoplasma;Mycoplasma pulmonis;Mycoplasma pulmonis UAB CTIP
243272	Mycoplasma_arthritidis_158L3_1	cellular organisms;Bacteria;Firmicutes;Mollicutes;Mycoplasmatales;Mycoplasmataceae;Mycoplasma;Mycoplasma arthritidis;Mycoplasma arthritidis 158L3-1
572263	Mycoplasma_conjunctivae_HRC_581_uid32285	cellular organisms;Bacteria;Firmicutes;Mollicutes;Mycoplasmatales;Mycoplasmataceae;Mycoplasma;Mycoplasma conjunctivae;Mycoplasma conjunctivae HRC/581
272633	Mycoplasma_penetrans	cellular organisms;Bacteria;Firmicutes;Mollicutes;Mycoplasmatales;Mycoplasmataceae;Mycoplasma;Mycoplasma penetrans;Mycoplasma penetrans HF-2
2098	Mycoplasma_hominis	cellular organisms;Bacteria;Firmicutes;Mollicutes;Mycoplasmatales;Mycoplasmataceae;Mycoplasma;Mycoplasma hominis
2110	Mycoplasma_agalactiae_uid46679	cellular organisms;Bacteria;Firmicutes;Mollicutes;Mycoplasmatales;Mycoplasmataceae;Mycoplasma;Mycoplasma agalactiae
512564	Mycoplasma_crocodyli_MP145_uid47087	cellular organisms;Bacteria;Firmicutes;Mollicutes;Mycoplasmatales;Mycoplasmataceae;Mycoplasma;Mycoplasma crocodyli;Mycoplasma crocodyli MP145
710127	Mycoplasma_gallisepticum	cellular organisms;Bacteria;Firmicutes;Mollicutes;Mycoplasmatales;Mycoplasmataceae;Mycoplasma;Mycoplasma gallisepticum;Mycoplasma gallisepticum str. R;Mycoplasma gallisepticum str. R(low)
267748	Mycoplasma_mobile_163K	cellular organisms;Bacteria;Firmicutes;Mollicutes;Mycoplasmatales;Mycoplasmataceae;Mycoplasma;Mycoplasma mobile;Mycoplasma mobile 163K
295358	Mycoplasma_hyopneumoniae_232	cellular organisms;Bacteria;Firmicutes;Mollicutes;Mycoplasmatales;Mycoplasmataceae;Mycoplasma;Mycoplasma hyopneumoniae;Mycoplasma hyopneumoniae 232
262719	Mycoplasma_hyopneumoniae_J	cellular organisms;Bacteria;Firmicutes;Mollicutes;Mycoplasmatales;Mycoplasmataceae;Mycoplasma;Mycoplasma hyopneumoniae;Mycoplasma hyopneumoniae J
262723	Mycoplasma_synoviae_53	cellular organisms;Bacteria;Firmicutes;Mollicutes;Mycoplasmatales;Mycoplasmataceae;Mycoplasma;Mycoplasma synoviae;Mycoplasma synoviae 53
262722	Mycoplasma_hyopneumoniae_7448	cellular organisms;Bacteria;Firmicutes;Mollicutes;Mycoplasmatales;Mycoplasmataceae;Mycoplasma;Mycoplasma hyopneumoniae;Mycoplasma hyopneumoniae 7448
340047	Mycoplasma_capricolum_ATCC_27343	cellular organisms;Bacteria;Firmicutes;Mollicutes;Mycoplasmatales;Mycoplasmataceae;Mycoplasma;Mycoplasma mycoides group;Mycoplasma capricolum;Mycoplasma capricolum subsp. capricolum;Mycoplasma capricolum subsp. capricolum ATCC 27343
505682	Ureaplasma_parvum_serovar_3_ATCC_27815	cellular organisms;Bacteria;Firmicutes;Mollicutes;Mycoplasmatales;Mycoplasmataceae;Ureaplasma;Ureaplasma parvum;Ureaplasma parvum serovar 3;Ureaplasma parvum serovar 3 str. ATCC 27815
565575	Ureaplasma_urealyticum_serovar_10_ATCC_33699	cellular organisms;Bacteria;Firmicutes;Mollicutes;Mycoplasmatales;Mycoplasmataceae;Ureaplasma;Ureaplasma urealyticum;Ureaplasma urealyticum serovar 10;Ureaplasma urealyticum serovar 10 str. ATCC 33699
190304	Fusobacterium_nucleatum	cellular organisms;Bacteria;Fusobacteria;Fusobacteria (class);Fusobacteriales;Fusobacteriaceae;Fusobacterium;Fusobacterium nucleatum;Fusobacterium nucleatum subsp. nucleatum;Fusobacterium nucleatum subsp. nucleatum ATCC 25586
523794	Leptotrichia_buccalis_DSM_1135	cellular organisms;Bacteria;Fusobacteria;Fusobacteria (class);Fusobacteriales;Fusobacteriaceae;Leptotrichia;Leptotrichia buccalis;Leptotrichia buccalis C-1013-b
526218	Sebaldella_termitidis_ATCC_33386	cellular organisms;Bacteria;Fusobacteria;Fusobacteria (class);Fusobacteriales;Fusobacteriaceae;Sebaldella;Sebaldella termitidis;Sebaldella termitidis ATCC 33386
519441	Streptobacillus_moniliformis_DSM_12112	cellular organisms;Bacteria;Fusobacteria;Fusobacteria (class);Fusobacteriales;Fusobacteriaceae;Streptobacillus;Streptobacillus moniliformis;Streptobacillus moniliformis DSM 12112
379066	Gemmatimonas_aurantiaca_T_27	cellular organisms;Bacteria;Gemmatimonadetes;Gemmatimonadetes (class);Gemmatimonadales;Gemmatimonadaceae;Gemmatimonas;Gemmatimonas aurantiaca;Gemmatimonas aurantiaca T-27
289376	Thermodesulfovibrio_yellowstonii_DSM_11347	cellular organisms;Bacteria;Nitrospirae;Nitrospira (class);Nitrospirales;Nitrospiraceae;Thermodesulfovibrio;Thermodesulfovibrio yellowstonii;Thermodesulfovibrio yellowstonii DSM 11347
530564	Pirellula_staleyi_DSM_6068_uid43209	cellular organisms;Bacteria;Planctomycetes;Planctomycetacia;Planctomycetales;Planctomycetaceae;Pirellula;Pirellula staleyi;Pirellula staleyi DSM 6068
243090	Pirellula_sp	cellular organisms;Bacteria;Planctomycetes;Planctomycetacia;Planctomycetales;Planctomycetaceae;Rhodopirellula;Rhodopirellula baltica;Rhodopirellula baltica SH 1
190650	Caulobacter_crescentus	cellular organisms;Bacteria;Proteobacteria;Alphaproteobacteria;Caulobacterales;Caulobacteraceae;Caulobacter;Caulobacter vibrioides;Caulobacter crescentus CB15
366602	Caulobacter_K31	cellular organisms;Bacteria;Proteobacteria;Alphaproteobacteria;Caulobacterales;Caulobacteraceae;Caulobacter;Caulobacter sp. K31
565050	Caulobacter_crescentus_NA1000	cellular organisms;Bacteria;Proteobacteria;Alphaproteobacteria;Caulobacterales;Caulobacteraceae;Caulobacter;Caulobacter vibrioides;Caulobacter crescentus CB15;Caulobacter crescentus NA1000
509190	Caulobacter_segnis_ATCC_21756_uid41709	cellular organisms;Bacteria;Proteobacteria;Alphaproteobacteria;Caulobacterales;Caulobacteraceae;Caulobacter;Caulobacter segnis;Caulobacter segnis ATCC 21756
450851	Phenylobacterium_zucineum_HLK1	cellular organisms;Bacteria;Proteobacteria;Alphaproteobacteria;Caulobacterales;Caulobacteraceae;Phenylobacterium;Phenylobacterium zucineum;Phenylobacterium zucineum HLK1
360095	Bartonella_bacilliformis_KC583	cellular organisms;Bacteria;Proteobacteria;Alphaproteobacteria;Rhizobiales;Bartonellaceae;Bartonella;Bartonella bacilliformis;Bartonella bacilliformis KC583
382640	Bartonella_tribocorum_CIP_105476	cellular organisms;Bacteria;Proteobacteria;Alphaproteobacteria;Rhizobiales;Bartonellaceae;Bartonella;Bartonella tribocorum;Bartonella tribocorum CIP 105476
634504	Bartonella_grahamii_as4aup	cellular organisms;Bacteria;Proteobacteria;Alphaproteobacteria;Rhizobiales;Bartonellaceae;Bartonella;Bartonella grahamii;Bartonella grahamii as4aup
283165	Bartonella_quintana_Toulouse	cellular organisms;Bacteria;Proteobacteria;Alphaproteobacteria;Rhizobiales;Bartonellaceae;Bartonella;Bartonella quintana;Bartonella quintana str. Toulouse
283166	Bartonella_henselae_Houston-1	cellular organisms;Bacteria;Proteobacteria;Alphaproteobacteria;Rhizobiales;Bartonellaceae;Bartonella;Bartonella henselae;Bartonella henselae str. Houston-1
395963	Beijerinckia_indica_ATCC_9039	cellular organisms;Bacteria;Proteobacteria;Alphaproteobacteria;Rhizobiales;Beijerinckiaceae;Beijerinckia;Beijerinckia indica;Beijerinckia indica subsp. indica;Beijerinckia indica subsp. indica ATCC 9039
395965	Methylocella_silvestris_BL2	cellular organisms;Bacteria;Proteobacteria;Alphaproteobacteria;Rhizobiales;Beijerinckiaceae;Methylocella;Methylocella silvestris;Methylocella silvestris BL2
114615	Bradyrhizobium_ORS278	cellular organisms;Bacteria;Proteobacteria;Alphaproteobacteria;Rhizobiales;Bradyrhizobiaceae;Bradyrhizobium;Bradyrhizobium sp. ORS278
288000	Bradyrhizobium_BTAi1	cellular organisms;Bacteria;Proteobacteria;Alphaproteobacteria;Rhizobiales;Bradyrhizobiaceae;Bradyrhizobium;Bradyrhizobium sp. BTAi1
224911	Bradyrhizobium_japonicum	cellular organisms;Bacteria;Proteobacteria;Alphaproteobacteria;Rhizobiales;Bradyrhizobiaceae;Bradyrhizobium;Bradyrhizobium japonicum;Bradyrhizobium japonicum USDA 110
323098	Nitrobacter_winogradskyi_Nb-255	cellular organisms;Bacteria;Proteobacteria;Alphaproteobacteria;Rhizobiales;Bradyrhizobiaceae;Nitrobacter;Nitrobacter winogradskyi;Nitrobacter winogradskyi Nb-255
323097	Nitrobacter_hamburgensis_X14	cellular organisms;Bacteria;Proteobacteria;Alphaproteobacteria;Rhizobiales;Bradyrhizobiaceae;Nitrobacter;Nitrobacter hamburgensis;Nitrobacter hamburgensis X14
504832	Oligotropha_carboxidovorans_OM5	cellular organisms;Bacteria;Proteobacteria;Alphaproteobacteria;Rhizobiales;Bradyrhizobiaceae;Oligotropha;Oligotropha carboxidovorans;Oligotropha carboxidovorans OM5
316055	Rhodopseudomonas_palustris_BisA53	cellular organisms;Bacteria;Proteobacteria;Alphaproteobacteria;Rhizobiales;Bradyrhizobiaceae;Rhodopseudomonas;Rhodopseudomonas palustris;Rhodopseudomonas palustris BisA53
395960	Rhodopseudomonas_palustris_TIE_1	cellular organisms;Bacteria;Proteobacteria;Alphaproteobacteria;Rhizobiales;Bradyrhizobiaceae;Rhodopseudomonas;Rhodopseudomonas palustris;Rhodopseudomonas palustris TIE-1
258594	Rhodopseudomonas_palustris_CGA009	cellular organisms;Bacteria;Proteobacteria;Alphaproteobacteria;Rhizobiales;Bradyrhizobiaceae;Rhodopseudomonas;Rhodopseudomonas palustris;Rhodopseudomonas palustris CGA009
316058	Rhodopseudomonas_palustris_HaA2	cellular organisms;Bacteria;Proteobacteria;Alphaproteobacteria;Rhizobiales;Bradyrhizobiaceae;Rhodopseudomonas;Rhodopseudomonas palustris;Rhodopseudomonas palustris HaA2
316056	Rhodopseudomonas_palustris_BisB18	cellular organisms;Bacteria;Proteobacteria;Alphaproteobacteria;Rhizobiales;Bradyrhizobiaceae;Rhodopseudomonas;Rhodopseudomonas palustris;Rhodopseudomonas palustris BisB18
316057	Rhodopseudomonas_palustris_BisB5	cellular organisms;Bacteria;Proteobacteria;Alphaproteobacteria;Rhizobiales;Bradyrhizobiaceae;Rhodopseudomonas;Rhodopseudomonas palustris;Rhodopseudomonas palustris BisB5
444178	Brucella_ovis	cellular organisms;Bacteria;Proteobacteria;Alphaproteobacteria;Rhizobiales;Brucellaceae;Brucella;Brucella ovis;Brucella ovis ATCC 25840
483179	Brucella_canis_ATCC_23365	cellular organisms;Bacteria;Proteobacteria;Alphaproteobacteria;Rhizobiales;Brucellaceae;Brucella;Brucella canis;Brucella canis ATCC 23365
470137	Brucella_suis_ATCC_23445	cellular organisms;Bacteria;Proteobacteria;Alphaproteobacteria;Rhizobiales;Brucellaceae;Brucella;Brucella suis;Brucella suis bv. 2;Brucella suis ATCC 23445
430066	Brucella_abortus_S19	cellular organisms;Bacteria;Proteobacteria;Alphaproteobacteria;Rhizobiales;Brucellaceae;Brucella;Brucella abortus;Brucella abortus S19
546272	Brucella_melitensis_ATCC_23457	cellular organisms;Bacteria;Proteobacteria;Alphaproteobacteria;Rhizobiales;Brucellaceae;Brucella;Brucella melitensis;Brucella melitensis bv. 2;Brucella melitensis ATCC 23457
568815	Brucella_microti_CCM_4915	cellular organisms;Bacteria;Proteobacteria;Alphaproteobacteria;Rhizobiales;Brucellaceae;Brucella;Brucella microti;Brucella microti CCM 4915
204722	Brucella_suis_1330	cellular organisms;Bacteria;Proteobacteria;Alphaproteobacteria;Rhizobiales;Brucellaceae;Brucella;Brucella suis;Brucella suis 1330
262698	Brucella_abortus_bv__1_9_941	cellular organisms;Bacteria;Proteobacteria;Alphaproteobacteria;Rhizobiales;Brucellaceae;Brucella;Brucella abortus;Brucella abortus bv. 1;Brucella abortus bv. 1 str. 9-941
359391	Brucella_melitensis_biovar_Abortus	cellular organisms;Bacteria;Proteobacteria;Alphaproteobacteria;Rhizobiales;Brucellaceae;Brucella;Brucella abortus;Brucella melitensis biovar Abortus 2308
439375	Ochrobactrum_anthropi_ATCC_49188	cellular organisms;Bacteria;Proteobacteria;Alphaproteobacteria;Rhizobiales;Brucellaceae;Ochrobactrum;Ochrobactrum anthropi;Ochrobactrum anthropi ATCC 49188
419610	Methylobacterium_extorquens_PA1	cellular organisms;Bacteria;Proteobacteria;Alphaproteobacteria;Rhizobiales;Methylobacteriaceae;Methylobacterium;Methylobacterium extorquens group;Methylobacterium extorquens;Methylobacterium extorquens PA1
426117	Methylobacterium_4_46	cellular organisms;Bacteria;Proteobacteria;Alphaproteobacteria;Rhizobiales;Methylobacteriaceae;Methylobacterium;Methylobacterium sp. 4-46
426355	Methylobacterium_radiotolerans_JCM_2831	cellular organisms;Bacteria;Proteobacteria;Alphaproteobacteria;Rhizobiales;Methylobacteriaceae;Methylobacterium;Methylobacterium radiotolerans;Methylobacterium radiotolerans JCM 2831
441620	Methylobacterium_populi_BJ001	cellular organisms;Bacteria;Proteobacteria;Alphaproteobacteria;Rhizobiales;Methylobacteriaceae;Methylobacterium;Methylobacterium populi;Methylobacterium populi BJ001
440085	Methylobacterium_chloromethanicum_CM4	cellular organisms;Bacteria;Proteobacteria;Alphaproteobacteria;Rhizobiales;Methylobacteriaceae;Methylobacterium;Methylobacterium extorquens group;Methylobacterium chloromethanicum;Methylobacterium chloromethanicum CM4
460265	Methylobacterium_nodulans_ORS_2060	cellular organisms;Bacteria;Proteobacteria;Alphaproteobacteria;Rhizobiales;Methylobacteriaceae;Methylobacterium;Methylobacterium nodulans;Methylobacterium nodulans ORS 2060
272630	Methylobacterium_extorquens_AM1	cellular organisms;Bacteria;Proteobacteria;Alphaproteobacteria;Rhizobiales;Methylobacteriaceae;Methylobacterium;Methylobacterium extorquens group;Methylobacterium extorquens;Methylobacterium extorquens AM1
661410	Methylobacterium_extorquens_DM4	cellular organisms;Bacteria;Proteobacteria;Alphaproteobacteria;Rhizobiales;Methylobacteriaceae;Methylobacterium;Methylobacterium extorquens group;Methylobacterium extorquens;Methylobacterium extorquens DM4
266779	Mesorhizobium_BNC1	cellular organisms;Bacteria;Proteobacteria;Alphaproteobacteria;Rhizobiales;Phyllobacteriaceae;Chelativorans;Chelativorans sp. BNC1
266835	Mesorhizobium_loti	cellular organisms;Bacteria;Proteobacteria;Alphaproteobacteria;Rhizobiales;Phyllobacteriaceae;Mesorhizobium;Mesorhizobium loti;Mesorhizobium loti MAFF303099
402881	Parvibaculum_lavamentivorans_DS-1	cellular organisms;Bacteria;Proteobacteria;Alphaproteobacteria;Rhizobiales;Phyllobacteriaceae;Parvibaculum;Parvibaculum lavamentivorans;Parvibaculum lavamentivorans DS-1
537021	Candidatus_Liberibacter_asiaticus_psy62	cellular organisms;Bacteria;Proteobacteria;Alphaproteobacteria;Rhizobiales;Rhizobiaceae;Candidatus Liberibacter;Candidatus Liberibacter asiaticus;Candidatus Liberibacter asiaticus str. psy62
216596	Rhizobium_leguminosarum_bv_viciae_3841	cellular organisms;Bacteria;Proteobacteria;Alphaproteobacteria;Rhizobiales;Rhizobiaceae;Rhizobium/Agrobacterium group;Rhizobium;Rhizobium leguminosarum;Rhizobium leguminosarum bv. viciae;Rhizobium leguminosarum bv. viciae 3841
176299	Agrobacterium_tumefaciens_C58_Cereon	cellular organisms;Bacteria;Proteobacteria;Alphaproteobacteria;Rhizobiales;Rhizobiaceae;Rhizobium/Agrobacterium group;Agrobacterium;Agrobacterium tumefaciens;Agrobacterium tumefaciens str. C58
491916	Rhizobium_etli_CIAT_652	cellular organisms;Bacteria;Proteobacteria;Alphaproteobacteria;Rhizobiales;Rhizobiaceae;Rhizobium/Agrobacterium group;Rhizobium;Rhizobium etli;Rhizobium etli CIAT 652
395492	Rhizobium_leguminosarum_bv__trifolii_WSM2304	cellular organisms;Bacteria;Proteobacteria;Alphaproteobacteria;Rhizobiales;Rhizobiaceae;Rhizobium/Agrobacterium group;Rhizobium;Rhizobium leguminosarum;Rhizobium leguminosarum bv. trifolii;Rhizobium leguminosarum bv. trifolii WSM2304
311403	Agrobacterium_radiobacter_K84	cellular organisms;Bacteria;Proteobacteria;Alphaproteobacteria;Rhizobiales;Rhizobiaceae;Rhizobium/Agrobacterium group;Agrobacterium;Agrobacterium tumefaciens;Agrobacterium radiobacter K84
311402	Agrobacterium_vitis_S4	cellular organisms;Bacteria;Proteobacteria;Alphaproteobacteria;Rhizobiales;Rhizobiaceae;Rhizobium/Agrobacterium group;Agrobacterium;Agrobacterium vitis;Agrobacterium vitis S4
394	Rhizobium_NGR234	cellular organisms;Bacteria;Proteobacteria;Alphaproteobacteria;Rhizobiales;Rhizobiaceae;Rhizobium/Agrobacterium group;Rhizobium;Rhizobium sp. NGR234
395491	Rhizobium_leguminosarum_bv__trifolii_WSM1325	cellular organisms;Bacteria;Proteobacteria;Alphaproteobacteria;Rhizobiales;Rhizobiaceae;Rhizobium/Agrobacterium group;Rhizobium;Rhizobium leguminosarum;Rhizobium leguminosarum bv. trifolii;Rhizobium leguminosarum bv. trifolii WSM1325
347834	Rhizobium_etli_CFN_42	cellular organisms;Bacteria;Proteobacteria;Alphaproteobacteria;Rhizobiales;Rhizobiaceae;Rhizobium/Agrobacterium group;Rhizobium;Rhizobium etli;Rhizobium etli CFN 42
366394	Sinorhizobium_medicae_WSM419	cellular organisms;Bacteria;Proteobacteria;Alphaproteobacteria;Rhizobiales;Rhizobiaceae;Sinorhizobium/Ensifer group;Sinorhizobium;Sinorhizobium medicae;Sinorhizobium medicae WSM419
266834	Sinorhizobium_meliloti	cellular organisms;Bacteria;Proteobacteria;Alphaproteobacteria;Rhizobiales;Rhizobiaceae;Sinorhizobium/Ensifer group;Sinorhizobium;Sinorhizobium meliloti;Sinorhizobium meliloti 1021
438753	Azorhizobium_caulinodans_ORS_571	cellular organisms;Bacteria;Proteobacteria;Alphaproteobacteria;Rhizobiales;Xanthobacteraceae;Azorhizobium;Azorhizobium caulinodans;Azorhizobium caulinodans ORS 571
78245	Xanthobacter_autotrophicus_Py2	cellular organisms;Bacteria;Proteobacteria;Alphaproteobacteria;Rhizobiales;Xanthobacteraceae;Xanthobacter;Xanthobacter autotrophicus;Xanthobacter autotrophicus Py2
582402	Hirschia_baltica_ATCC_49814	cellular organisms;Bacteria;Proteobacteria;Alphaproteobacteria;Rhodobacterales;Hyphomonadaceae;Hirschia;Hirschia baltica;Hirschia baltica ATCC 49814
228405	Hyphomonas_neptunium_ATCC_15444	cellular organisms;Bacteria;Proteobacteria;Alphaproteobacteria;Rhodobacterales;Hyphomonadaceae;Hyphomonas;Hyphomonas neptunium;Hyphomonas neptunium ATCC 15444
394221	Maricaulis_maris_MCS10	cellular organisms;Bacteria;Proteobacteria;Alphaproteobacteria;Rhodobacterales;Hyphomonadaceae;Maricaulis;Maricaulis maris;Maricaulis maris MCS10
398580	Dinoroseobacter_shibae_DFL_12	cellular organisms;Bacteria;Proteobacteria;Alphaproteobacteria;Rhodobacterales;Rhodobacteraceae;Dinoroseobacter;Dinoroseobacter shibae;Dinoroseobacter shibae DFL 12
290400	Jannaschia_CCS1	cellular organisms;Bacteria;Proteobacteria;Alphaproteobacteria;Rhodobacterales;Rhodobacteraceae;Jannaschia;Jannaschia sp. CCS1
318586	Paracoccus_denitrificans_PD1222	cellular organisms;Bacteria;Proteobacteria;Alphaproteobacteria;Rhodobacterales;Rhodobacteraceae;Paracoccus;Paracoccus denitrificans;Paracoccus denitrificans PD1222
349101	Rhodobacter_sphaeroides_ATCC_17029	cellular organisms;Bacteria;Proteobacteria;Alphaproteobacteria;Rhodobacterales;Rhodobacteraceae;Rhodobacter;Rhodobacter sphaeroides;Rhodobacter sphaeroides ATCC 17029
349102	Rhodobacter_sphaeroides_ATCC_17025	cellular organisms;Bacteria;Proteobacteria;Alphaproteobacteria;Rhodobacterales;Rhodobacteraceae;Rhodobacter;Rhodobacter sphaeroides;Rhodobacter sphaeroides ATCC 17025
557760	Rhodobacter_sphaeroides_KD131	cellular organisms;Bacteria;Proteobacteria;Alphaproteobacteria;Rhodobacterales;Rhodobacteraceae;Rhodobacter;Rhodobacter sphaeroides;Rhodobacter sphaeroides KD131
272943	Rhodobacter_sphaeroides_2_4_1	cellular organisms;Bacteria;Proteobacteria;Alphaproteobacteria;Rhodobacterales;Rhodobacteraceae;Rhodobacter;Rhodobacter sphaeroides;Rhodobacter sphaeroides 2.4.1
375451	Roseobacter_denitrificans_OCh_114	cellular organisms;Bacteria;Proteobacteria;Alphaproteobacteria;Rhodobacterales;Rhodobacteraceae;Roseobacter;Roseobacter denitrificans;Roseobacter denitrificans OCh 114
246200	Ruegeria_pomeroyi_DSS_3	cellular organisms;Bacteria;Proteobacteria;Alphaproteobacteria;Rhodobacterales;Rhodobacteraceae;Ruegeria;Ruegeria pomeroyi;Ruegeria pomeroyi DSS-3
292414	Silicibacter_TM1040	cellular organisms;Bacteria;Proteobacteria;Alphaproteobacteria;Rhodobacterales;Rhodobacteraceae;Ruegeria;Ruegeria sp. TM1040
634452	Acetobacter_pasteurianus_IFO_3283_01	cellular organisms;Bacteria;Proteobacteria;Alphaproteobacteria;Rhodospirillales;Acetobacteraceae;Acetobacter;Acetobacter pasteurianus;Acetobacter pasteurianus IFO 3283-01
349163	Acidiphilium_cryptum_JF-5	cellular organisms;Bacteria;Proteobacteria;Alphaproteobacteria;Rhodospirillales;Acetobacteraceae;Acidiphilium;Acidiphilium cryptum;Acidiphilium cryptum JF-5
272568	Gluconacetobacter_diazotrophicus_PAl_5_FAPERJ	cellular organisms;Bacteria;Proteobacteria;Alphaproteobacteria;Rhodospirillales;Acetobacteraceae;Gluconacetobacter;Gluconacetobacter diazotrophicus;Gluconacetobacter diazotrophicus PAl 5
272568	Gluconacetobacter_diazotrophicus_PAl_5_JGI	cellular organisms;Bacteria;Proteobacteria;Alphaproteobacteria;Rhodospirillales;Acetobacteraceae;Gluconacetobacter;Gluconacetobacter diazotrophicus;Gluconacetobacter diazotrophicus PAl 5
290633	Gluconobacter_oxydans_621H	cellular organisms;Bacteria;Proteobacteria;Alphaproteobacteria;Rhodospirillales;Acetobacteraceae;Gluconobacter;Gluconobacter oxydans;Gluconobacter oxydans 621H
391165	Granulobacter_bethesdensis_CGDNIH1	cellular organisms;Bacteria;Proteobacteria;Alphaproteobacteria;Rhodospirillales;Acetobacteraceae;Granulibacter;Granulibacter bethesdensis;Granulibacter bethesdensis CGDNIH1
137722	Azospirillum_B510_uid46085	cellular organisms;Bacteria;Proteobacteria;Alphaproteobacteria;Rhodospirillales;Rhodospirillaceae;Azospirillum;Azospirillum sp. B510
342108	Magnetospirillum_magneticum_AMB-1	cellular organisms;Bacteria;Proteobacteria;Alphaproteobacteria;Rhodospirillales;Rhodospirillaceae;Magnetospirillum;Magnetospirillum magneticum;Magnetospirillum magneticum AMB-1
414684	Rhodospirillum_centenum_SW	cellular organisms;Bacteria;Proteobacteria;Alphaproteobacteria;Rhodospirillales;Rhodospirillaceae;Rhodospirillum;Rhodospirillum centenum;Rhodospirillum centenum SW
269796	Rhodospirillum_rubrum_ATCC_11170	cellular organisms;Bacteria;Proteobacteria;Alphaproteobacteria;Rhodospirillales;Rhodospirillaceae;Rhodospirillum;Rhodospirillum rubrum;Rhodospirillum rubrum ATCC 11170
320483	Anaplasma_marginale_Florida	cellular organisms;Bacteria;Proteobacteria;Alphaproteobacteria;Rickettsiales;Anaplasmataceae;Anaplasma;Anaplasma marginale;Anaplasma marginale str. Florida
574556	Anaplasma_centrale_Israel	cellular organisms;Bacteria;Proteobacteria;Alphaproteobacteria;Rickettsiales;Anaplasmataceae;Anaplasma;Anaplasma centrale;Anaplasma centrale str. Israel
234826	Anaplasma_marginale_St_Maries	cellular organisms;Bacteria;Proteobacteria;Alphaproteobacteria;Rickettsiales;Anaplasmataceae;Anaplasma;Anaplasma marginale;Anaplasma marginale str. St. Maries
212042	Anaplasma_phagocytophilum_HZ	cellular organisms;Bacteria;Proteobacteria;Alphaproteobacteria;Rickettsiales;Anaplasmataceae;Anaplasma;phagocytophilum group;Anaplasma phagocytophilum;Anaplasma phagocytophilum HZ
254945	Ehrlichia_ruminantium_Welgevonden_UPSA	cellular organisms;Bacteria;Proteobacteria;Alphaproteobacteria;Rickettsiales;Anaplasmataceae;Ehrlichia;canis group;Ehrlichia ruminantium;Ehrlichia ruminantium str. Welgevonden
254945	Ehrlichia_ruminantium_str._Welgevonden_CIRAD	cellular organisms;Bacteria;Proteobacteria;Alphaproteobacteria;Rickettsiales;Anaplasmataceae;Ehrlichia;canis group;Ehrlichia ruminantium;Ehrlichia ruminantium str. Welgevonden
302409	Ehrlichia_ruminantium_Gardel	cellular organisms;Bacteria;Proteobacteria;Alphaproteobacteria;Rickettsiales;Anaplasmataceae;Ehrlichia;canis group;Ehrlichia ruminantium;Ehrlichia ruminantium str. Gardel
269484	Ehrlichia_canis_Jake	cellular organisms;Bacteria;Proteobacteria;Alphaproteobacteria;Rickettsiales;Anaplasmataceae;Ehrlichia;canis group;Ehrlichia canis;Ehrlichia canis str. Jake
205920	Ehrlichia_chaffeensis_Arkansas	cellular organisms;Bacteria;Proteobacteria;Alphaproteobacteria;Rickettsiales;Anaplasmataceae;Ehrlichia;canis group;Ehrlichia chaffeensis;Ehrlichia chaffeensis str. Arkansas
434131	Neorickettsia_risticii_Illinois	cellular organisms;Bacteria;Proteobacteria;Alphaproteobacteria;Rickettsiales;Anaplasmataceae;Neorickettsia;Neorickettsia risticii;Neorickettsia risticii str. Illinois
222891	Neorickettsia_sennetsu_Miyayama	cellular organisms;Bacteria;Proteobacteria;Alphaproteobacteria;Rickettsiales;Anaplasmataceae;Neorickettsia;Neorickettsia sennetsu;Neorickettsia sennetsu str. Miyayama
357244	Orientia_tsutsugamushi_Boryong	cellular organisms;Bacteria;Proteobacteria;Alphaproteobacteria;Rickettsiales;Rickettsiaceae;Rickettsieae;Orientia;Orientia tsutsugamushi;Orientia tsutsugamushi str. Boryong
272947	Rickettsia_prowazekii	cellular organisms;Bacteria;Proteobacteria;Alphaproteobacteria;Rickettsiales;Rickettsiaceae;Rickettsieae;Rickettsia;typhus group;Rickettsia prowazekii;Rickettsia prowazekii str. Madrid E
293613	Rickettsia_canadensis_McKiel	cellular organisms;Bacteria;Proteobacteria;Alphaproteobacteria;Rickettsiales;Rickettsiaceae;Rickettsieae;Rickettsia;typhus group;Rickettsia canadensis;Rickettsia canadensis str. McKiel
293614	Rickettsia_akari_Hartford	cellular organisms;Bacteria;Proteobacteria;Alphaproteobacteria;Rickettsiales;Rickettsiaceae;Rickettsieae;Rickettsia;spotted fever group;Rickettsia akari;Rickettsia akari str. Hartford
391896	Rickettsia_bellii_OSU_85-389	cellular organisms;Bacteria;Proteobacteria;Alphaproteobacteria;Rickettsiales;Rickettsiaceae;Rickettsieae;Rickettsia;unclassified Rickettsia;Rickettsia bellii;Rickettsia bellii OSU 85-389
392021	Rickettsia_rickettsii_Sheila_Smith	cellular organisms;Bacteria;Proteobacteria;Alphaproteobacteria;Rickettsiales;Rickettsiaceae;Rickettsieae;Rickettsia;spotted fever group;Rickettsia rickettsii;Rickettsia rickettsii str. 'Sheila Smith'
416276	Rickettsia_massiliae_MTU5	cellular organisms;Bacteria;Proteobacteria;Alphaproteobacteria;Rickettsiales;Rickettsiaceae;Rickettsieae;Rickettsia;spotted fever group;Rickettsia massiliae;Rickettsia massiliae MTU5
272944	Rickettsia_conorii	cellular organisms;Bacteria;Proteobacteria;Alphaproteobacteria;Rickettsiales;Rickettsiaceae;Rickettsieae;Rickettsia;spotted fever group;Rickettsia conorii;Rickettsia conorii str. Malish 7
452659	Rickettsia_rickettsii_Iowa	cellular organisms;Bacteria;Proteobacteria;Alphaproteobacteria;Rickettsiales;Rickettsiaceae;Rickettsieae;Rickettsia;spotted fever group;Rickettsia rickettsii;Rickettsia rickettsii str. Iowa
334380	Orientia_tsutsugamushi_Ikeda	cellular organisms;Bacteria;Proteobacteria;Alphaproteobacteria;Rickettsiales;Rickettsiaceae;Rickettsieae;Orientia;Orientia tsutsugamushi;Orientia tsutsugamushi str. Ikeda
347255	Rickettsia_africae_ESF_5	cellular organisms;Bacteria;Proteobacteria;Alphaproteobacteria;Rickettsiales;Rickettsiaceae;Rickettsieae;Rickettsia;spotted fever group;Rickettsia africae;Rickettsia africae ESF-5
562019	Rickettsia_peacockii_Rustic	cellular organisms;Bacteria;Proteobacteria;Alphaproteobacteria;Rickettsiales;Rickettsiaceae;Rickettsieae;Rickettsia;spotted fever group;Rickettsia peacockii;Rickettsia peacockii str. Rustic
257363	Rickettsia_typhi_wilmington	cellular organisms;Bacteria;Proteobacteria;Alphaproteobacteria;Rickettsiales;Rickettsiaceae;Rickettsieae;Rickettsia;typhus group;Rickettsia typhi;Rickettsia typhi str. Wilmington
315456	Rickettsia_felis_URRWXCal2	cellular organisms;Bacteria;Proteobacteria;Alphaproteobacteria;Rickettsiales;Rickettsiaceae;Rickettsieae;Rickettsia;spotted fever group;Rickettsia felis;Rickettsia felis URRWXCal2
336407	Rickettsia_bellii_RML369-C	cellular organisms;Bacteria;Proteobacteria;Alphaproteobacteria;Rickettsiales;Rickettsiaceae;Rickettsieae;Rickettsia;unclassified Rickettsia;Rickettsia bellii;Rickettsia bellii RML369-C
570417	Wolbachia_endosymbiont_of_Culex_quinquefasciatus_Pel	cellular organisms;Bacteria;Proteobacteria;Alphaproteobacteria;Rickettsiales;Rickettsiaceae;Wolbachieae;Wolbachia;Wolbachia endosymbiont of Culex quinquefasciatus;Wolbachia endosymbiont of Culex quinquefasciatus Pel
66084	Wolbachia_wRi	cellular organisms;Bacteria;Proteobacteria;Alphaproteobacteria;Rickettsiales;Rickettsiaceae;Wolbachieae;Wolbachia;Wolbachia sp. wRi
163164	Wolbachia_endosymbiont_of_Drosophila_melanogaster	cellular organisms;Bacteria;Proteobacteria;Alphaproteobacteria;Rickettsiales;Rickettsiaceae;Wolbachieae;Wolbachia;Wolbachia endosymbiont of Drosophila melanogaster
292805	Wolbachia_endosymbiont_of_Brugia_malayi_TRS	cellular organisms;Bacteria;Proteobacteria;Alphaproteobacteria;Rickettsiales;Rickettsiaceae;Wolbachieae;Wolbachia;Wolbachia endosymbiont of Brugia malayi;Wolbachia endosymbiont strain TRS of Brugia malayi
335992	Candidatus_Pelagibacter_ubique_HTCC1062	cellular organisms;Bacteria;Proteobacteria;Alphaproteobacteria;Rickettsiales;SAR11 cluster;Candidatus Pelagibacter;Candidatus Pelagibacter ubique;Candidatus Pelagibacter ubique HTCC1062
314225	Erythrobacter_litoralis_HTCC2594	cellular organisms;Bacteria;Proteobacteria;Alphaproteobacteria;Sphingomonadales;Erythrobacteraceae;Erythrobacter;Erythrobacter litoralis;Erythrobacter litoralis HTCC2594
279238	Novosphingobium_aromaticivorans_DSM_12444	cellular organisms;Bacteria;Proteobacteria;Alphaproteobacteria;Sphingomonadales;Sphingomonadaceae;Novosphingobium;Novosphingobium aromaticivorans;Novosphingobium aromaticivorans DSM 12444
452662	Sphingobium_japonicum_UT26S_uid47077	cellular organisms;Bacteria;Proteobacteria;Alphaproteobacteria;Sphingomonadales;Sphingomonadaceae;Sphingobium;Sphingobium japonicum;Sphingobium japonicum UT26S
392499	Sphingomonas_wittichii_RW1	cellular organisms;Bacteria;Proteobacteria;Alphaproteobacteria;Sphingomonadales;Sphingomonadaceae;Sphingomonas;Sphingomonas wittichii;Sphingomonas wittichii RW1
317655	Sphingopyxis_alaskensis_RB2256	cellular organisms;Bacteria;Proteobacteria;Alphaproteobacteria;Sphingomonadales;Sphingomonadaceae;Sphingopyxis;Sphingopyxis alaskensis;Sphingopyxis alaskensis RB2256
622759	Zymomonas_mobilis_NCIMB_11163	cellular organisms;Bacteria;Proteobacteria;Alphaproteobacteria;Sphingomonadales;Sphingomonadaceae;Zymomonas;Zymomonas mobilis;Zymomonas mobilis subsp. mobilis;Zymomonas mobilis subsp. mobilis NCIMB 11163
264203	Zymomonas_mobilis_ZM4	cellular organisms;Bacteria;Proteobacteria;Alphaproteobacteria;Sphingomonadales;Sphingomonadaceae;Zymomonas;Zymomonas mobilis;Zymomonas mobilis subsp. mobilis;Zymomonas mobilis subsp. mobilis ZM4
340100	Bordetella_petrii	cellular organisms;Bacteria;Proteobacteria;Betaproteobacteria;Burkholderiales;Alcaligenaceae;Bordetella;Bordetella petrii;Bordetella petrii DSM 12804
360910	Bordetella_avium_197N	cellular organisms;Bacteria;Proteobacteria;Betaproteobacteria;Burkholderiales;Alcaligenaceae;Bordetella;Bordetella avium;Bordetella avium 197N
257313	Bordetella_pertussis	cellular organisms;Bacteria;Proteobacteria;Betaproteobacteria;Burkholderiales;Alcaligenaceae;Bordetella;Bordetella pertussis;Bordetella pertussis Tohama I
257311	Bordetella_parapertussis	cellular organisms;Bacteria;Proteobacteria;Betaproteobacteria;Burkholderiales;Alcaligenaceae;Bordetella;Bordetella parapertussis;Bordetella parapertussis 12822
257310	Bordetella_bronchiseptica	cellular organisms;Bacteria;Proteobacteria;Betaproteobacteria;Burkholderiales;Alcaligenaceae;Bordetella;Bordetella bronchiseptica;Bordetella bronchiseptica RB50
331271	Burkholderia_cenocepacia_AU_1054	cellular organisms;Bacteria;Proteobacteria;Betaproteobacteria;Burkholderiales;Burkholderiaceae;Burkholderia;Burkholderia cepacia complex;Burkholderia cenocepacia;Burkholderia cenocepacia AU 1054
339670	Burkholderia_ambifaria_AMMD	cellular organisms;Bacteria;Proteobacteria;Betaproteobacteria;Burkholderiales;Burkholderiaceae;Burkholderia;Burkholderia cepacia complex;Burkholderia ambifaria;Burkholderia ambifaria AMMD
331272	Burkholderia_cenocepacia_HI2424	cellular organisms;Bacteria;Proteobacteria;Betaproteobacteria;Burkholderiales;Burkholderiaceae;Burkholderia;Burkholderia cepacia complex;Burkholderia cenocepacia;Burkholderia cenocepacia HI2424
320388	Burkholderia_mallei_SAVP1	cellular organisms;Bacteria;Proteobacteria;Betaproteobacteria;Burkholderiales;Burkholderiaceae;Burkholderia;pseudomallei group;Burkholderia mallei;Burkholderia mallei SAVP1
412022	Burkholderia_mallei_NCTC_10229	cellular organisms;Bacteria;Proteobacteria;Betaproteobacteria;Burkholderiales;Burkholderiaceae;Burkholderia;pseudomallei group;Burkholderia mallei;Burkholderia mallei NCTC 10229
320373	Burkholderia_pseudomallei_668	cellular organisms;Bacteria;Proteobacteria;Betaproteobacteria;Burkholderiales;Burkholderiaceae;Burkholderia;pseudomallei group;Burkholderia pseudomallei;Burkholderia pseudomallei 668
320389	Burkholderia_mallei_NCTC_10247	cellular organisms;Bacteria;Proteobacteria;Betaproteobacteria;Burkholderiales;Burkholderiaceae;Burkholderia;pseudomallei group;Burkholderia mallei;Burkholderia mallei NCTC 10247
357348	Burkholderia_pseudomallei_1106a	cellular organisms;Bacteria;Proteobacteria;Betaproteobacteria;Burkholderiales;Burkholderiaceae;Burkholderia;pseudomallei group;Burkholderia pseudomallei;Burkholderia pseudomallei 1106a
269482	Burkholderia_vietnamiensis_G4	cellular organisms;Bacteria;Proteobacteria;Betaproteobacteria;Burkholderiales;Burkholderiaceae;Burkholderia;Burkholderia cepacia complex;Burkholderia vietnamiensis;Burkholderia vietnamiensis G4
395019	Burkholderia_multivorans_ATCC_17616_JGI	cellular organisms;Bacteria;Proteobacteria;Betaproteobacteria;Burkholderiales;Burkholderiaceae;Burkholderia;Burkholderia cepacia complex;Burkholderia multivorans;Burkholderia multivorans ATCC 17616
406425	Burkholderia_cenocepacia_MC0_3	cellular organisms;Bacteria;Proteobacteria;Betaproteobacteria;Burkholderiales;Burkholderiaceae;Burkholderia;Burkholderia cepacia complex;Burkholderia cenocepacia;Burkholderia cenocepacia MC0-3
398577	Burkholderia_ambifaria_MC40_6	cellular organisms;Bacteria;Proteobacteria;Betaproteobacteria;Burkholderiales;Burkholderiaceae;Burkholderia;Burkholderia cepacia complex;Burkholderia ambifaria;Burkholderia ambifaria MC40-6
391038	Burkholderia_phymatum_STM815	cellular organisms;Bacteria;Proteobacteria;Betaproteobacteria;Burkholderiales;Burkholderiaceae;Burkholderia;Burkholderia phymatum;Burkholderia phymatum STM815
398527	Burkholderia_phytofirmans_PsJN	cellular organisms;Bacteria;Proteobacteria;Betaproteobacteria;Burkholderiales;Burkholderiaceae;Burkholderia;Burkholderia phytofirmans;Burkholderia phytofirmans PsJN
395019	Burkholderia_multivorans_ATCC_17616_Tohoku	cellular organisms;Bacteria;Proteobacteria;Betaproteobacteria;Burkholderiales;Burkholderiaceae;Burkholderia;Burkholderia cepacia complex;Burkholderia multivorans;Burkholderia multivorans ATCC 17616
216591	Burkholderia_cenocepacia_J2315	cellular organisms;Bacteria;Proteobacteria;Betaproteobacteria;Burkholderiales;Burkholderiaceae;Burkholderia;Burkholderia cepacia complex;Burkholderia cenocepacia;Burkholderia cenocepacia J2315
536230	Burkholderia_pseudomallei_MSHR346	cellular organisms;Bacteria;Proteobacteria;Betaproteobacteria;Burkholderiales;Burkholderiaceae;Burkholderia;pseudomallei group;Burkholderia pseudomallei;Burkholderia pseudomallei MSHR346
626418	Burkholderia_glumae_BGR1	cellular organisms;Bacteria;Proteobacteria;Betaproteobacteria;Burkholderiales;Burkholderiaceae;Burkholderia;Burkholderia glumae;Burkholderia glumae BGR1
640511	Burkholderia_CCGE1002_uid42523	cellular organisms;Bacteria;Proteobacteria;Betaproteobacteria;Burkholderiales;Burkholderiaceae;Burkholderia;Burkholderia sp. CCGE1002
272560	Burkholderia_pseudomallei_K96243	cellular organisms;Bacteria;Proteobacteria;Betaproteobacteria;Burkholderiales;Burkholderiaceae;Burkholderia;pseudomallei group;Burkholderia pseudomallei;Burkholderia pseudomallei K96243
243160	Burkholderia_mallei_ATCC_23344	cellular organisms;Bacteria;Proteobacteria;Betaproteobacteria;Burkholderiales;Burkholderiaceae;Burkholderia;pseudomallei group;Burkholderia mallei;Burkholderia mallei ATCC 23344
320372	Burkholderia_pseudomallei_1710b	cellular organisms;Bacteria;Proteobacteria;Betaproteobacteria;Burkholderiales;Burkholderiaceae;Burkholderia;pseudomallei group;Burkholderia pseudomallei;Burkholderia pseudomallei 1710b
269483	Burkholderia_383	cellular organisms;Bacteria;Proteobacteria;Betaproteobacteria;Burkholderiales;Burkholderiaceae;Burkholderia;Burkholderia cepacia complex;Burkholderia sp. 383
271848	Burkholderia_thailandensis_E264	cellular organisms;Bacteria;Proteobacteria;Betaproteobacteria;Burkholderiales;Burkholderiaceae;Burkholderia;pseudomallei group;Burkholderia thailandensis;Burkholderia thailandensis E264
266265	Burkholderia_xenovorans_LB400	cellular organisms;Bacteria;Proteobacteria;Betaproteobacteria;Burkholderiales;Burkholderiaceae;Burkholderia;Burkholderia xenovorans;Burkholderia xenovorans LB400
381666	Ralstonia_eutropha_H16	cellular organisms;Bacteria;Proteobacteria;Betaproteobacteria;Burkholderiales;Burkholderiaceae;Cupriavidus;Cupriavidus necator;Ralstonia eutropha H16
164546	Cupriavidus_taiwanensis	cellular organisms;Bacteria;Proteobacteria;Betaproteobacteria;Burkholderiales;Burkholderiaceae;Cupriavidus;Cupriavidus taiwanensis
264198	Ralstonia_eutropha_JMP134	cellular organisms;Bacteria;Proteobacteria;Betaproteobacteria;Burkholderiales;Burkholderiaceae;Cupriavidus;Cupriavidus pinatubonensis;Ralstonia eutropha JMP134
266264	Cupriavidus_metallidurans_CH34_uid250	cellular organisms;Bacteria;Proteobacteria;Betaproteobacteria;Burkholderiales;Burkholderiaceae;Cupriavidus;Cupriavidus metallidurans;Cupriavidus metallidurans CH34
312153	Polynucleobacter_necessarius_asymbioticus_QLW_P1DMWA_1	cellular organisms;Bacteria;Proteobacteria;Betaproteobacteria;Burkholderiales;Burkholderiaceae;Polynucleobacter;Polynucleobacter necessarius;Polynucleobacter necessarius subsp. asymbioticus;Polynucleobacter necessarius subsp. asymbioticus QLW-P1DMWA-1
452638	Polynucleobacter_necessarius_STIR1	cellular organisms;Bacteria;Proteobacteria;Betaproteobacteria;Burkholderiales;Burkholderiaceae;Polynucleobacter;Polynucleobacter necessarius;Polynucleobacter necessarius subsp. necessarius;Polynucleobacter necessarius subsp. necessarius STIR1
267608	Ralstonia_solanacearum	cellular organisms;Bacteria;Proteobacteria;Betaproteobacteria;Burkholderiales;Burkholderiaceae;Ralstonia;Ralstonia solanacearum;Ralstonia solanacearum GMI1000
402626	Ralstonia_pickettii_12J	cellular organisms;Bacteria;Proteobacteria;Betaproteobacteria;Burkholderiales;Burkholderiaceae;Ralstonia;Ralstonia pickettii;Ralstonia pickettii 12J
428406	Ralstonia_pickettii_12D	cellular organisms;Bacteria;Proteobacteria;Betaproteobacteria;Burkholderiales;Burkholderiaceae;Ralstonia;Ralstonia pickettii;Ralstonia pickettii 12D
397945	Acidovorax_avenae_citrulli_AAC00-1	cellular organisms;Bacteria;Proteobacteria;Betaproteobacteria;Burkholderiales;Comamonadaceae;Acidovorax;Acidovorax citrulli;Acidovorax citrulli AAC00-1
232721	Acidovorax_JS42	cellular organisms;Bacteria;Proteobacteria;Betaproteobacteria;Burkholderiales;Comamonadaceae;Acidovorax;Acidovorax sp. JS42
535289	Diaphorobacter_TPSY_uid29975	cellular organisms;Bacteria;Proteobacteria;Betaproteobacteria;Burkholderiales;Comamonadaceae;Acidovorax;Acidovorax ebreus;Acidovorax ebreus TPSY
688245	Comamonas_testosteroni_CNB_1_uid29203	cellular organisms;Bacteria;Proteobacteria;Betaproteobacteria;Burkholderiales;Comamonadaceae;Comamonas;Comamonas testosteroni;Comamonas testosteroni CNB-1;Comamonas testosteroni CNB-2
398578	Delftia_acidovorans_SPH-1	cellular organisms;Bacteria;Proteobacteria;Betaproteobacteria;Burkholderiales;Comamonadaceae;Delftia;Delftia acidovorans;Delftia acidovorans SPH-1
365044	Polaromonas_naphthalenivorans_CJ2	cellular organisms;Bacteria;Proteobacteria;Betaproteobacteria;Burkholderiales;Comamonadaceae;Polaromonas;Polaromonas naphthalenivorans;Polaromonas naphthalenivorans CJ2
296591	Polaromonas_JS666	cellular organisms;Bacteria;Proteobacteria;Betaproteobacteria;Burkholderiales;Comamonadaceae;Polaromonas;Polaromonas sp. JS666
338969	Rhodoferax_ferrireducens_T118	cellular organisms;Bacteria;Proteobacteria;Betaproteobacteria;Burkholderiales;Comamonadaceae;Rhodoferax;Rhodoferax ferrireducens;Rhodoferax ferrireducens T118
543728	Variovorax_paradoxus_S110	cellular organisms;Bacteria;Proteobacteria;Betaproteobacteria;Burkholderiales;Comamonadaceae;Variovorax;Variovorax paradoxus;Variovorax paradoxus S110
391735	Verminephrobacter_eiseniae_EF01-2	cellular organisms;Bacteria;Proteobacteria;Betaproteobacteria;Burkholderiales;Comamonadaceae;Verminephrobacter;Verminephrobacter eiseniae;Verminephrobacter eiseniae EF01-2
204773	Herminiimonas_arsenicoxydans	cellular organisms;Bacteria;Proteobacteria;Betaproteobacteria;Burkholderiales;Oxalobacteraceae;Herminiimonas;Herminiimonas arsenicoxydans
375286	Janthinobacterium_Marseille	cellular organisms;Bacteria;Proteobacteria;Betaproteobacteria;Burkholderiales;Oxalobacteraceae;Janthinobacterium;Janthinobacterium sp. Marseille
420662	Methylibium_petroleiphilum_PM1	cellular organisms;Bacteria;Proteobacteria;Betaproteobacteria;Burkholderiales;unclassified Burkholderiales;Burkholderiales Genera incertae sedis;Methylibium;Methylibium petroleiphilum;Methylibium petroleiphilum PM1
395495	Leptothrix_cholodnii_SP_6	cellular organisms;Bacteria;Proteobacteria;Betaproteobacteria;Burkholderiales;unclassified Burkholderiales;Burkholderiales Genera incertae sedis;Leptothrix;Leptothrix cholodnii;Leptothrix cholodnii SP-6
580332	Sideroxydans_lithotrophicus_ES_1_uid46801	cellular organisms;Bacteria;Proteobacteria;Betaproteobacteria;Gallionellales;Gallionellaceae;Sideroxydans;Sideroxydans lithotrophicus;Sideroxydans lithotrophicus ES-1
292415	Thiobacillus_denitrificans_ATCC_25259	cellular organisms;Bacteria;Proteobacteria;Betaproteobacteria;Hydrogenophilales;Hydrogenophilaceae;Thiobacillus;Thiobacillus denitrificans;Thiobacillus denitrificans ATCC 25259
265072	Methylobacillus_flagellatus_KT	cellular organisms;Bacteria;Proteobacteria;Betaproteobacteria;Methylophilales;Methylophilaceae;Methylobacillus;Methylobacillus flagellatus;Methylobacillus flagellatus KT
583345	Methylotenera_mobilis_JLW8	cellular organisms;Bacteria;Proteobacteria;Betaproteobacteria;Methylophilales;Methylophilaceae;Methylotenera;Methylotenera mobilis;Methylotenera mobilis JLW8
582744	Methylovorus_SIP3_4	cellular organisms;Bacteria;Proteobacteria;Betaproteobacteria;Methylophilales;Methylophilaceae;Methylovorus;Methylovorus sp. SIP3-4
243365	Chromobacterium_violaceum	cellular organisms;Bacteria;Proteobacteria;Betaproteobacteria;Neisseriales;Neisseriaceae;Chromobacterium group;Chromobacterium;Chromobacterium violaceum;Chromobacterium violaceum ATCC 12472
557598	Laribacter_hongkongensis_HLHK9	cellular organisms;Bacteria;Proteobacteria;Betaproteobacteria;Neisseriales;Neisseriaceae;Laribacter;Laribacter hongkongensis;Laribacter hongkongensis HLHK9
272831	Neisseria_meningitidis_FAM18	cellular organisms;Bacteria;Proteobacteria;Betaproteobacteria;Neisseriales;Neisseriaceae;Neisseria;Neisseria meningitidis;Neisseria meningitidis serogroup C;Neisseria meningitidis FAM18
122587	Neisseria_meningitidis_Z2491	cellular organisms;Bacteria;Proteobacteria;Betaproteobacteria;Neisseriales;Neisseriaceae;Neisseria;Neisseria meningitidis;Neisseria meningitidis serogroup A;Neisseria meningitidis Z2491
374833	Neisseria_meningitidis_053442	cellular organisms;Bacteria;Proteobacteria;Betaproteobacteria;Neisseriales;Neisseriaceae;Neisseria;Neisseria meningitidis;Neisseria meningitidis 053442
521006	Neisseria_gonorrhoeae_NCCP11945	cellular organisms;Bacteria;Proteobacteria;Betaproteobacteria;Neisseriales;Neisseriaceae;Neisseria;Neisseria gonorrhoeae;Neisseria gonorrhoeae NCCP11945
662598	Neisseria_meningitidis_alpha14	cellular organisms;Bacteria;Proteobacteria;Betaproteobacteria;Neisseriales;Neisseriaceae;Neisseria;Neisseria meningitidis;Neisseria meningitidis alpha14
242231	Neisseria_gonorrhoeae_FA_1090	cellular organisms;Bacteria;Proteobacteria;Betaproteobacteria;Neisseriales;Neisseriaceae;Neisseria;Neisseria gonorrhoeae;Neisseria gonorrhoeae FA 1090
122586	Neisseria_meningitidis_MC58	cellular organisms;Bacteria;Proteobacteria;Betaproteobacteria;Neisseriales;Neisseriaceae;Neisseria;Neisseria meningitidis;Neisseria meningitidis serogroup B;Neisseria meningitidis MC58
335283	Nitrosomonas_eutropha_C71	cellular organisms;Bacteria;Proteobacteria;Betaproteobacteria;Nitrosomonadales;Nitrosomonadaceae;Nitrosomonas;Nitrosomonas eutropha;Nitrosomonas eutropha C91
228410	Nitrosomonas_europaea	cellular organisms;Bacteria;Proteobacteria;Betaproteobacteria;Nitrosomonadales;Nitrosomonadaceae;Nitrosomonas;Nitrosomonas europaea;Nitrosomonas europaea ATCC 19718
323848	Nitrosospira_multiformis_ATCC_25196	cellular organisms;Bacteria;Proteobacteria;Betaproteobacteria;Nitrosomonadales;Nitrosomonadaceae;Nitrosospira;Nitrosospira multiformis;Nitrosospira multiformis ATCC 25196
76114	Aromatoleum_aromaticum_EbN1	cellular organisms;Bacteria;Proteobacteria;Betaproteobacteria;Rhodocyclales;Rhodocyclaceae;Aromatoleum;Aromatoleum aromaticum;Aromatoleum aromaticum EbN1
62928	Azoarcus_BH72	cellular organisms;Bacteria;Proteobacteria;Betaproteobacteria;Rhodocyclales;Rhodocyclaceae;Azoarcus;Azoarcus sp. BH72
159087	Dechloromonas_aromatica_RCB	cellular organisms;Bacteria;Proteobacteria;Betaproteobacteria;Rhodocyclales;Rhodocyclaceae;Dechloromonas;Dechloromonas aromatica;Dechloromonas aromatica RCB
85643	Thauera_MZ1T	cellular organisms;Bacteria;Proteobacteria;Betaproteobacteria;Rhodocyclales;Rhodocyclaceae;Thauera;Thauera sp. MZ1T
522306	Candidatus_Accumulibacter_phosphatis_clade_IIA_UW_1	cellular organisms;Bacteria;Proteobacteria;Betaproteobacteria;unclassified Betaproteobacteria;Candidatus Accumulibacter;Candidatus Accumulibacter phosphatis;Candidatus Accumulibacter phosphatis clade IIA str. UW-1
264462	Bdellovibrio_bacteriovorus	cellular organisms;Bacteria;Proteobacteria;delta/epsilon subdivisions;Deltaproteobacteria;Bdellovibrionales;Bdellovibrionaceae;Bdellovibrio;Bdellovibrio bacteriovorus;Bdellovibrio bacteriovorus HD100
96561	Candidatus_Desulfococcus_oleovorans_Hxd3	cellular organisms;Bacteria;Proteobacteria;delta/epsilon subdivisions;Deltaproteobacteria;Desulfobacterales;Desulfobacteraceae;Desulfococcus;Desulfococcus oleovorans;Desulfococcus oleovorans Hxd3
439235	Desulfatibacillum_alkenivorans_AK_01	cellular organisms;Bacteria;Proteobacteria;delta/epsilon subdivisions;Deltaproteobacteria;Desulfobacterales;Desulfobacteraceae;Desulfatibacillum;Desulfatibacillum alkenivorans;Desulfatibacillum alkenivorans AK-01
177437	Desulfobacterium_autotrophicum_HRM2	cellular organisms;Bacteria;Proteobacteria;delta/epsilon subdivisions;Deltaproteobacteria;Desulfobacterales;Desulfobacteraceae;Desulfobacterium;Desulfobacterium autotrophicum;Desulfobacterium autotrophicum HRM2
177439	Desulfotalea_psychrophila_LSv54	cellular organisms;Bacteria;Proteobacteria;delta/epsilon subdivisions;Deltaproteobacteria;Desulfobacterales;Desulfobulbaceae;Desulfotalea;Desulfotalea psychrophila;Desulfotalea psychrophila LSv54
485915	Desulfohalobium_retbaense_DSM_5692	cellular organisms;Bacteria;Proteobacteria;delta/epsilon subdivisions;Deltaproteobacteria;Desulfovibrionales;Desulfohalobiaceae;Desulfohalobium;Desulfohalobium retbaense;Desulfohalobium retbaense DSM 5692
525897	Desulfomicrobium_baculatum_DSM_4028	cellular organisms;Bacteria;Proteobacteria;delta/epsilon subdivisions;Deltaproteobacteria;Desulfovibrionales;Desulfomicrobiaceae;Desulfomicrobium;Desulfomicrobium baculatum;Desulfomicrobium baculatum DSM 4028
391774	Desulfovibrio_vulgaris_DP4	cellular organisms;Bacteria;Proteobacteria;delta/epsilon subdivisions;Deltaproteobacteria;Desulfovibrionales;Desulfovibrionaceae;Desulfovibrio;Desulfovibrio vulgaris;Desulfovibrio vulgaris DP4
883	Desulfovibrio_vulgaris__Miyazaki_F_	cellular organisms;Bacteria;Proteobacteria;delta/epsilon subdivisions;Deltaproteobacteria;Desulfovibrionales;Desulfovibrionaceae;Desulfovibrio;Desulfovibrio vulgaris;Desulfovibrio vulgaris str. 'Miyazaki F'
525146	Desulfovibrio_desulfuricans_ATCC_27774	cellular organisms;Bacteria;Proteobacteria;delta/epsilon subdivisions;Deltaproteobacteria;Desulfovibrionales;Desulfovibrionaceae;Desulfovibrio;Desulfovibrio desulfuricans;Desulfovibrio desulfuricans subsp. desulfuricans;Desulfovibrio desulfuricans subsp. desulfuricans str. ATCC 27774
573370	Desulfovibrio_magneticus_RS_1	cellular organisms;Bacteria;Proteobacteria;delta/epsilon subdivisions;Deltaproteobacteria;Desulfovibrionales;Desulfovibrionaceae;Desulfovibrio;Desulfovibrio magneticus;Desulfovibrio magneticus RS-1
526222	Desulfovibrio_salexigens_DSM_2638	cellular organisms;Bacteria;Proteobacteria;delta/epsilon subdivisions;Deltaproteobacteria;Desulfovibrionales;Desulfovibrionaceae;Desulfovibrio;Desulfovibrio salexigens;Desulfovibrio salexigens DSM 2638
882	Desulfovibrio_vulgaris_Hildenborough	cellular organisms;Bacteria;Proteobacteria;delta/epsilon subdivisions;Deltaproteobacteria;Desulfovibrionales;Desulfovibrionaceae;Desulfovibrio;Desulfovibrio vulgaris;Desulfovibrio vulgaris str. Hildenborough
207559	Desulfovibrio_desulfuricans_G20	cellular organisms;Bacteria;Proteobacteria;delta/epsilon subdivisions;Deltaproteobacteria;Desulfovibrionales;Desulfovibrionaceae;Desulfovibrio;Desulfovibrio desulfuricans;Desulfovibrio desulfuricans subsp. desulfuricans;Desulfovibrio desulfuricans subsp. desulfuricans str. G20
363253	Lawsonia_intracellularis_PHE_MN1-00	cellular organisms;Bacteria;Proteobacteria;delta/epsilon subdivisions;Deltaproteobacteria;Desulfovibrionales;Desulfovibrionaceae;Lawsonia;Lawsonia intracellularis;Lawsonia intracellularis PHE/MN1-00
351605	Geobacter_uraniumreducens_Rf4	cellular organisms;Bacteria;Proteobacteria;delta/epsilon subdivisions;Deltaproteobacteria;Desulfuromonadales;Geobacteraceae;Geobacter;Geobacter uraniireducens;Geobacter uraniireducens Rf4
398767	Geobacter_lovleyi_SZ	cellular organisms;Bacteria;Proteobacteria;delta/epsilon subdivisions;Deltaproteobacteria;Desulfuromonadales;Geobacteraceae;Geobacter;Geobacter lovleyi;Geobacter lovleyi SZ
404380	Geobacter_bemidjiensis_Bem	cellular organisms;Bacteria;Proteobacteria;delta/epsilon subdivisions;Deltaproteobacteria;Desulfuromonadales;Geobacteraceae;Geobacter;Geobacter bemidjiensis;Geobacter bemidjiensis Bem
316067	Geobacter_FRC_32	cellular organisms;Bacteria;Proteobacteria;delta/epsilon subdivisions;Deltaproteobacteria;Desulfuromonadales;Geobacteraceae;Geobacter;Geobacter sp. FRC-32
443144	Geobacter_M21	cellular organisms;Bacteria;Proteobacteria;delta/epsilon subdivisions;Deltaproteobacteria;Desulfuromonadales;Geobacteraceae;Geobacter;Geobacter sp. M21
243231	Geobacter_sulfurreducens	cellular organisms;Bacteria;Proteobacteria;delta/epsilon subdivisions;Deltaproteobacteria;Desulfuromonadales;Geobacteraceae;Geobacter;Geobacter sulfurreducens;Geobacter sulfurreducens PCA
269799	Geobacter_metallireducens_GS-15	cellular organisms;Bacteria;Proteobacteria;delta/epsilon subdivisions;Deltaproteobacteria;Desulfuromonadales;Geobacteraceae;Geobacter;Geobacter metallireducens;Geobacter metallireducens GS-15
338966	Pelobacter_propionicus_DSM_2379	cellular organisms;Bacteria;Proteobacteria;delta/epsilon subdivisions;Deltaproteobacteria;Desulfuromonadales;Pelobacteraceae;Pelobacter;Pelobacter propionicus;Pelobacter propionicus DSM 2379
338963	Pelobacter_carbinolicus	cellular organisms;Bacteria;Proteobacteria;delta/epsilon subdivisions;Deltaproteobacteria;Desulfuromonadales;Pelobacteraceae;Pelobacter;Pelobacter carbinolicus;Pelobacter carbinolicus DSM 2380
246197	Myxococcus_xanthus_DK_1622	cellular organisms;Bacteria;Proteobacteria;delta/epsilon subdivisions;Deltaproteobacteria;Myxococcales;Cystobacterineae;Myxococcaceae;Myxococcus;Myxococcus xanthus;Myxococcus xanthus DK 1622
404589	Anaeromyxobacter_Fw109-5	cellular organisms;Bacteria;Proteobacteria;delta/epsilon subdivisions;Deltaproteobacteria;Myxococcales;Cystobacterineae;Myxococcaceae;Anaeromyxobacter;Anaeromyxobacter sp. Fw109-5
447217	Anaeromyxobacter_K	cellular organisms;Bacteria;Proteobacteria;delta/epsilon subdivisions;Deltaproteobacteria;Myxococcales;Cystobacterineae;Myxococcaceae;Anaeromyxobacter;Anaeromyxobacter sp. K
455488	Anaeromyxobacter_dehalogenans_2CP_1	cellular organisms;Bacteria;Proteobacteria;delta/epsilon subdivisions;Deltaproteobacteria;Myxococcales;Cystobacterineae;Myxococcaceae;Anaeromyxobacter;Anaeromyxobacter dehalogenans;Anaeromyxobacter dehalogenans 2CP-1
290397	Anaeromyxobacter_dehalogenans_2CP-C	cellular organisms;Bacteria;Proteobacteria;delta/epsilon subdivisions;Deltaproteobacteria;Myxococcales;Cystobacterineae;Myxococcaceae;Anaeromyxobacter;Anaeromyxobacter dehalogenans;Anaeromyxobacter dehalogenans 2CP-C
502025	Haliangium_ochraceum_DSM_14365	cellular organisms;Bacteria;Proteobacteria;delta/epsilon subdivisions;Deltaproteobacteria;Myxococcales;Nannocystineae;Haliangiaceae;Haliangium;Haliangium ochraceum;Haliangium ochraceum DSM 14365
448385	Sorangium_cellulosum__So_ce_56_	cellular organisms;Bacteria;Proteobacteria;delta/epsilon subdivisions;Deltaproteobacteria;Myxococcales;Sorangiineae;Polyangiaceae;Sorangium;Sorangium cellulosum;Sorangium cellulosum 'So ce 56'
56780	Syntrophus_aciditrophicus_SB	cellular organisms;Bacteria;Proteobacteria;delta/epsilon subdivisions;Deltaproteobacteria;Syntrophobacterales;Syntrophaceae;Syntrophus;Syntrophus aciditrophicus;Syntrophus aciditrophicus SB
335543	Syntrophobacter_fumaroxidans_MPOB	cellular organisms;Bacteria;Proteobacteria;delta/epsilon subdivisions;Deltaproteobacteria;Syntrophobacterales;Syntrophobacteraceae;Syntrophobacter;Syntrophobacter fumaroxidans;Syntrophobacter fumaroxidans MPOB
360106	Campylobacter_fetus_82-40	cellular organisms;Bacteria;Proteobacteria;delta/epsilon subdivisions;Epsilonproteobacteria;Campylobacterales;Campylobacteraceae;Campylobacter;Campylobacter fetus;Campylobacter fetus subsp. fetus;Campylobacter fetus subsp. fetus 82-40
354242	Campylobacter_jejuni_81-176	cellular organisms;Bacteria;Proteobacteria;delta/epsilon subdivisions;Epsilonproteobacteria;Campylobacterales;Campylobacteraceae;Campylobacter;Campylobacter jejuni;Campylobacter jejuni subsp. jejuni;Campylobacter jejuni subsp. jejuni 81-176
360109	Campylobacter_jejuni_doylei_269_97	cellular organisms;Bacteria;Proteobacteria;delta/epsilon subdivisions;Epsilonproteobacteria;Campylobacterales;Campylobacteraceae;Campylobacter;Campylobacter jejuni;Campylobacter jejuni subsp. doylei;Campylobacter jejuni subsp. doylei 269.97
360107	Campylobacter_hominis_ATCC_BAA-381	cellular organisms;Bacteria;Proteobacteria;delta/epsilon subdivisions;Epsilonproteobacteria;Campylobacterales;Campylobacteraceae;Campylobacter;Campylobacter hominis;Campylobacter hominis ATCC BAA-381
360105	Campylobacter_curvus_525_92	cellular organisms;Bacteria;Proteobacteria;delta/epsilon subdivisions;Epsilonproteobacteria;Campylobacterales;Campylobacteraceae;Campylobacter;Campylobacter curvus;Campylobacter curvus 525.92
360104	Campylobacter_concisus_13826	cellular organisms;Bacteria;Proteobacteria;delta/epsilon subdivisions;Epsilonproteobacteria;Campylobacterales;Campylobacteraceae;Campylobacter;Campylobacter concisus;Campylobacter concisus 13826
407148	Campylobacter_jejuni_81116	cellular organisms;Bacteria;Proteobacteria;delta/epsilon subdivisions;Epsilonproteobacteria;Campylobacterales;Campylobacteraceae;Campylobacter;Campylobacter jejuni;Campylobacter jejuni subsp. jejuni;Campylobacter jejuni subsp. jejuni 81116
367737	Arcobacter_butzleri_RM4018	cellular organisms;Bacteria;Proteobacteria;delta/epsilon subdivisions;Epsilonproteobacteria;Campylobacterales;Campylobacteraceae;Arcobacter;Arcobacter butzleri;Arcobacter butzleri RM4018
192222	Campylobacter_jejuni	cellular organisms;Bacteria;Proteobacteria;delta/epsilon subdivisions;Epsilonproteobacteria;Campylobacterales;Campylobacteraceae;Campylobacter;Campylobacter jejuni;Campylobacter jejuni subsp. jejuni;Campylobacter jejuni subsp. jejuni NCTC 11168
306263	Campylobacter_lari_RM2100	cellular organisms;Bacteria;Proteobacteria;delta/epsilon subdivisions;Epsilonproteobacteria;Campylobacterales;Campylobacteraceae;Campylobacter;Campylobacter lari;Campylobacter lari RM2100
525898	Sulfurospirillum_deleyianum_DSM_6946	cellular organisms;Bacteria;Proteobacteria;delta/epsilon subdivisions;Epsilonproteobacteria;Campylobacterales;Campylobacteraceae;Sulfurospirillum;Sulfurospirillum deleyianum;Sulfurospirillum deleyianum DSM 6946
195099	Campylobacter_jejuni_RM1221	cellular organisms;Bacteria;Proteobacteria;delta/epsilon subdivisions;Epsilonproteobacteria;Campylobacterales;Campylobacteraceae;Campylobacter;Campylobacter jejuni;Campylobacter jejuni RM1221
357544	Helicobacter_pylori_HPAG1	cellular organisms;Bacteria;Proteobacteria;delta/epsilon subdivisions;Epsilonproteobacteria;Campylobacterales;Helicobacteraceae;Helicobacter;Helicobacter pylori;Helicobacter pylori HPAG1
382638	Helicobacter_acinonychis_Sheeba	cellular organisms;Bacteria;Proteobacteria;delta/epsilon subdivisions;Epsilonproteobacteria;Campylobacterales;Helicobacteraceae;Helicobacter;Helicobacter acinonychis;Helicobacter acinonychis str. Sheeba
85963	Helicobacter_pylori_J99	cellular organisms;Bacteria;Proteobacteria;delta/epsilon subdivisions;Epsilonproteobacteria;Campylobacterales;Helicobacteraceae;Helicobacter;Helicobacter pylori;Helicobacter pylori J99
85962	Helicobacter_pylori_26695	cellular organisms;Bacteria;Proteobacteria;delta/epsilon subdivisions;Epsilonproteobacteria;Campylobacterales;Helicobacteraceae;Helicobacter;Helicobacter pylori;Helicobacter pylori 26695
563041	Helicobacter_pylori_G27	cellular organisms;Bacteria;Proteobacteria;delta/epsilon subdivisions;Epsilonproteobacteria;Campylobacterales;Helicobacteraceae;Helicobacter;Helicobacter pylori;Helicobacter pylori G27
512562	Helicobacter_pylori_Shi470	cellular organisms;Bacteria;Proteobacteria;delta/epsilon subdivisions;Epsilonproteobacteria;Campylobacterales;Helicobacteraceae;Helicobacter;Helicobacter pylori;Helicobacter pylori Shi470
570508	Helicobacter_pylori_P12	cellular organisms;Bacteria;Proteobacteria;delta/epsilon subdivisions;Epsilonproteobacteria;Campylobacterales;Helicobacteraceae;Helicobacter;Helicobacter pylori;Helicobacter pylori P12
592205	Helicobacter_pylori_B38_uid39685	cellular organisms;Bacteria;Proteobacteria;delta/epsilon subdivisions;Epsilonproteobacteria;Campylobacterales;Helicobacteraceae;Helicobacter;Helicobacter pylori;Helicobacter pylori B38
679897	Helicobacter_mustelae_12198_uid46647	cellular organisms;Bacteria;Proteobacteria;delta/epsilon subdivisions;Epsilonproteobacteria;Campylobacterales;Helicobacteraceae;Helicobacter;Helicobacter mustelae;Helicobacter mustelae 12198
235279	Helicobacter_hepaticus	cellular organisms;Bacteria;Proteobacteria;delta/epsilon subdivisions;Epsilonproteobacteria;Campylobacterales;Helicobacteraceae;Helicobacter;Helicobacter hepaticus;Helicobacter hepaticus ATCC 51449
273121	Wolinella_succinogenes	cellular organisms;Bacteria;Proteobacteria;delta/epsilon subdivisions;Epsilonproteobacteria;Campylobacterales;Helicobacteraceae;Wolinella;Wolinella succinogenes;Wolinella succinogenes DSM 1740
326298	Thiomicrospira_denitrificans_ATCC_33889	cellular organisms;Bacteria;Proteobacteria;delta/epsilon subdivisions;Epsilonproteobacteria;Campylobacterales;Helicobacteraceae;Sulfurimonas;Sulfurimonas denitrificans;Sulfurimonas denitrificans DSM 1251
598659	Nautilia_profundicola_AmH	cellular organisms;Bacteria;Proteobacteria;delta/epsilon subdivisions;Epsilonproteobacteria;Nautiliales;Nautiliaceae;Nautilia;Nautilia profundicola;Nautilia profundicola AmH
387092	Nitratiruptor_SB155-2	cellular organisms;Bacteria;Proteobacteria;delta/epsilon subdivisions;Epsilonproteobacteria;unclassified Epsilonproteobacteria;Nitratiruptor;Nitratiruptor sp. SB155-2
387093	Sulfurovum_NBC37-1	cellular organisms;Bacteria;Proteobacteria;delta/epsilon subdivisions;Epsilonproteobacteria;unclassified Epsilonproteobacteria;Sulfurovum;Sulfurovum sp. NBC37-1
380394	Acidithiobacillus_ferrooxidans_ATCC_53993	cellular organisms;Bacteria;Proteobacteria;Gammaproteobacteria;Acidithiobacillales;Acidithiobacillaceae;Acidithiobacillus;Acidithiobacillus ferrooxidans;Acidithiobacillus ferrooxidans ATCC 53993
243159	Acidithiobacillus_ferrooxidans_ATCC_23270	cellular organisms;Bacteria;Proteobacteria;Gammaproteobacteria;Acidithiobacillales;Acidithiobacillaceae;Acidithiobacillus;Acidithiobacillus ferrooxidans;Acidithiobacillus ferrooxidans ATCC 23270
380703	Aeromonas_hydrophila_ATCC_7966	cellular organisms;Bacteria;Proteobacteria;Gammaproteobacteria;Aeromonadales;Aeromonadaceae;Aeromonas;Aeromonas hydrophila;Aeromonas hydrophila subsp. hydrophila;Aeromonas hydrophila subsp. hydrophila ATCC 7966
382245	Aeromonas_salmonicida_A449	cellular organisms;Bacteria;Proteobacteria;Gammaproteobacteria;Aeromonadales;Aeromonadaceae;Aeromonas;Aeromonas salmonicida;Aeromonas salmonicida subsp. salmonicida;Aeromonas salmonicida subsp. salmonicida A449
595494	Tolumonas_auensis_DSM_9187	cellular organisms;Bacteria;Proteobacteria;Gammaproteobacteria;Aeromonadales;Aeromonadaceae;Tolumonas;Tolumonas auensis;Tolumonas auensis DSM 9187
314275	Alteromonas_macleodii__Deep_ecotype_	cellular organisms;Bacteria;Proteobacteria;Gammaproteobacteria;Alteromonadales;Alteromonadaceae;Alteromonas;Alteromonas macleodii;Alteromonas macleodii 'Deep ecotype'
351348	Marinobacter_aquaeolei_VT8	cellular organisms;Bacteria;Proteobacteria;Gammaproteobacteria;Alteromonadales;Alteromonadaceae;Marinobacter;Marinobacter hydrocarbonoclasticus;Marinobacter aquaeolei VT8
203122	Saccharophagus_degradans_2-40	cellular organisms;Bacteria;Proteobacteria;Gammaproteobacteria;Alteromonadales;Alteromonadaceae;Saccharophagus;Saccharophagus degradans;Saccharophagus degradans 2-40
377629	Teredinibacter_turnerae_T7901	cellular organisms;Bacteria;Proteobacteria;Gammaproteobacteria;Alteromonadales;Alteromonadales genera incertae sedis;Teredinibacter;Teredinibacter turnerae;Teredinibacter turnerae T7901
167879	Colwellia_psychrerythraea_34H	cellular organisms;Bacteria;Proteobacteria;Gammaproteobacteria;Alteromonadales;Colwelliaceae;Colwellia;Colwellia psychrerythraea;Colwellia psychrerythraea 34H
283942	Idiomarina_loihiensis_L2TR	cellular organisms;Bacteria;Proteobacteria;Gammaproteobacteria;Alteromonadales;Idiomarinaceae;Idiomarina;Idiomarina loihiensis;Idiomarina loihiensis L2TR
342610	Pseudoalteromonas_atlantica_T6c	cellular organisms;Bacteria;Proteobacteria;Gammaproteobacteria;Alteromonadales;Pseudoalteromonadaceae;Pseudoalteromonas;Pseudoalteromonas atlantica;Pseudoalteromonas atlantica T6c
326442	Pseudoalteromonas_haloplanktis_TAC125	cellular organisms;Bacteria;Proteobacteria;Gammaproteobacteria;Alteromonadales;Pseudoalteromonadaceae;Pseudoalteromonas;Pseudoalteromonas haloplanktis;Pseudoalteromonas haloplanktis TAC125
357804	Psychromonas_ingrahamii_37	cellular organisms;Bacteria;Proteobacteria;Gammaproteobacteria;Alteromonadales;Psychromonadaceae;Psychromonas;Psychromonas ingrahamii;Psychromonas ingrahamii 37
60480	Shewanella_MR-4	cellular organisms;Bacteria;Proteobacteria;Gammaproteobacteria;Alteromonadales;Shewanellaceae;Shewanella;Shewanella sp. MR-4
60481	Shewanella_MR-7	cellular organisms;Bacteria;Proteobacteria;Gammaproteobacteria;Alteromonadales;Shewanellaceae;Shewanella;Shewanella sp. MR-7
318167	Shewanella_frigidimarina_NCIMB_400	cellular organisms;Bacteria;Proteobacteria;Gammaproteobacteria;Alteromonadales;Shewanellaceae;Shewanella;Shewanella frigidimarina;Shewanella frigidimarina NCIMB 400
94122	Shewanella_ANA-3	cellular organisms;Bacteria;Proteobacteria;Gammaproteobacteria;Alteromonadales;Shewanellaceae;Shewanella;Shewanella sp. ANA-3
326297	Shewanella_amazonensis_SB2B	cellular organisms;Bacteria;Proteobacteria;Gammaproteobacteria;Alteromonadales;Shewanellaceae;Shewanella;Shewanella amazonensis;Shewanella amazonensis SB2B
351745	Shewanella_W3-18-1	cellular organisms;Bacteria;Proteobacteria;Gammaproteobacteria;Alteromonadales;Shewanellaceae;Shewanella;Shewanella sp. W3-18-1
325240	Shewanella_baltica_OS155	cellular organisms;Bacteria;Proteobacteria;Gammaproteobacteria;Alteromonadales;Shewanellaceae;Shewanella;Shewanella baltica;Shewanella baltica OS155
323850	Shewanella_loihica_PV-4	cellular organisms;Bacteria;Proteobacteria;Gammaproteobacteria;Alteromonadales;Shewanellaceae;Shewanella;Shewanella loihica;Shewanella loihica PV-4
319224	Shewanella_putrefaciens_CN-32	cellular organisms;Bacteria;Proteobacteria;Gammaproteobacteria;Alteromonadales;Shewanellaceae;Shewanella;Shewanella putrefaciens;Shewanella putrefaciens CN-32
402882	Shewanella_baltica_OS185	cellular organisms;Bacteria;Proteobacteria;Gammaproteobacteria;Alteromonadales;Shewanellaceae;Shewanella;Shewanella baltica;Shewanella baltica OS185
425104	Shewanella_sediminis_HAW-EB3	cellular organisms;Bacteria;Proteobacteria;Gammaproteobacteria;Alteromonadales;Shewanellaceae;Shewanella;Shewanella sediminis;Shewanella sediminis HAW-EB3
398579	Shewanella_pealeana_ATCC_700345	cellular organisms;Bacteria;Proteobacteria;Gammaproteobacteria;Alteromonadales;Shewanellaceae;Shewanella;Shewanella pealeana;Shewanella pealeana ATCC 700345
399599	Shewanella_baltica_OS195	cellular organisms;Bacteria;Proteobacteria;Gammaproteobacteria;Alteromonadales;Shewanellaceae;Shewanella;Shewanella baltica;Shewanella baltica OS195
458817	Shewanella_halifaxensis_HAW_EB4	cellular organisms;Bacteria;Proteobacteria;Gammaproteobacteria;Alteromonadales;Shewanellaceae;Shewanella;Shewanella halifaxensis;Shewanella halifaxensis HAW-EB4
392500	Shewanella_woodyi_ATCC_51908	cellular organisms;Bacteria;Proteobacteria;Gammaproteobacteria;Alteromonadales;Shewanellaceae;Shewanella;Shewanella woodyi;Shewanella woodyi ATCC 51908
225849	Shewanella_piezotolerans_WP3	cellular organisms;Bacteria;Proteobacteria;Gammaproteobacteria;Alteromonadales;Shewanellaceae;Shewanella;Shewanella piezotolerans;Shewanella piezotolerans WP3
407976	Shewanella_baltica_OS223	cellular organisms;Bacteria;Proteobacteria;Gammaproteobacteria;Alteromonadales;Shewanellaceae;Shewanella;Shewanella baltica;Shewanella baltica OS223
211586	Shewanella_oneidensis	cellular organisms;Bacteria;Proteobacteria;Gammaproteobacteria;Alteromonadales;Shewanellaceae;Shewanella;Shewanella oneidensis;Shewanella oneidensis MR-1
637905	Shewanella_violacea_DSS12_uid47085	cellular organisms;Bacteria;Proteobacteria;Gammaproteobacteria;Alteromonadales;Shewanellaceae;Shewanella;Shewanella violacea;Shewanella violacea DSS12
318161	Shewanella_denitrificans_OS217	cellular organisms;Bacteria;Proteobacteria;Gammaproteobacteria;Alteromonadales;Shewanellaceae;Shewanella;Shewanella denitrificans;Shewanella denitrificans OS217
246195	Dichelobacter_nodosus_VCS1703A	cellular organisms;Bacteria;Proteobacteria;Gammaproteobacteria;Cardiobacteriales;Cardiobacteriaceae;Dichelobacter;Dichelobacter nodosus;Dichelobacter nodosus VCS1703A
572477	Allochromatium_vinosum_DSM_180_uid46083	cellular organisms;Bacteria;Proteobacteria;Gammaproteobacteria;Chromatiales;Chromatiaceae;Allochromatium;Allochromatium vinosum;Allochromatium vinosum DSM 180
472759	Nitrosococcus_halophilus_Nc4_uid46803	cellular organisms;Bacteria;Proteobacteria;Gammaproteobacteria;Chromatiales;Chromatiaceae;Nitrosococcus;Nitrosococcus halophilus;Nitrosococcus halophilus Nc4
323261	Nitrosococcus_oceani_ATCC_19707	cellular organisms;Bacteria;Proteobacteria;Gammaproteobacteria;Chromatiales;Chromatiaceae;Nitrosococcus;Nitrosococcus oceani;Nitrosococcus oceani ATCC 19707
187272	Alkalilimnicola_ehrlichei_MLHE-1	cellular organisms;Bacteria;Proteobacteria;Gammaproteobacteria;Chromatiales;Ectothiorhodospiraceae;Alkalilimnicola;Alkalilimnicola ehrlichii;Alkalilimnicola ehrlichii MLHE-1
349124	Halorhodospira_halophila_SL1	cellular organisms;Bacteria;Proteobacteria;Gammaproteobacteria;Chromatiales;Ectothiorhodospiraceae;Halorhodospira;Halorhodospira halophila;Halorhodospira halophila SL1
396588	Thioalkalivibrio_HL_EbGR7	cellular organisms;Bacteria;Proteobacteria;Gammaproteobacteria;Chromatiales;Ectothiorhodospiraceae;Thioalkalivibrio;Thioalkalivibrio sp. HL-EbGR7
396595	Thioalkalivibrio_K90mix_uid46181	cellular organisms;Bacteria;Proteobacteria;Gammaproteobacteria;Chromatiales;Ectothiorhodospiraceae;Thioalkalivibrio;Thioalkalivibrio sp. K90mix
555778	Halothiobacillus_neapolitanus_c2	cellular organisms;Bacteria;Proteobacteria;Gammaproteobacteria;Chromatiales;Halothiobacillaceae;Halothiobacillus;Halothiobacillus neapolitanus;Halothiobacillus neapolitanus c2
372461	Buchnera_aphidicola_Cc_Cinara_cedri	cellular organisms;Bacteria;Proteobacteria;Gammaproteobacteria;Enterobacteriales;Enterobacteriaceae;Buchnera;Buchnera aphidicola;Buchnera aphidicola (Cinara cedri);Buchnera aphidicola str. Cc (Cinara cedri)
107806	Buchnera_sp	cellular organisms;Bacteria;Proteobacteria;Gammaproteobacteria;Enterobacteriales;Enterobacteriaceae;Buchnera;Buchnera aphidicola;Buchnera aphidicola (Acyrthosiphon pisum);Buchnera aphidicola str. APS (Acyrthosiphon pisum)
198804	Buchnera_aphidicola_Sg	cellular organisms;Bacteria;Proteobacteria;Gammaproteobacteria;Enterobacteriales;Enterobacteriaceae;Buchnera;Buchnera aphidicola;Buchnera aphidicola (Schizaphis graminum);Buchnera aphidicola str. Sg (Schizaphis graminum)
563178	Buchnera_aphidicola_5A__Acyrthosiphon_pisum_	cellular organisms;Bacteria;Proteobacteria;Gammaproteobacteria;Enterobacteriales;Enterobacteriaceae;Buchnera;Buchnera aphidicola;Buchnera aphidicola (Acyrthosiphon pisum);Buchnera aphidicola str. APS (Acyrthosiphon pisum);Buchnera aphidicola str. 5A (Acyrthosiphon pisum)
561501	Buchnera_aphidicola_Tuc7__Acyrthosiphon_pisum_	cellular organisms;Bacteria;Proteobacteria;Gammaproteobacteria;Enterobacteriales;Enterobacteriaceae;Buchnera;Buchnera aphidicola;Buchnera aphidicola (Acyrthosiphon pisum);Buchnera aphidicola str. Tuc7 (Acyrthosiphon pisum)
224915	Buchnera_aphidicola	cellular organisms;Bacteria;Proteobacteria;Gammaproteobacteria;Enterobacteriales;Enterobacteriaceae;Buchnera;Buchnera aphidicola;Buchnera aphidicola (Baizongia pistaciae);Buchnera aphidicola str. Bp (Baizongia pistaciae)
515618	Candidatus_Riesia_pediculicola_USDA_uid46841	cellular organisms;Bacteria;Proteobacteria;Gammaproteobacteria;Enterobacteriales;Enterobacteriaceae;Candidatus Riesia;Candidatus Riesia pediculicola;Candidatus Riesia pediculicola USDA
290338	Citrobacter_koseri_ATCC_BAA-895	cellular organisms;Bacteria;Proteobacteria;Gammaproteobacteria;Enterobacteriales;Enterobacteriaceae;Citrobacter;Citrobacter koseri;Citrobacter koseri ATCC BAA-895
637910	Citrobacter_rodentium_ICC168	cellular organisms;Bacteria;Proteobacteria;Gammaproteobacteria;Enterobacteriales;Enterobacteriaceae;Citrobacter;Citrobacter rodentium;Citrobacter rodentium ICC168
290339	Enterobacter_sakazakii_ATCC_BAA-894	cellular organisms;Bacteria;Proteobacteria;Gammaproteobacteria;Enterobacteriales;Enterobacteriaceae;Cronobacter;Cronobacter sakazakii;Cronobacter sakazakii ATCC BAA-894
693216	Cronobacter_turicensis_z3032_uid40821	cellular organisms;Bacteria;Proteobacteria;Gammaproteobacteria;Enterobacteriales;Enterobacteriaceae;Cronobacter;Cronobacter turicensis;Cronobacter turicensis z3032
579405	Dickeya_dadantii_Ech703	cellular organisms;Bacteria;Proteobacteria;Gammaproteobacteria;Enterobacteriales;Enterobacteriaceae;Dickeya;Dickeya dadantii;Dickeya dadantii Ech703
561229	Dickeya_zeae_Ech1591	cellular organisms;Bacteria;Proteobacteria;Gammaproteobacteria;Enterobacteriales;Enterobacteriaceae;Dickeya;Dickeya zeae;Dickeya zeae Ech1591
590409	Dickeya_dadantii_Ech586	cellular organisms;Bacteria;Proteobacteria;Gammaproteobacteria;Enterobacteriales;Enterobacteriaceae;Dickeya;Dickeya dadantii;Dickeya dadantii Ech586
634503	Edwardsiella_ictaluri_93_146	cellular organisms;Bacteria;Proteobacteria;Gammaproteobacteria;Enterobacteriales;Enterobacteriaceae;Edwardsiella;Edwardsiella ictaluri;Edwardsiella ictaluri 93-146
498217	Edwardsiella_tarda_EIB202	cellular organisms;Bacteria;Proteobacteria;Gammaproteobacteria;Enterobacteriales;Enterobacteriaceae;Edwardsiella;Edwardsiella tarda;Edwardsiella tarda EIB202
399742	Enterobacter_638	cellular organisms;Bacteria;Proteobacteria;Gammaproteobacteria;Enterobacteriales;Enterobacteriaceae;Enterobacter;Enterobacter sp. 638
465817	Erwinia_tasmaniensis	cellular organisms;Bacteria;Proteobacteria;Gammaproteobacteria;Enterobacteriales;Enterobacteriaceae;Erwinia;Erwinia tasmaniensis;Erwinia tasmaniensis Et1/99
634499	Erwinia_pyrifoliae_Ep1_96_uid40659	cellular organisms;Bacteria;Proteobacteria;Gammaproteobacteria;Enterobacteriales;Enterobacteriaceae;Erwinia;Erwinia pyrifoliae;Erwinia pyrifoliae Ep1/96
665029	Erwinia_amylovora_CFBP1430_uid46839	cellular organisms;Bacteria;Proteobacteria;Gammaproteobacteria;Enterobacteriales;Enterobacteriaceae;Erwinia;Erwinia amylovora;Erwinia amylovora CFBP1430
716540	Erwinia_amylovora_ATCC_49946_uid46943	cellular organisms;Bacteria;Proteobacteria;Gammaproteobacteria;Enterobacteriales;Enterobacteriaceae;Erwinia;Erwinia amylovora;Erwinia amylovora ATCC 49946
362663	Escherichia_coli_536	cellular organisms;Bacteria;Proteobacteria;Gammaproteobacteria;Enterobacteriales;Enterobacteriaceae;Escherichia;Escherichia coli;Escherichia coli 536
405955	Escherichia_coli_APEC_O1	cellular organisms;Bacteria;Proteobacteria;Gammaproteobacteria;Enterobacteriales;Enterobacteriaceae;Escherichia;Escherichia coli;Escherichia coli APEC O1
331111	Escherichia_coli_E24377A	cellular organisms;Bacteria;Proteobacteria;Gammaproteobacteria;Enterobacteriales;Enterobacteriaceae;Escherichia;Escherichia coli;Escherichia coli E24377A
331112	Escherichia_coli_HS	cellular organisms;Bacteria;Proteobacteria;Gammaproteobacteria;Enterobacteriales;Enterobacteriaceae;Escherichia;Escherichia coli;Escherichia coli HS
386585	Escherichia_coli_O157H7	cellular organisms;Bacteria;Proteobacteria;Gammaproteobacteria;Enterobacteriales;Enterobacteriaceae;Escherichia;Escherichia coli;Escherichia coli O157:H7;Escherichia coli O157:H7 str. Sakai
155864	Escherichia_coli_O157H7_EDL933	cellular organisms;Bacteria;Proteobacteria;Gammaproteobacteria;Enterobacteriales;Enterobacteriaceae;Escherichia;Escherichia coli;Escherichia coli O157:H7 EDL933
481805	Escherichia_coli_C_ATCC_8739	cellular organisms;Bacteria;Proteobacteria;Gammaproteobacteria;Enterobacteriales;Enterobacteriaceae;Escherichia;Escherichia coli;Escherichia coli C;Escherichia coli ATCC 8739
316385	Escherichia_coli_K_12_substr__DH10B	cellular organisms;Bacteria;Proteobacteria;Gammaproteobacteria;Enterobacteriales;Enterobacteriaceae;Escherichia;Escherichia coli;Escherichia coli K-12;Escherichia coli str. K-12 substr. DH10B
439855	Escherichia_coli_SMS_3_5	cellular organisms;Bacteria;Proteobacteria;Gammaproteobacteria;Enterobacteriales;Enterobacteriaceae;Escherichia;Escherichia coli;Escherichia coli SMS-3-5
444450	Escherichia_coli_O157_H7_EC4115	cellular organisms;Bacteria;Proteobacteria;Gammaproteobacteria;Enterobacteriales;Enterobacteriaceae;Escherichia;Escherichia coli;Escherichia coli O157:H7;Escherichia coli O157:H7 str. EC4115
409438	Escherichia_coli_SE11	cellular organisms;Bacteria;Proteobacteria;Gammaproteobacteria;Enterobacteriales;Enterobacteriaceae;Escherichia;Escherichia coli;Escherichia coli SE11
574521	Escherichia_coli_0127_H6_E2348_69	cellular organisms;Bacteria;Proteobacteria;Gammaproteobacteria;Enterobacteriales;Enterobacteriaceae;Escherichia;Escherichia coli;Escherichia coli O127:H6;Escherichia coli O127:H6 str. E2348/69
585054	Escherichia_fergusonii_ATCC_35469	cellular organisms;Bacteria;Proteobacteria;Gammaproteobacteria;Enterobacteriales;Enterobacteriaceae;Escherichia;Escherichia fergusonii;Escherichia fergusonii ATCC 35469
585034	Escherichia_coli_IAI1	cellular organisms;Bacteria;Proteobacteria;Gammaproteobacteria;Enterobacteriales;Enterobacteriaceae;Escherichia;Escherichia coli;Escherichia coli IAI1
585035	Escherichia_coli_S88	cellular organisms;Bacteria;Proteobacteria;Gammaproteobacteria;Enterobacteriales;Enterobacteriaceae;Escherichia;Escherichia coli;Escherichia coli S88
585397	Escherichia_coli_ED1a	cellular organisms;Bacteria;Proteobacteria;Gammaproteobacteria;Enterobacteriales;Enterobacteriaceae;Escherichia;Escherichia coli;Escherichia coli ED1a
585055	Escherichia_coli_55989	cellular organisms;Bacteria;Proteobacteria;Gammaproteobacteria;Enterobacteriales;Enterobacteriaceae;Escherichia;Escherichia coli;Escherichia coli 55989
585057	Escherichia_coli_IAI39	cellular organisms;Bacteria;Proteobacteria;Gammaproteobacteria;Enterobacteriales;Enterobacteriaceae;Escherichia;Escherichia coli;Escherichia coli IAI39
585056	Escherichia_coli_UMN026	cellular organisms;Bacteria;Proteobacteria;Gammaproteobacteria;Enterobacteriales;Enterobacteriaceae;Escherichia;Escherichia coli;Escherichia coli UMN026
595496	Escherichia_coli_BW2952	cellular organisms;Bacteria;Proteobacteria;Gammaproteobacteria;Enterobacteriales;Enterobacteriaceae;Escherichia;Escherichia coli;Escherichia coli K-12;Escherichia coli BW2952
413997	Escherichia_coli_B_REL606	cellular organisms;Bacteria;Proteobacteria;Gammaproteobacteria;Enterobacteriales;Enterobacteriaceae;Escherichia;Escherichia coli;Escherichia coli B;Escherichia coli B str. REL606
544404	Escherichia_coli_O157_H7_TW14359	cellular organisms;Bacteria;Proteobacteria;Gammaproteobacteria;Enterobacteriales;Enterobacteriaceae;Escherichia;Escherichia coli;Escherichia coli O157:H7;Escherichia coli O157:H7 str. TW14359
585395	Escherichia_coli_O103_H2_12009	cellular organisms;Bacteria;Proteobacteria;Gammaproteobacteria;Enterobacteriales;Enterobacteriaceae;Escherichia;Escherichia coli;Escherichia coli O103:H2;Escherichia coli O103:H2 str. 12009
573235	Escherichia_coli_O26_H11_11368	cellular organisms;Bacteria;Proteobacteria;Gammaproteobacteria;Enterobacteriales;Enterobacteriaceae;Escherichia;Escherichia coli;Escherichia coli O26:H11;Escherichia coli O26:H11 str. 11368
585396	Escherichia_coli_O111_H__11128	cellular organisms;Bacteria;Proteobacteria;Gammaproteobacteria;Enterobacteriales;Enterobacteriaceae;Escherichia;Escherichia coli;Escherichia coli O111:H-;Escherichia coli O111:H- str. 11128
199310	Escherichia_coli_CFT073	cellular organisms;Bacteria;Proteobacteria;Gammaproteobacteria;Enterobacteriales;Enterobacteriaceae;Escherichia;Escherichia coli;Escherichia coli CFT073
701177	Escherichia_coli_O55_H7_CB9615_uid46655	cellular organisms;Bacteria;Proteobacteria;Gammaproteobacteria;Enterobacteriales;Enterobacteriaceae;Escherichia;Escherichia coli;Escherichia coli O55:H7;Escherichia coli O55:H7 str. CB9615
511145	Escherichia_coli_K_12_substr__MG1655	cellular organisms;Bacteria;Proteobacteria;Gammaproteobacteria;Enterobacteriales;Enterobacteriaceae;Escherichia;Escherichia coli;Escherichia coli K-12;Escherichia coli str. K-12 substr. MG1655
316407	Escherichia_coli_K_12_substr__W3110	cellular organisms;Bacteria;Proteobacteria;Gammaproteobacteria;Enterobacteriales;Enterobacteriaceae;Escherichia;Escherichia coli;Escherichia coli K-12;Escherichia coli str. K-12 substr. W3110
364106	Escherichia_coli_UTI89	cellular organisms;Bacteria;Proteobacteria;Gammaproteobacteria;Enterobacteriales;Enterobacteriaceae;Escherichia;Escherichia coli;Escherichia coli UTI89
272620	Klebsiella_pneumoniae_MGH_78578	cellular organisms;Bacteria;Proteobacteria;Gammaproteobacteria;Enterobacteriales;Enterobacteriaceae;Klebsiella;Klebsiella pneumoniae;Klebsiella pneumoniae subsp. pneumoniae;Klebsiella pneumoniae subsp. pneumoniae MGH 78578
507522	Klebsiella_pneumoniae_342	cellular organisms;Bacteria;Proteobacteria;Gammaproteobacteria;Enterobacteriales;Enterobacteriaceae;Klebsiella;Klebsiella pneumoniae;Klebsiella pneumoniae 342
484021	Klebsiella_pneumoniae_NTUH_K2044	cellular organisms;Bacteria;Proteobacteria;Gammaproteobacteria;Enterobacteriales;Enterobacteriaceae;Klebsiella;Klebsiella pneumoniae;Klebsiella pneumoniae NTUH-K2044
640131	Klebsiella_variicola_At_22_uid42113	cellular organisms;Bacteria;Proteobacteria;Gammaproteobacteria;Enterobacteriales;Enterobacteriaceae;Klebsiella;Klebsiella variicola;Klebsiella variicola At-22
706191	Pantoea_ananatis_LMG_20103_uid46807	cellular organisms;Bacteria;Proteobacteria;Gammaproteobacteria;Enterobacteriales;Enterobacteriaceae;Pantoea;Pantoea ananatis;Pantoea ananatis LMG 20103
561230	Pectobacterium_carotovorum_PC1	cellular organisms;Bacteria;Proteobacteria;Gammaproteobacteria;Enterobacteriales;Enterobacteriaceae;Pectobacterium;Pectobacterium carotovorum;Pectobacterium carotovorum subsp. carotovorum;Pectobacterium carotovorum subsp. carotovorum PC1
561231	Pectobacterium_wasabiae_WPP163	cellular organisms;Bacteria;Proteobacteria;Gammaproteobacteria;Enterobacteriales;Enterobacteriaceae;Pectobacterium;Pectobacterium wasabiae;Pectobacterium wasabiae WPP163
218491	Erwinia_carotovora_atroseptica_SCRI1043	cellular organisms;Bacteria;Proteobacteria;Gammaproteobacteria;Enterobacteriales;Enterobacteriaceae;Pectobacterium;Pectobacterium atrosepticum;Pectobacterium atrosepticum SCRI1043
291112	Photorhabdus_asymbiotica	cellular organisms;Bacteria;Proteobacteria;Gammaproteobacteria;Enterobacteriales;Enterobacteriaceae;Photorhabdus;Photorhabdus asymbiotica
243265	Photorhabdus_luminescens	cellular organisms;Bacteria;Proteobacteria;Gammaproteobacteria;Enterobacteriales;Enterobacteriaceae;Photorhabdus;Photorhabdus luminescens;Photorhabdus luminescens subsp. laumondii;Photorhabdus luminescens subsp. laumondii TTO1
529507	Proteus_mirabilis	cellular organisms;Bacteria;Proteobacteria;Gammaproteobacteria;Enterobacteriales;Enterobacteriaceae;Proteus;Proteus mirabilis;Proteus mirabilis HI4320
41514	Salmonella_enterica_arizonae_serovar_62_z4_z23__	cellular organisms;Bacteria;Proteobacteria;Gammaproteobacteria;Enterobacteriales;Enterobacteriaceae;Salmonella;Salmonella enterica;Salmonella enterica subsp. arizonae;Salmonella enterica subsp. arizonae serovar 62:z4,z23:--
272994	Salmonella_enterica_serovar_Paratyphi_B_SPB7	cellular organisms;Bacteria;Proteobacteria;Gammaproteobacteria;Enterobacteriales;Enterobacteriaceae;Salmonella;Salmonella enterica;Salmonella enterica subsp. enterica;Salmonella enterica subsp. enterica serovar Paratyphi B;Salmonella enterica subsp. enterica serovar Paratyphi B str. SPB7
220341	Salmonella_typhi	cellular organisms;Bacteria;Proteobacteria;Gammaproteobacteria;Enterobacteriales;Enterobacteriaceae;Salmonella;Salmonella enterica;Salmonella enterica subsp. enterica;Salmonella enterica subsp. enterica serovar Typhi;Salmonella enterica subsp. enterica serovar Typhi str. CT18
99287	Salmonella_typhimurium_LT2	cellular organisms;Bacteria;Proteobacteria;Gammaproteobacteria;Enterobacteriales;Enterobacteriaceae;Salmonella;Salmonella enterica;Salmonella enterica subsp. enterica;Salmonella enterica subsp. enterica serovar Typhimurium;Salmonella enterica subsp. enterica serovar Typhimurium str. LT2
423368	Salmonella_enterica_serovar_Newport_SL254	cellular organisms;Bacteria;Proteobacteria;Gammaproteobacteria;Enterobacteriales;Enterobacteriaceae;Salmonella;Salmonella enterica;Salmonella enterica subsp. enterica;Salmonella enterica subsp. enterica serovar Newport;Salmonella enterica subsp. enterica serovar Newport str. SL254
454169	Salmonella_enterica_serovar_Heidelberg_SL476	cellular organisms;Bacteria;Proteobacteria;Gammaproteobacteria;Enterobacteriales;Enterobacteriaceae;Salmonella;Salmonella enterica;Salmonella enterica subsp. enterica;Salmonella enterica subsp. enterica serovar Heidelberg;Salmonella enterica subsp. enterica serovar Heidelberg str. SL476
439843	Salmonella_enterica_serovar_Schwarzengrund_CVM19633	cellular organisms;Bacteria;Proteobacteria;Gammaproteobacteria;Enterobacteriales;Enterobacteriaceae;Salmonella;Salmonella enterica;Salmonella enterica subsp. enterica;Salmonella enterica subsp. enterica serovar Schwarzengrund;Salmonella enterica subsp. enterica serovar Schwarzengrund str. CVM19633
454166	Salmonella_enterica_serovar_Agona_SL483	cellular organisms;Bacteria;Proteobacteria;Gammaproteobacteria;Enterobacteriales;Enterobacteriaceae;Salmonella;Salmonella enterica;Salmonella enterica subsp. enterica;Salmonella enterica subsp. enterica serovar Agona;Salmonella enterica subsp. enterica serovar Agona str. SL483
554290	Salmonella_enterica_serovar_Paratyphi_A_AKU_12601	cellular organisms;Bacteria;Proteobacteria;Gammaproteobacteria;Enterobacteriales;Enterobacteriaceae;Salmonella;Salmonella enterica;Salmonella enterica subsp. enterica;Salmonella enterica subsp. enterica serovar Paratyphi A;Salmonella enterica subsp. enterica serovar Paratyphi A str. AKU_12601
439851	Salmonella_enterica_serovar_Dublin_CT_02021853	cellular organisms;Bacteria;Proteobacteria;Gammaproteobacteria;Enterobacteriales;Enterobacteriaceae;Salmonella;Salmonella enterica;Salmonella enterica subsp. enterica;Salmonella enterica subsp. enterica serovar Dublin;Salmonella enterica subsp. enterica serovar Dublin str. CT_02021853
550538	Salmonella_enterica_serovar_Gallinarum_287_91	cellular organisms;Bacteria;Proteobacteria;Gammaproteobacteria;Enterobacteriales;Enterobacteriaceae;Salmonella;Salmonella enterica;Salmonella enterica subsp. enterica;Salmonella enterica subsp. enterica serovar Gallinarum;Salmonella enterica subsp. enterica serovar Gallinarum str. 287/91
550537	Salmonella_enterica_serovar_Enteritidis_P125109	cellular organisms;Bacteria;Proteobacteria;Gammaproteobacteria;Enterobacteriales;Enterobacteriaceae;Salmonella;Salmonella enterica;Salmonella enterica subsp. enterica;Salmonella enterica subsp. enterica serovar Enteritidis;Salmonella enterica subsp. enterica serovar Enteritidis str. P125109
476213	Salmonella_enterica_serovar_Paratyphi_C_RKS4594	cellular organisms;Bacteria;Proteobacteria;Gammaproteobacteria;Enterobacteriales;Enterobacteriaceae;Salmonella;Salmonella enterica;Salmonella enterica subsp. enterica;Salmonella enterica subsp. enterica serovar Paratyphi C;Salmonella enterica subsp. enterica serovar Paratyphi C strain RKS4594
209261	Salmonella_enterica_serovar_Typhi_Ty2	cellular organisms;Bacteria;Proteobacteria;Gammaproteobacteria;Enterobacteriales;Enterobacteriaceae;Salmonella;Salmonella enterica;Salmonella enterica subsp. enterica;Salmonella enterica subsp. enterica serovar Typhi;Salmonella enterica subsp. enterica serovar Typhi str. Ty2
295319	Salmonella_enterica_Paratypi_ATCC_9150	cellular organisms;Bacteria;Proteobacteria;Gammaproteobacteria;Enterobacteriales;Enterobacteriaceae;Salmonella;Salmonella enterica;Salmonella enterica subsp. enterica;Salmonella enterica subsp. enterica serovar Paratyphi A;Salmonella enterica subsp. enterica serovar Paratyphi A str. ATCC 9150
321314	Salmonella_enterica_Choleraesuis	cellular organisms;Bacteria;Proteobacteria;Gammaproteobacteria;Enterobacteriales;Enterobacteriaceae;Salmonella;Salmonella enterica;Salmonella enterica subsp. enterica;Salmonella enterica subsp. enterica serovar Choleraesuis;Salmonella enterica subsp. enterica serovar Choleraesuis str. SC-B67
399741	Serratia_proteamaculans_568	cellular organisms;Bacteria;Proteobacteria;Gammaproteobacteria;Enterobacteriales;Enterobacteriaceae;Serratia;Serratia proteamaculans;Serratia proteamaculans 568
373384	Shigella_flexneri_5_8401	cellular organisms;Bacteria;Proteobacteria;Gammaproteobacteria;Enterobacteriales;Enterobacteriaceae;Shigella;Shigella flexneri;Shigella flexneri 5;Shigella flexneri 5 str. 8401
344609	Shigella_boydii_CDC_3083_94	cellular organisms;Bacteria;Proteobacteria;Gammaproteobacteria;Enterobacteriales;Enterobacteriaceae;Shigella;Shigella boydii;Shigella boydii CDC 3083-94
198214	Shigella_flexneri_2a	cellular organisms;Bacteria;Proteobacteria;Gammaproteobacteria;Enterobacteriales;Enterobacteriaceae;Shigella;Shigella flexneri;Shigella flexneri 2a;Shigella flexneri 2a str. 301
198215	Shigella_flexneri_2a_2457T	cellular organisms;Bacteria;Proteobacteria;Gammaproteobacteria;Enterobacteriales;Enterobacteriaceae;Shigella;Shigella flexneri;Shigella flexneri 2a;Shigella flexneri 2a str. 2457T
300269	Shigella_sonnei_Ss046	cellular organisms;Bacteria;Proteobacteria;Gammaproteobacteria;Enterobacteriales;Enterobacteriaceae;Shigella;Shigella sonnei;Shigella sonnei Ss046
300268	Shigella_boydii_Sb227	cellular organisms;Bacteria;Proteobacteria;Gammaproteobacteria;Enterobacteriales;Enterobacteriaceae;Shigella;Shigella boydii;Shigella boydii Sb227
300267	Shigella_dysenteriae	cellular organisms;Bacteria;Proteobacteria;Gammaproteobacteria;Enterobacteriales;Enterobacteriaceae;Shigella;Shigella dysenteriae;Shigella dysenteriae Sd197
343509	Sodalis_glossinidius_morsitans	cellular organisms;Bacteria;Proteobacteria;Gammaproteobacteria;Enterobacteriales;Enterobacteriaceae;Sodalis;Sodalis glossinidius;Sodalis glossinidius str. 'morsitans'
572265	Candidatus_Hamiltonella_defensa_5AT__Acyrthosiphon_pisum_	cellular organisms;Bacteria;Proteobacteria;Gammaproteobacteria;Enterobacteriales;Enterobacteriaceae;unclassified Enterobacteriaceae;ant, tsetse, mealybug, aphid, etc. endosymbionts;aphid secondary symbionts;Candidatus Hamiltonella;Candidatus Hamiltonella defensa;Candidatus Hamiltonella defensa 5AT (Acyrthosiphon pisum)
203907	Candidatus_Blochmannia_floridanus	cellular organisms;Bacteria;Proteobacteria;Gammaproteobacteria;Enterobacteriales;Enterobacteriaceae;unclassified Enterobacteriaceae;ant, tsetse, mealybug, aphid, etc. endosymbionts;ant endosymbionts;Candidatus Blochmannia;Candidatus Blochmannia floridanus
291272	Candidatus_Blochmannia_pennsylvanicus_BPEN	cellular organisms;Bacteria;Proteobacteria;Gammaproteobacteria;Enterobacteriales;Enterobacteriaceae;unclassified Enterobacteriaceae;ant, tsetse, mealybug, aphid, etc. endosymbionts;ant endosymbionts;Candidatus Blochmannia;Candidatus Blochmannia pennsylvanicus;Candidatus Blochmannia pennsylvanicus str. BPEN
36870	Wigglesworthia_brevipalpis	cellular organisms;Bacteria;Proteobacteria;Gammaproteobacteria;Enterobacteriales;Enterobacteriaceae;Wigglesworthia;Wigglesworthia glossinidia;Wigglesworthia glossinidia endosymbiont of Glossina brevipalpis
406818	Xenorhabdus_bovienii_SS_2004_uid46345	cellular organisms;Bacteria;Proteobacteria;Gammaproteobacteria;Enterobacteriales;Enterobacteriaceae;Xenorhabdus;Xenorhabdus bovienii;Xenorhabdus bovienii SS-2004
360102	Yersinia_pestis_Antiqua	cellular organisms;Bacteria;Proteobacteria;Gammaproteobacteria;Enterobacteriales;Enterobacteriaceae;Yersinia;Yersinia pestis;Yersinia pestis Antiqua
377628	Yersinia_pestis_Nepal516	cellular organisms;Bacteria;Proteobacteria;Gammaproteobacteria;Enterobacteriales;Enterobacteriaceae;Yersinia;Yersinia pestis;Yersinia pestis Nepal516
393305	Yersinia_enterocolitica_8081	cellular organisms;Bacteria;Proteobacteria;Gammaproteobacteria;Enterobacteriales;Enterobacteriaceae;Yersinia;Yersinia enterocolitica;Yersinia enterocolitica subsp. enterocolitica;Yersinia enterocolitica subsp. enterocolitica 8081
386656	Yersinia_pestis_Pestoides_F	cellular organisms;Bacteria;Proteobacteria;Gammaproteobacteria;Enterobacteriales;Enterobacteriaceae;Yersinia;Yersinia pestis;Yersinia pestis Pestoides F
349747	Yersinia_pseudotuberculosis_IP_31758	cellular organisms;Bacteria;Proteobacteria;Gammaproteobacteria;Enterobacteriales;Enterobacteriaceae;Yersinia;Yersinia pseudotuberculosis;Yersinia pseudotuberculosis IP 31758
214092	Yersinia_pestis_CO92	cellular organisms;Bacteria;Proteobacteria;Gammaproteobacteria;Enterobacteriales;Enterobacteriaceae;Yersinia;Yersinia pestis;Yersinia pestis CO92
349746	Yersinia_pestis_Angola	cellular organisms;Bacteria;Proteobacteria;Gammaproteobacteria;Enterobacteriales;Enterobacteriaceae;Yersinia;Yersinia pestis;Yersinia pestis Angola
502800	Yersinia_pseudotuberculosis_YPIII	cellular organisms;Bacteria;Proteobacteria;Gammaproteobacteria;Enterobacteriales;Enterobacteriaceae;Yersinia;Yersinia pseudotuberculosis;Yersinia pseudotuberculosis YPIII
502801	Yersinia_pseudotuberculosis_PB1_	cellular organisms;Bacteria;Proteobacteria;Gammaproteobacteria;Enterobacteriales;Enterobacteriaceae;Yersinia;Yersinia pseudotuberculosis;Yersinia pseudotuberculosis PB1/+
187410	Yersinia_pestis_KIM_10_uid288	cellular organisms;Bacteria;Proteobacteria;Gammaproteobacteria;Enterobacteriales;Enterobacteriaceae;Yersinia;Yersinia pestis;Yersinia pestis KIM 10
637386	Yersinia_pestis_Z176003_uid47317	cellular organisms;Bacteria;Proteobacteria;Gammaproteobacteria;Enterobacteriales;Enterobacteriaceae;Yersinia;Yersinia pestis;Yersinia pestis Z176003
229193	Yersinia_pestis_biovar_Microtus_91001	cellular organisms;Bacteria;Proteobacteria;Gammaproteobacteria;Enterobacteriales;Enterobacteriaceae;Yersinia;Yersinia pestis;Yersinia pestis biovar Microtus str. 91001
273123	Yersinia_pseudotuberculosis_IP32953	cellular organisms;Bacteria;Proteobacteria;Gammaproteobacteria;Enterobacteriales;Enterobacteriaceae;Yersinia;Yersinia pseudotuberculosis;Yersinia pseudotuberculosis IP 32953
434922	Coxiella_burnetii_Dugway_7E9-12	cellular organisms;Bacteria;Proteobacteria;Gammaproteobacteria;Legionellales;Coxiellaceae;Coxiella;Coxiella burnetii;Coxiella burnetii Dugway 5J108-111
360115	Coxiella_burnetii_RSA_331	cellular organisms;Bacteria;Proteobacteria;Gammaproteobacteria;Legionellales;Coxiellaceae;Coxiella;Coxiella burnetii;Coxiella burnetii RSA 331
434923	Coxiella_burnetii_CbuG_Q212	cellular organisms;Bacteria;Proteobacteria;Gammaproteobacteria;Legionellales;Coxiellaceae;Coxiella;Coxiella burnetii;Coxiella burnetii CbuG_Q212
434924	Coxiella_burnetii_CbuK_Q154	cellular organisms;Bacteria;Proteobacteria;Gammaproteobacteria;Legionellales;Coxiellaceae;Coxiella;Coxiella burnetii;Coxiella burnetii CbuK_Q154
227377	Coxiella_burnetii	cellular organisms;Bacteria;Proteobacteria;Gammaproteobacteria;Legionellales;Coxiellaceae;Coxiella;Coxiella burnetii;Coxiella burnetii RSA 493
661367	Legionella_longbeachae_NSW150_uid46099	cellular organisms;Bacteria;Proteobacteria;Gammaproteobacteria;Legionellales;Legionellaceae;Legionella;Legionella longbeachae;Legionella longbeachae NSW150
400673	Legionella_pneumophila_Corby	cellular organisms;Bacteria;Proteobacteria;Gammaproteobacteria;Legionellales;Legionellaceae;Legionella;Legionella pneumophila;Legionella pneumophila str. Corby
272624	Legionella_pneumophila_Philadelphia_1	cellular organisms;Bacteria;Proteobacteria;Gammaproteobacteria;Legionellales;Legionellaceae;Legionella;Legionella pneumophila;Legionella pneumophila subsp. pneumophila;Legionella pneumophila subsp. pneumophila str. Philadelphia 1
297245	Legionella_pneumophila_Lens	cellular organisms;Bacteria;Proteobacteria;Gammaproteobacteria;Legionellales;Legionellaceae;Legionella;Legionella pneumophila;Legionella pneumophila str. Lens
297246	Legionella_pneumophila_Paris	cellular organisms;Bacteria;Proteobacteria;Gammaproteobacteria;Legionellales;Legionellaceae;Legionella;Legionella pneumophila;Legionella pneumophila str. Paris
243233	Methylococcus_capsulatus_Bath	cellular organisms;Bacteria;Proteobacteria;Gammaproteobacteria;Methylococcales;Methylococcaceae;Methylococcus;Methylococcus capsulatus;Methylococcus capsulatus str. Bath
393595	Alcanivorax_borkumensis_SK2	cellular organisms;Bacteria;Proteobacteria;Gammaproteobacteria;Oceanospirillales;Alcanivoracaceae;Alcanivorax;Alcanivorax borkumensis;Alcanivorax borkumensis SK2
349521	Hahella_chejuensis_KCTC_2396	cellular organisms;Bacteria;Proteobacteria;Gammaproteobacteria;Oceanospirillales;Hahellaceae;Hahella;Hahella chejuensis;Hahella chejuensis KCTC 2396
290398	Chromohalobacter_salexigens_DSM_3043	cellular organisms;Bacteria;Proteobacteria;Gammaproteobacteria;Oceanospirillales;Halomonadaceae;Chromohalobacter;Chromohalobacter salexigens;Chromohalobacter salexigens DSM 3043
400668	Marinomonas_MWYL1	cellular organisms;Bacteria;Proteobacteria;Gammaproteobacteria;Oceanospirillales;Oceanospirillaceae;Marinomonas;Marinomonas sp. MWYL1
416269	Actinobacillus_pleuropneumoniae_L20	cellular organisms;Bacteria;Proteobacteria;Gammaproteobacteria;Pasteurellales;Pasteurellaceae;Actinobacillus;Actinobacillus pleuropneumoniae;Actinobacillus pleuropneumoniae L20
339671	Actinobacillus_succinogenes_130Z	cellular organisms;Bacteria;Proteobacteria;Gammaproteobacteria;Pasteurellales;Pasteurellaceae;Actinobacillus;Actinobacillus succinogenes;Actinobacillus succinogenes 130Z
434271	Actinobacillus_pleuropneumoniae_serovar_3_JL03	cellular organisms;Bacteria;Proteobacteria;Gammaproteobacteria;Pasteurellales;Pasteurellaceae;Actinobacillus;Actinobacillus pleuropneumoniae;Actinobacillus pleuropneumoniae serovar 3;Actinobacillus pleuropneumoniae serovar 3 str. JL03
537457	Actinobacillus_pleuropneumoniae_serovar_7_AP76	cellular organisms;Bacteria;Proteobacteria;Gammaproteobacteria;Pasteurellales;Pasteurellaceae;Actinobacillus;Actinobacillus pleuropneumoniae;Actinobacillus pleuropneumoniae serovar 7;Actinobacillus pleuropneumoniae serovar 7 str. AP76
634176	Aggregatibacter_aphrophilus_NJ8700	cellular organisms;Bacteria;Proteobacteria;Gammaproteobacteria;Pasteurellales;Pasteurellaceae;Aggregatibacter;Aggregatibacter aphrophilus;Aggregatibacter aphrophilus NJ8700
668336	Aggregatibacter_actinomycetemcomitans_D11S_1	cellular organisms;Bacteria;Proteobacteria;Gammaproteobacteria;Pasteurellales;Pasteurellaceae;Aggregatibacter;Aggregatibacter actinomycetemcomitans;Aggregatibacter actinomycetemcomitans D11S-1
221988	Mannheimia_succiniciproducens_MBEL55E	cellular organisms;Bacteria;Proteobacteria;Gammaproteobacteria;Pasteurellales;Pasteurellaceae;Basfia;Mannheimia succiniciproducens;Mannheimia succiniciproducens MBEL55E
374930	Haemophilus_influenzae_PittEE	cellular organisms;Bacteria;Proteobacteria;Gammaproteobacteria;Pasteurellales;Pasteurellaceae;Haemophilus;Haemophilus influenzae;Haemophilus influenzae PittEE
374931	Haemophilus_influenzae_PittGG	cellular organisms;Bacteria;Proteobacteria;Gammaproteobacteria;Pasteurellales;Pasteurellaceae;Haemophilus;Haemophilus influenzae;Haemophilus influenzae PittGG
71421	Haemophilus_influenzae	cellular organisms;Bacteria;Proteobacteria;Gammaproteobacteria;Pasteurellales;Pasteurellaceae;Haemophilus;Haemophilus influenzae;Haemophilus influenzae Rd KW20
281310	Haemophilus_influenzae_86_028NP	cellular organisms;Bacteria;Proteobacteria;Gammaproteobacteria;Pasteurellales;Pasteurellaceae;Haemophilus;Haemophilus influenzae;Haemophilus influenzae 86-028NP
557723	Haemophilus_parasuis_SH0165	cellular organisms;Bacteria;Proteobacteria;Gammaproteobacteria;Pasteurellales;Pasteurellaceae;Haemophilus;Haemophilus parasuis;Haemophilus parasuis SH0165
233412	Haemophilus_ducreyi_35000HP	cellular organisms;Bacteria;Proteobacteria;Gammaproteobacteria;Pasteurellales;Pasteurellaceae;Haemophilus;Haemophilus ducreyi;Haemophilus ducreyi 35000HP
205914	Haemophilus_somnus_129PT	cellular organisms;Bacteria;Proteobacteria;Gammaproteobacteria;Pasteurellales;Pasteurellaceae;Histophilus;Histophilus somni;Haemophilus somnus 129PT
228400	Haemophilus_somnus_2336	cellular organisms;Bacteria;Proteobacteria;Gammaproteobacteria;Pasteurellales;Pasteurellaceae;Histophilus;Histophilus somni;Haemophilus somnus 2336
272843	Pasteurella_multocida	cellular organisms;Bacteria;Proteobacteria;Gammaproteobacteria;Pasteurellales;Pasteurellaceae;Pasteurella;Pasteurella multocida;Pasteurella multocida subsp. multocida;Pasteurella multocida subsp. multocida str. Pm70
400667	Acinetobacter_baumannii_ATCC_17978	cellular organisms;Bacteria;Proteobacteria;Gammaproteobacteria;Pseudomonadales;Moraxellaceae;Acinetobacter;Acinetobacter baumannii;Acinetobacter baumannii ATCC 17978
509170	Acinetobacter_baumannii_SDF	cellular organisms;Bacteria;Proteobacteria;Gammaproteobacteria;Pseudomonadales;Moraxellaceae;Acinetobacter;Acinetobacter baumannii;Acinetobacter baumannii SDF
509173	Acinetobacter_baumannii_AYE	cellular organisms;Bacteria;Proteobacteria;Gammaproteobacteria;Pseudomonadales;Moraxellaceae;Acinetobacter;Acinetobacter baumannii;Acinetobacter baumannii AYE
405416	Acinetobacter_baumannii_ACICU	cellular organisms;Bacteria;Proteobacteria;Gammaproteobacteria;Pseudomonadales;Moraxellaceae;Acinetobacter;Acinetobacter baumannii;Acinetobacter baumannii ACICU
480119	Acinetobacter_baumannii_AB0057	cellular organisms;Bacteria;Proteobacteria;Gammaproteobacteria;Pseudomonadales;Moraxellaceae;Acinetobacter;Acinetobacter baumannii;Acinetobacter baumannii AB0057
557600	Acinetobacter_baumannii_AB307_0294	cellular organisms;Bacteria;Proteobacteria;Gammaproteobacteria;Pseudomonadales;Moraxellaceae;Acinetobacter;Acinetobacter baumannii;Acinetobacter baumannii AB307-0294
62977	Acinetobacter_sp_ADP1	cellular organisms;Bacteria;Proteobacteria;Gammaproteobacteria;Pseudomonadales;Moraxellaceae;Acinetobacter;Acinetobacter sp. ADP1
349106	Psychrobacter_PRwf-1	cellular organisms;Bacteria;Proteobacteria;Gammaproteobacteria;Pseudomonadales;Moraxellaceae;Psychrobacter;Psychrobacter sp. PRwf-1
259536	Psychrobacter_arcticum_273-4	cellular organisms;Bacteria;Proteobacteria;Gammaproteobacteria;Pseudomonadales;Moraxellaceae;Psychrobacter;Psychrobacter arcticus;Psychrobacter arcticus 273-4
335284	Psychrobacter_cryohalolentis_K5	cellular organisms;Bacteria;Proteobacteria;Gammaproteobacteria;Pseudomonadales;Moraxellaceae;Psychrobacter;Psychrobacter cryohalolentis;Psychrobacter cryohalolentis K5
322710	Azotobacter_vinelandii_DJ	cellular organisms;Bacteria;Proteobacteria;Gammaproteobacteria;Pseudomonadales;Pseudomonadaceae;Azotobacter group;Azotobacter;Azotobacter vinelandii;Azotobacter vinelandii DJ
498211	Cellvibrio_japonicus_Ueda107	cellular organisms;Bacteria;Proteobacteria;Gammaproteobacteria;Pseudomonadales;Pseudomonadaceae;Cellvibrio;Cellvibrio japonicus;Cellvibrio japonicus Ueda107
384676	Pseudomonas_entomophila_L48	cellular organisms;Bacteria;Proteobacteria;Gammaproteobacteria;Pseudomonadales;Pseudomonadaceae;Pseudomonas;Pseudomonas entomophila;Pseudomonas entomophila L48
208964	Pseudomonas_aeruginosa	cellular organisms;Bacteria;Proteobacteria;Gammaproteobacteria;Pseudomonadales;Pseudomonadaceae;Pseudomonas;Pseudomonas aeruginosa group;Pseudomonas aeruginosa;Pseudomonas aeruginosa PAO1
208963	Pseudomonas_aeruginosa_UCBPP-PA14	cellular organisms;Bacteria;Proteobacteria;Gammaproteobacteria;Pseudomonadales;Pseudomonadaceae;Pseudomonas;Pseudomonas aeruginosa group;Pseudomonas aeruginosa;Pseudomonas aeruginosa UCBPP-PA14
379731	Pseudomonas_stutzeri_A1501	cellular organisms;Bacteria;Proteobacteria;Gammaproteobacteria;Pseudomonadales;Pseudomonadaceae;Pseudomonas;Pseudomonas stutzeri group;Pseudomonas stutzeri subgroup;Pseudomonas stutzeri;Pseudomonas stutzeri A1501
399739	Pseudomonas_mendocina_ymp	cellular organisms;Bacteria;Proteobacteria;Gammaproteobacteria;Pseudomonadales;Pseudomonadaceae;Pseudomonas;Pseudomonas aeruginosa group;Pseudomonas mendocina;Pseudomonas mendocina ymp
351746	Pseudomonas_putida_F1	cellular organisms;Bacteria;Proteobacteria;Gammaproteobacteria;Pseudomonadales;Pseudomonadaceae;Pseudomonas;Pseudomonas putida group;Pseudomonas putida;Pseudomonas putida F1
381754	Pseudomonas_aeruginosa_PA7	cellular organisms;Bacteria;Proteobacteria;Gammaproteobacteria;Pseudomonadales;Pseudomonadaceae;Pseudomonas;Pseudomonas aeruginosa group;Pseudomonas aeruginosa;Pseudomonas aeruginosa PA7
76869	Pseudomonas_putida_GB_1	cellular organisms;Bacteria;Proteobacteria;Gammaproteobacteria;Pseudomonadales;Pseudomonadaceae;Pseudomonas;Pseudomonas putida group;Pseudomonas putida;Pseudomonas putida GB-1
390235	Pseudomonas_putida_W619	cellular organisms;Bacteria;Proteobacteria;Gammaproteobacteria;Pseudomonadales;Pseudomonadaceae;Pseudomonas;Pseudomonas putida group;Pseudomonas putida;Pseudomonas putida W619
557722	Pseudomonas_aeruginosa_LESB58	cellular organisms;Bacteria;Proteobacteria;Gammaproteobacteria;Pseudomonadales;Pseudomonadaceae;Pseudomonas;Pseudomonas aeruginosa group;Pseudomonas aeruginosa;Pseudomonas aeruginosa LESB58
216595	Pseudomonas_fluorescens_SBW25	cellular organisms;Bacteria;Proteobacteria;Gammaproteobacteria;Pseudomonadales;Pseudomonadaceae;Pseudomonas;Pseudomonas fluorescens group;Pseudomonas fluorescens;Pseudomonas fluorescens SBW25
205922	Pseudomonas_fluorescens_Pf0_1	cellular organisms;Bacteria;Proteobacteria;Gammaproteobacteria;Pseudomonadales;Pseudomonadaceae;Pseudomonas;Pseudomonas fluorescens group;Pseudomonas fluorescens;Pseudomonas fluorescens Pf0-1
160488	Pseudomonas_putida_KT2440	cellular organisms;Bacteria;Proteobacteria;Gammaproteobacteria;Pseudomonadales;Pseudomonadaceae;Pseudomonas;Pseudomonas putida group;Pseudomonas putida;Pseudomonas putida KT2440
223283	Pseudomonas_syringae_tomato_DC3000	cellular organisms;Bacteria;Proteobacteria;Gammaproteobacteria;Pseudomonadales;Pseudomonadaceae;Pseudomonas;Pseudomonas syringae group;Pseudomonas syringae group genomosp. 3;Pseudomonas syringae pv. tomato;Pseudomonas syringae pv. tomato str. DC3000
205918	Pseudomonas_syringae_pv_B728a	cellular organisms;Bacteria;Proteobacteria;Gammaproteobacteria;Pseudomonadales;Pseudomonadaceae;Pseudomonas;Pseudomonas syringae group;Pseudomonas syringae group genomosp. 1;Pseudomonas syringae;Pseudomonas syringae pv. syringae;Pseudomonas syringae pv. syringae B728a
220664	Pseudomonas_fluorescens_Pf-5	cellular organisms;Bacteria;Proteobacteria;Gammaproteobacteria;Pseudomonadales;Pseudomonadaceae;Pseudomonas;Pseudomonas fluorescens group;Pseudomonas fluorescens;Pseudomonas fluorescens Pf-5
264730	Pseudomonas_syringae_phaseolicola_1448A	cellular organisms;Bacteria;Proteobacteria;Gammaproteobacteria;Pseudomonadales;Pseudomonadaceae;Pseudomonas;Pseudomonas syringae group;Pseudomonas syringae group genomosp. 2;Pseudomonas savastanoi;Pseudomonas syringae pv. phaseolicola;Pseudomonas syringae pv. phaseolicola 1448A
393115	Francisella_tularensis_FSC_198	cellular organisms;Bacteria;Proteobacteria;Gammaproteobacteria;Thiotrichales;Francisellaceae;Francisella;Francisella tularensis;Francisella tularensis subsp. tularensis;Francisella tularensis subsp. tularensis FSC198
393011	Francisella_tularensis_holarctica_OSU18	cellular organisms;Bacteria;Proteobacteria;Gammaproteobacteria;Thiotrichales;Francisellaceae;Francisella;Francisella tularensis;Francisella tularensis subsp. holarctica;Francisella tularensis subsp. holarctica OSU18
401614	Francisella_tularensis_novicida_U112	cellular organisms;Bacteria;Proteobacteria;Gammaproteobacteria;Thiotrichales;Francisellaceae;Francisella;Francisella novicida;Francisella novicida U112
418136	Francisella_tularensis_WY96-3418	cellular organisms;Bacteria;Proteobacteria;Gammaproteobacteria;Thiotrichales;Francisellaceae;Francisella;Francisella tularensis;Francisella tularensis subsp. tularensis;Francisella tularensis subsp. tularensis WY96-3418
458234	Francisella_tularensis_holarctica_FTNF002_00	cellular organisms;Bacteria;Proteobacteria;Gammaproteobacteria;Thiotrichales;Francisellaceae;Francisella;Francisella tularensis;Francisella tularensis subsp. holarctica;Francisella tularensis subsp. holarctica FTNF002-00
484022	Francisella_philomiragia_ATCC_25017	cellular organisms;Bacteria;Proteobacteria;Gammaproteobacteria;Thiotrichales;Francisellaceae;Francisella;Francisella philomiragia;Francisella philomiragia subsp. philomiragia ATCC 25017
441952	Francisella_tularensis_mediasiatica_FSC147	cellular organisms;Bacteria;Proteobacteria;Gammaproteobacteria;Thiotrichales;Francisellaceae;Francisella;Francisella tularensis;Francisella tularensis subsp. mediasiatica;Francisella tularensis subsp. mediasiatica FSC147
177416	Francisella_tularensis_tularensis	cellular organisms;Bacteria;Proteobacteria;Gammaproteobacteria;Thiotrichales;Francisellaceae;Francisella;Francisella tularensis;Francisella tularensis subsp. tularensis;Francisella tularensis subsp. tularensis SCHU S4
119857	Francisella_tularensis_holarctica	cellular organisms;Bacteria;Proteobacteria;Gammaproteobacteria;Thiotrichales;Francisellaceae;Francisella;Francisella tularensis;Francisella tularensis subsp. holarctica
317025	Thiomicrospira_crunogena_XCL-2	cellular organisms;Bacteria;Proteobacteria;Gammaproteobacteria;Thiotrichales;Piscirickettsiaceae;Thiomicrospira;Thiomicrospira crunogena;Thiomicrospira crunogena XCL-2
374463	Baumannia_cicadellinicola_Homalodisca_coagulata	cellular organisms;Bacteria;Proteobacteria;Gammaproteobacteria;unclassified Gammaproteobacteria;Candidatus Baumannia;Candidatus Baumannia cicadellinicola;Baumannia cicadellinicola str. Hc (Homalodisca coagulata)
523791	Kangiella_koreensis_DSM_16069	cellular organisms;Bacteria;Proteobacteria;Gammaproteobacteria;unclassified Gammaproteobacteria;Kangiella;Kangiella koreensis;Kangiella koreensis DSM 16069
412965	Candidatus_Vesicomyosocius_okutanii_HA	cellular organisms;Bacteria;Proteobacteria;Gammaproteobacteria;unclassified Gammaproteobacteria;sulfur-oxidizing symbionts;Calyptogena okutanii thioautotrophic gill symbiont;Candidatus Vesicomyosocius okutanii HA
413404	Candidatus_Ruthia_magnifica_Cm_Calyptogena_magnifica_	cellular organisms;Bacteria;Proteobacteria;Gammaproteobacteria;unclassified Gammaproteobacteria;sulfur-oxidizing symbionts;Candidatus Ruthia magnifica;Candidatus Ruthia magnifica str. Cm (Calyptogena magnifica)
312309	Vibrio_fischeri_ES114	cellular organisms;Bacteria;Proteobacteria;Gammaproteobacteria;Vibrionales;Vibrionaceae;Aliivibrio;Vibrio fischeri;Vibrio fischeri ES114
388396	Vibrio_fischeri_MJ11	cellular organisms;Bacteria;Proteobacteria;Gammaproteobacteria;Vibrionales;Vibrionaceae;Aliivibrio;Vibrio fischeri;Vibrio fischeri MJ11
316275	Aliivibrio_salmonicida_LFI1238	cellular organisms;Bacteria;Proteobacteria;Gammaproteobacteria;Vibrionales;Vibrionaceae;Aliivibrio;Aliivibrio salmonicida;Aliivibrio salmonicida LFI1238
298386	Photobacterium_profundum_SS9	cellular organisms;Bacteria;Proteobacteria;Gammaproteobacteria;Vibrionales;Vibrionaceae;Photobacterium;Photobacterium profundum;Photobacterium profundum SS9
216895	Vibrio_vulnificus_CMCP6	cellular organisms;Bacteria;Proteobacteria;Gammaproteobacteria;Vibrionales;Vibrionaceae;Vibrio;Vibrio vulnificus;Vibrio vulnificus CMCP6
345073	Vibrio_cholerae_O395	cellular organisms;Bacteria;Proteobacteria;Gammaproteobacteria;Vibrionales;Vibrionaceae;Vibrio;Vibrio cholerae;Vibrio cholerae O395
243277	Vibrio_cholerae	cellular organisms;Bacteria;Proteobacteria;Gammaproteobacteria;Vibrionales;Vibrionaceae;Vibrio;Vibrio cholerae;Vibrio cholerae O1;Vibrio cholerae O1 biovar El Tor;Vibrio cholerae O1 biovar El Tor str. N16961
338187	Vibrio_harveyi_ATCC_BAA-1116	cellular organisms;Bacteria;Proteobacteria;Gammaproteobacteria;Vibrionales;Vibrionaceae;Vibrio;Vibrio harveyi group;Vibrio harveyi;Vibrio harveyi ATCC BAA-1116
579112	Vibrio_cholerae_M66_2	cellular organisms;Bacteria;Proteobacteria;Gammaproteobacteria;Vibrionales;Vibrionaceae;Vibrio;Vibrio cholerae;Vibrio cholerae M66-2
593588	Vibrio_cholerae_MJ_1236	cellular organisms;Bacteria;Proteobacteria;Gammaproteobacteria;Vibrionales;Vibrionaceae;Vibrio;Vibrio cholerae;Vibrio cholerae O1;Vibrio cholerae MJ-1236
150340	Vibrio_Ex25	cellular organisms;Bacteria;Proteobacteria;Gammaproteobacteria;Vibrionales;Vibrionaceae;Vibrio;Vibrio sp. Ex25
223926	Vibrio_parahaemolyticus	cellular organisms;Bacteria;Proteobacteria;Gammaproteobacteria;Vibrionales;Vibrionaceae;Vibrio;Vibrio harveyi group;Vibrio parahaemolyticus;Vibrio parahaemolyticus RIMD 2210633
575788	Vibrio_splendidus_LGP32	cellular organisms;Bacteria;Proteobacteria;Gammaproteobacteria;Vibrionales;Vibrionaceae;Vibrio;Vibrio splendidus;Vibrio splendidus LGP32
196600	Vibrio_vulnificus_YJ016	cellular organisms;Bacteria;Proteobacteria;Gammaproteobacteria;Vibrionales;Vibrionaceae;Vibrio;Vibrio vulnificus;Vibrio vulnificus YJ016
522373	Stenotrophomonas_maltophilia_K279a	cellular organisms;Bacteria;Proteobacteria;Gammaproteobacteria;Xanthomonadales;Xanthomonadaceae;Stenotrophomonas;Stenotrophomonas maltophilia;Stenotrophomonas maltophilia K279a
391008	Stenotrophomonas_maltophilia_R551_3	cellular organisms;Bacteria;Proteobacteria;Gammaproteobacteria;Xanthomonadales;Xanthomonadaceae;Stenotrophomonas;Stenotrophomonas maltophilia;Stenotrophomonas maltophilia R551-3
360094	Xanthomonas_oryzae_PXO99A	cellular organisms;Bacteria;Proteobacteria;Gammaproteobacteria;Xanthomonadales;Xanthomonadaceae;Xanthomonas;Xanthomonas oryzae;Xanthomonas oryzae pv. oryzae;Xanthomonas oryzae pv. oryzae PXO99A
509169	Xanthomonas_campestris_B100	cellular organisms;Bacteria;Proteobacteria;Gammaproteobacteria;Xanthomonadales;Xanthomonadaceae;Xanthomonas;Xanthomonas campestris;Xanthomonas campestris pv. campestris;Xanthomonas campestris pv. campestris str. B100
190485	Xanthomonas_campestris_ATCC_33913	cellular organisms;Bacteria;Proteobacteria;Gammaproteobacteria;Xanthomonadales;Xanthomonadaceae;Xanthomonas;Xanthomonas campestris;Xanthomonas campestris pv. campestris;Xanthomonas campestris pv. campestris str. ATCC 33913
190486	Xanthomonas_citri	cellular organisms;Bacteria;Proteobacteria;Gammaproteobacteria;Xanthomonadales;Xanthomonadaceae;Xanthomonas;Xanthomonas axonopodis;Xanthomonas axonopodis pv. citri;Xanthomonas axonopodis pv. citri str. 306
29447	Xanthomonas_albilineans	cellular organisms;Bacteria;Proteobacteria;Gammaproteobacteria;Xanthomonadales;Xanthomonadaceae;Xanthomonas;Xanthomonas albilineans
291331	Xanthomonas_oryzae_KACC10331	cellular organisms;Bacteria;Proteobacteria;Gammaproteobacteria;Xanthomonadales;Xanthomonadaceae;Xanthomonas;Xanthomonas oryzae;Xanthomonas oryzae pv. oryzae;Xanthomonas oryzae pv. oryzae KACC10331
314565	Xanthomonas_campestris_8004	cellular organisms;Bacteria;Proteobacteria;Gammaproteobacteria;Xanthomonadales;Xanthomonadaceae;Xanthomonas;Xanthomonas campestris;Xanthomonas campestris pv. campestris;Xanthomonas campestris pv. campestris str. 8004
316273	Xanthomonas_campestris_vesicatoria_85-10	cellular organisms;Bacteria;Proteobacteria;Gammaproteobacteria;Xanthomonadales;Xanthomonadaceae;Xanthomonas;Xanthomonas euvesicatoria;Xanthomonas campestris pv. vesicatoria str. 85-10
342109	Xanthomonas_oryzae_MAFF_311018	cellular organisms;Bacteria;Proteobacteria;Gammaproteobacteria;Xanthomonadales;Xanthomonadaceae;Xanthomonas;Xanthomonas oryzae;Xanthomonas oryzae pv. oryzae;Xanthomonas oryzae pv. oryzae MAFF 311018
405440	Xylella_fastidiosa_M12	cellular organisms;Bacteria;Proteobacteria;Gammaproteobacteria;Xanthomonadales;Xanthomonadaceae;Xylella;Xylella fastidiosa;Xylella fastidiosa M12
405441	Xylella_fastidiosa_M23	cellular organisms;Bacteria;Proteobacteria;Gammaproteobacteria;Xanthomonadales;Xanthomonadaceae;Xylella;Xylella fastidiosa;Xylella fastidiosa M23
183190	Xylella_fastidiosa_Temecula1	cellular organisms;Bacteria;Proteobacteria;Gammaproteobacteria;Xanthomonadales;Xanthomonadaceae;Xylella;Xylella fastidiosa;Xylella fastidiosa Temecula1
160492	Xylella_fastidiosa	cellular organisms;Bacteria;Proteobacteria;Gammaproteobacteria;Xanthomonadales;Xanthomonadaceae;Xylella;Xylella fastidiosa;Xylella fastidiosa 9a5c
156889	Magnetococcus_MC-1	cellular organisms;Bacteria;Proteobacteria;unclassified Proteobacteria;Magnetococcus;Magnetococcus sp. MC-1
355276	Leptospira_borgpetersenii_serovar_Hardjo-bovis_L550	cellular organisms;Bacteria;Spirochaetes;Spirochaetes (class);Spirochaetales;Leptospiraceae;Leptospira;Leptospira borgpetersenii;Leptospira borgpetersenii serovar Hardjo-bovis;Leptospira borgpetersenii serovar Hardjo-bovis L550
355277	Leptospira_borgpetersenii_serovar_Hardjo-bovis_JB197	cellular organisms;Bacteria;Spirochaetes;Spirochaetes (class);Spirochaetales;Leptospiraceae;Leptospira;Leptospira borgpetersenii;Leptospira borgpetersenii serovar Hardjo-bovis;Leptospira borgpetersenii serovar Hardjo-bovis JB197
456481	Leptospira_biflexa_serovar_Patoc__Patoc_1__Paris_	cellular organisms;Bacteria;Spirochaetes;Spirochaetes (class);Spirochaetales;Leptospiraceae;Leptospira;Leptospira biflexa;Leptospira biflexa serovar Patoc;Leptospira biflexa serovar Patoc strain 'Patoc 1 (Paris)'
355278	Leptospira_biflexa_serovar_Patoc__Patoc_1__Ames_	cellular organisms;Bacteria;Spirochaetes;Spirochaetes (class);Spirochaetales;Leptospiraceae;Leptospira;Leptospira biflexa;Leptospira biflexa serovar Patoc;Leptospira biflexa serovar Patoc strain 'Patoc 1 (Ames)'
189518	Leptospira_interrogans_serovar_Lai	cellular organisms;Bacteria;Spirochaetes;Spirochaetes (class);Spirochaetales;Leptospiraceae;Leptospira;Leptospira interrogans;Leptospira interrogans serovar Lai;Leptospira interrogans serovar Lai str. 56601
267671	Leptospira_interrogans_serovar_Copenhageni	cellular organisms;Bacteria;Spirochaetes;Spirochaetes (class);Spirochaetales;Leptospiraceae;Leptospira;Leptospira interrogans;Leptospira interrogans serovar Copenhageni;Leptospira interrogans serovar Copenhageni str. Fiocruz L1-130
390236	Borrelia_afzelii_PKo	cellular organisms;Bacteria;Spirochaetes;Spirochaetes (class);Spirochaetales;Spirochaetaceae;Borrelia;Borrelia burgdorferi group;Borrelia afzelii;Borrelia afzelii PKo
314724	Borrelia_turicatae_91E135	cellular organisms;Bacteria;Spirochaetes;Spirochaetes (class);Spirochaetales;Spirochaetaceae;Borrelia;Borrelia turicatae;Borrelia turicatae 91E135
224326	Borrelia_burgdorferi	cellular organisms;Bacteria;Spirochaetes;Spirochaetes (class);Spirochaetales;Spirochaetaceae;Borrelia;Borrelia burgdorferi group;Borrelia burgdorferi;Borrelia burgdorferi B31
314723	Borrelia_hermsii_DAH	cellular organisms;Bacteria;Spirochaetes;Spirochaetes (class);Spirochaetales;Spirochaetaceae;Borrelia;Borrelia hermsii;Borrelia hermsii DAH
412419	Borrelia_duttonii_Ly	cellular organisms;Bacteria;Spirochaetes;Spirochaetes (class);Spirochaetales;Spirochaetaceae;Borrelia;Borrelia duttonii;Borrelia duttonii Ly
412418	Borrelia_recurrentis_A1	cellular organisms;Bacteria;Spirochaetes;Spirochaetes (class);Spirochaetales;Spirochaetaceae;Borrelia;Borrelia recurrentis;Borrelia recurrentis A1
445985	Borrelia_burgdorferi_ZS7	cellular organisms;Bacteria;Spirochaetes;Spirochaetes (class);Spirochaetales;Spirochaetaceae;Borrelia;Borrelia burgdorferi group;Borrelia burgdorferi;Borrelia burgdorferi ZS7
290434	Borrelia_garinii_PBi	cellular organisms;Bacteria;Spirochaetes;Spirochaetes (class);Spirochaetales;Spirochaetaceae;Borrelia;Borrelia burgdorferi group;Borrelia bavariensis;Borrelia garinii PBi
243276	Treponema_pallidum	cellular organisms;Bacteria;Spirochaetes;Spirochaetes (class);Spirochaetales;Spirochaetaceae;Treponema;Treponema pallidum;Treponema pallidum subsp. pallidum;Treponema pallidum subsp. pallidum str. Nichols
455434	Treponema_pallidum_SS14	cellular organisms;Bacteria;Spirochaetes;Spirochaetes (class);Spirochaetales;Spirochaetaceae;Treponema;Treponema pallidum;Treponema pallidum subsp. pallidum;Treponema pallidum subsp. pallidum SS14
243275	Treponema_denticola_ATCC_35405	cellular organisms;Bacteria;Spirochaetes;Spirochaetes (class);Spirochaetales;Spirochaetaceae;Treponema;Treponema denticola;Treponema denticola ATCC 35405
572547	Aminobacterium_colombiense_DSM_12261_uid47083	cellular organisms;Bacteria;Synergistetes;Synergistia;Synergistales;Synergistaceae;Aminobacterium;Aminobacterium colombiense;Aminobacterium colombiense DSM 12261
525903	Thermanaerovibrio_acidaminovorans_DSM_6589	cellular organisms;Bacteria;Synergistetes;Synergistia;Synergistales;Synergistaceae;Thermanaerovibrio;Thermanaerovibrio acidaminovorans;Thermanaerovibrio acidaminovorans DSM 6589
381764	Fervidobacterium_nodosum_Rt17-B1	cellular organisms;Bacteria;Thermotogae;Thermotogae (class);Thermotogales;Thermotogaceae;Fervidobacterium;Fervidobacterium nodosum;Fervidobacterium nodosum Rt17-B1
521045	Kosmotoga_olearia_TBF_19_5_1	cellular organisms;Bacteria;Thermotogae;Thermotogae (class);Thermotogales;Thermotogaceae;Kosmotoga;Kosmotoga olearia;Kosmotoga olearia TBF 19.5.1
403833	Petrotoga_mobilis_SJ95	cellular organisms;Bacteria;Thermotogae;Thermotogae (class);Thermotogales;Thermotogaceae;Petrotoga;Petrotoga mobilis;Petrotoga mobilis SJ95
391009	Thermosipho_melanesiensis_BI429	cellular organisms;Bacteria;Thermotogae;Thermotogae (class);Thermotogales;Thermotogaceae;Thermosipho;Thermosipho melanesiensis;Thermosipho melanesiensis BI429
484019	Thermosipho_africanus_TCF52B	cellular organisms;Bacteria;Thermotogae;Thermotogae (class);Thermotogales;Thermotogaceae;Thermosipho;Thermosipho africanus;Thermosipho africanus TCF52B
390874	Thermotoga_petrophila_RKU-1	cellular organisms;Bacteria;Thermotogae;Thermotogae (class);Thermotogales;Thermotogaceae;Thermotoga;Thermotoga petrophila;Thermotoga petrophila RKU-1
243274	Thermotoga_maritima	cellular organisms;Bacteria;Thermotogae;Thermotogae (class);Thermotogales;Thermotogaceae;Thermotoga;Thermotoga maritima;Thermotoga maritima MSB8
416591	Thermotoga_lettingae_TMO	cellular organisms;Bacteria;Thermotogae;Thermotogae (class);Thermotogales;Thermotogaceae;Thermotoga;Thermotoga lettingae;Thermotoga lettingae TMO
126740	Thermotoga_RQ2	cellular organisms;Bacteria;Thermotogae;Thermotogae (class);Thermotogales;Thermotogaceae;Thermotoga;Thermotoga sp. RQ2
309803	Thermotoga_neapolitana_DSM_4359	cellular organisms;Bacteria;Thermotogae;Thermotogae (class);Thermotogales;Thermotogaceae;Thermotoga;Thermotoga neapolitana;Thermotoga neapolitana DSM 4359
590168	Thermotoga_naphthophila_RKU_10	cellular organisms;Bacteria;Thermotogae;Thermotogae (class);Thermotogales;Thermotogaceae;Thermotoga;Thermotoga naphthophila;Thermotoga naphthophila RKU-10
525904	Thermobaculum_terrenum_ATCC_BAA_798	cellular organisms;Bacteria;unclassified Bacteria;Thermobaculum;Thermobaculum terrenum;Thermobaculum terrenum ATCC BAA-798

## Sheet: archaea
tax ID	ftp name	lineage
666510	Acidilobus_saccharovorans_345_15_uid51395	cellular organisms;Archaea;Crenarchaeota;Thermoprotei;Acidilobales;Acidilobaceae;Acidilobus;Acidilobus saccharovorans;Acidilobus saccharovorans 345-15
272557	Aeropyrum_pernix	cellular organisms;Archaea;Crenarchaeota;Thermoprotei;Desulfurococcales;Desulfurococcaceae;Aeropyrum;Aeropyrum pernix;Aeropyrum pernix K1
490899	Desulfurococcus_kamchatkensis_1221n	cellular organisms;Archaea;Crenarchaeota;Thermoprotei;Desulfurococcales;Desulfurococcaceae;Desulfurococcus;Desulfurococcus kamchatkensis;Desulfurococcus kamchatkensis 1221n
453591	Ignicoccus_hospitalis_KIN4_I	cellular organisms;Archaea;Crenarchaeota;Thermoprotei;Desulfurococcales;Desulfurococcaceae;Ignicoccus;Ignicoccus hospitalis;Ignicoccus hospitalis KIN4/I
591019	Staphylothermus_hellenicus_DSM_12710_uid45893	cellular organisms;Archaea;Crenarchaeota;Thermoprotei;Desulfurococcales;Desulfurococcaceae;Staphylothermus;Staphylothermus hellenicus;Staphylothermus hellenicus DSM 12710
399550	Staphylothermus_marinus_F1	cellular organisms;Archaea;Crenarchaeota;Thermoprotei;Desulfurococcales;Desulfurococcaceae;Staphylothermus;Staphylothermus marinus;Staphylothermus marinus F1
633148	Thermosphaera_aggregans_DSM_11486_uid48993	cellular organisms;Archaea;Crenarchaeota;Thermoprotei;Desulfurococcales;Desulfurococcaceae;Thermosphaera;Thermosphaera aggregans;Thermosphaera aggregans DSM 11486
415426	Hyperthermus_butylicus	cellular organisms;Archaea;Crenarchaeota;Thermoprotei;Desulfurococcales;Pyrodictiaceae;Hyperthermus;Hyperthermus butylicus;Hyperthermus butylicus DSM 5456
399549	Metallosphaera_sedula_DSM_5348	cellular organisms;Archaea;Crenarchaeota;Thermoprotei;Sulfolobales;Sulfolobaceae;Metallosphaera;Metallosphaera sedula;Metallosphaera sedula DSM 5348
330779	Sulfolobus_acidocaldarius_DSM_639	cellular organisms;Archaea;Crenarchaeota;Thermoprotei;Sulfolobales;Sulfolobaceae;Sulfolobus;Sulfolobus acidocaldarius;Sulfolobus acidocaldarius DSM 639
425944	Sulfolobus_islandicus_L_D_8_5_uid43679	cellular organisms;Archaea;Crenarchaeota;Thermoprotei;Sulfolobales;Sulfolobaceae;Sulfolobus;Sulfolobus islandicus;Sulfolobus islandicus L.D.8.5
429572	Sulfolobus_islandicus_L_S_2_15	cellular organisms;Archaea;Crenarchaeota;Thermoprotei;Sulfolobales;Sulfolobaceae;Sulfolobus;Sulfolobus islandicus;Sulfolobus islandicus L.S.2.15
427317	Sulfolobus_islandicus_M_14_25	cellular organisms;Archaea;Crenarchaeota;Thermoprotei;Sulfolobales;Sulfolobaceae;Sulfolobus;Sulfolobus islandicus;Sulfolobus islandicus M.14.25
427318	Sulfolobus_islandicus_M_16_27	cellular organisms;Archaea;Crenarchaeota;Thermoprotei;Sulfolobales;Sulfolobaceae;Sulfolobus;Sulfolobus islandicus;Sulfolobus islandicus M.16.27
426118	Sulfolobus_islandicus_M_16_4	cellular organisms;Archaea;Crenarchaeota;Thermoprotei;Sulfolobales;Sulfolobaceae;Sulfolobus;Sulfolobus islandicus;Sulfolobus islandicus M.16.4
439386	Sulfolobus_islandicus_Y_G_57_14	cellular organisms;Archaea;Crenarchaeota;Thermoprotei;Sulfolobales;Sulfolobaceae;Sulfolobus;Sulfolobus islandicus;Sulfolobus islandicus Y.G.57.14
419942	Sulfolobus_islandicus_Y_N_15_51	cellular organisms;Archaea;Crenarchaeota;Thermoprotei;Sulfolobales;Sulfolobaceae;Sulfolobus;Sulfolobus islandicus;Sulfolobus islandicus Y.N.15.51
273057	Sulfolobus_solfataricus	cellular organisms;Archaea;Crenarchaeota;Thermoprotei;Sulfolobales;Sulfolobaceae;Sulfolobus;Sulfolobus solfataricus;Sulfolobus solfataricus P2
273063	Sulfolobus_tokodaii	cellular organisms;Archaea;Crenarchaeota;Thermoprotei;Sulfolobales;Sulfolobaceae;Sulfolobus;Sulfolobus tokodaii;Sulfolobus tokodaii str. 7
368408	Thermofilum_pendens_Hrk_5	cellular organisms;Archaea;Crenarchaeota;Thermoprotei;Thermoproteales;Thermofilaceae;Thermofilum;Thermofilum pendens;Thermofilum pendens Hrk 5
397948	Caldivirga_maquilingensis_IC-167	cellular organisms;Archaea;Crenarchaeota;Thermoprotei;Thermoproteales;Thermoproteaceae;Caldivirga;Caldivirga maquilingensis;Caldivirga maquilingensis IC-167
178306	Pyrobaculum_aerophilum	cellular organisms;Archaea;Crenarchaeota;Thermoprotei;Thermoproteales;Thermoproteaceae;Pyrobaculum;Pyrobaculum aerophilum;Pyrobaculum aerophilum str. IM2
340102	Pyrobaculum_arsenaticum_DSM_13514	cellular organisms;Archaea;Crenarchaeota;Thermoprotei;Thermoproteales;Thermoproteaceae;Pyrobaculum;Pyrobaculum arsenaticum;Pyrobaculum arsenaticum DSM 13514
410359	Pyrobaculum_calidifontis_JCM_11548	cellular organisms;Archaea;Crenarchaeota;Thermoprotei;Thermoproteales;Thermoproteaceae;Pyrobaculum;Pyrobaculum calidifontis;Pyrobaculum calidifontis JCM 11548
384616	Pyrobaculum_islandicum_DSM_4184	cellular organisms;Archaea;Crenarchaeota;Thermoprotei;Thermoproteales;Thermoproteaceae;Pyrobaculum;Pyrobaculum islandicum;Pyrobaculum islandicum DSM 4184
444157	Thermoproteus_neutrophilus_V24Sta	cellular organisms;Archaea;Crenarchaeota;Thermoprotei;Thermoproteales;Thermoproteaceae;Thermoproteus;Thermoproteus neutrophilus;Thermoproteus neutrophilus V24Sta
224325	Archaeoglobus_fulgidus	cellular organisms;Archaea;Euryarchaeota;Archaeoglobi;Archaeoglobales;Archaeoglobaceae;Archaeoglobus;Archaeoglobus fulgidus;Archaeoglobus fulgidus DSM 4304
572546	Archaeoglobus_profundus_DSM_5631_uid43493	cellular organisms;Archaea;Euryarchaeota;Archaeoglobi;Archaeoglobales;Archaeoglobaceae;Archaeoglobus;Archaeoglobus profundus;Archaeoglobus profundus DSM 5631
589924	Ferroglobus_placidus_DSM_10642_uid40863	cellular organisms;Archaea;Euryarchaeota;Archaeoglobi;Archaeoglobales;Archaeoglobaceae;Ferroglobus;Ferroglobus placidus;Ferroglobus placidus DSM 10642
795797	Halalkalicoccus_jeotgali_B3_uid50305	cellular organisms;Archaea;Euryarchaeota;Halobacteria;Halobacteriales;Halobacteriaceae;Halalkalicoccus;Halalkalicoccus jeotgali;Halalkalicoccus jeotgali B3
272569	Haloarcula_marismortui_ATCC_43049	cellular organisms;Archaea;Euryarchaeota;Halobacteria;Halobacteriales;Halobacteriaceae;Haloarcula;Haloarcula marismortui;Haloarcula marismortui ATCC 43049
478009	Halobacterium_salinarum_R1	cellular organisms;Archaea;Euryarchaeota;Halobacteria;Halobacteriales;Halobacteriaceae;Halobacterium;Halobacterium salinarum;Halobacterium salinarum R1
64091	Halobacterium_sp	cellular organisms;Archaea;Euryarchaeota;Halobacteria;Halobacteriales;Halobacteriaceae;Halobacterium;Halobacterium salinarum;Halobacterium sp. NRC-1
309800	Haloferax_volcanii_DS2_uid46845	cellular organisms;Archaea;Euryarchaeota;Halobacteria;Halobacteriales;Halobacteriaceae;Haloferax;Haloferax volcanii;Haloferax volcanii DS2
485914	Halomicrobium_mukohataei_DSM_12286	cellular organisms;Archaea;Euryarchaeota;Halobacteria;Halobacteriales;Halobacteriaceae;Halomicrobium;Halomicrobium mukohataei;Halomicrobium mukohataei DSM 12286
362976	Haloquadratum_walsbyi	cellular organisms;Archaea;Euryarchaeota;Halobacteria;Halobacteriales;Halobacteriaceae;Haloquadratum;Haloquadratum walsbyi;Haloquadratum walsbyi DSM 16790
519442	Halorhabdus_utahensis_DSM_12940	cellular organisms;Archaea;Euryarchaeota;Halobacteria;Halobacteriales;Halobacteriaceae;Halorhabdus;Halorhabdus utahensis;Halorhabdus utahensis DSM 12940
416348	Halorubrum_lacusprofundi_ATCC_49239	cellular organisms;Archaea;Euryarchaeota;Halobacteria;Halobacteriales;Halobacteriaceae;Halorubrum;Halorubrum lacusprofundi;Halorubrum lacusprofundi ATCC 49239
543526	Haloterrigena_turkmenica_DSM_5511_uid43501	cellular organisms;Archaea;Euryarchaeota;Halobacteria;Halobacteriales;Halobacteriaceae;Haloterrigena;Haloterrigena turkmenica;Haloterrigena turkmenica DSM 5511
547559	Natrialba_magadii_ATCC_43099_uid46245	cellular organisms;Archaea;Euryarchaeota;Halobacteria;Halobacteriales;Halobacteriaceae;Natrialba;Natrialba magadii;Natrialba magadii ATCC 43099
348780	Natronomonas_pharaonis	cellular organisms;Archaea;Euryarchaeota;Halobacteria;Halobacteriales;Halobacteriaceae;Natronomonas;Natronomonas pharaonis;Natronomonas pharaonis DSM 2160
634498	Methanobrevibacter_ruminantium_M1_uid45857	cellular organisms;Archaea;Euryarchaeota;Methanobacteria;Methanobacteriales;Methanobacteriaceae;Methanobrevibacter;Methanobrevibacter ruminantium;Methanobrevibacter ruminantium M1
420247	Methanobrevibacter_smithii_ATCC_35061	cellular organisms;Archaea;Euryarchaeota;Methanobacteria;Methanobacteriales;Methanobacteriaceae;Methanobrevibacter;Methanobrevibacter smithii;Methanobrevibacter smithii ATCC 35061
339860	Methanosphaera_stadtmanae	cellular organisms;Archaea;Euryarchaeota;Methanobacteria;Methanobacteriales;Methanobacteriaceae;Methanosphaera;Methanosphaera stadtmanae;Methanosphaera stadtmanae DSM 3091
79929	Methanothermobacter_marburgensis_Marburg_uid51637	cellular organisms;Archaea;Euryarchaeota;Methanobacteria;Methanobacteriales;Methanobacteriaceae;Methanothermobacter;Methanothermobacter marburgensis;Methanothermobacter marburgensis str. Marburg
187420	Methanobacterium_thermoautotrophicum	cellular organisms;Archaea;Euryarchaeota;Methanobacteria;Methanobacteriales;Methanobacteriaceae;Methanothermobacter;Methanothermobacter thermautotrophicus;Methanothermobacter thermautotrophicus str. Delta H
573064	Methanocaldococcus_fervens_AG86	cellular organisms;Archaea;Euryarchaeota;Methanococci;Methanococcales;Methanocaldococcaceae;Methanocaldococcus;Methanocaldococcus fervens;Methanocaldococcus fervens AG86
573063	Methanocaldococcus_infernus_ME_uid48803	cellular organisms;Archaea;Euryarchaeota;Methanococci;Methanococcales;Methanocaldococcaceae;Methanocaldococcus;Methanocaldococcus infernus;Methanocaldococcus infernus ME
243232	Methanococcus_jannaschii	cellular organisms;Archaea;Euryarchaeota;Methanococci;Methanococcales;Methanocaldococcaceae;Methanocaldococcus;Methanocaldococcus jannaschii;Methanocaldococcus jannaschii DSM 2661
644281	Methanocaldococcus_FS406_22_uid42499	cellular organisms;Archaea;Euryarchaeota;Methanococci;Methanococcales;Methanocaldococcaceae;Methanocaldococcus;Methanocaldococcus sp. FS406-22
579137	Methanocaldococcus_vulcanius_M7	cellular organisms;Archaea;Euryarchaeota;Methanococci;Methanococcales;Methanocaldococcaceae;Methanocaldococcus;Methanocaldococcus vulcanius;Methanocaldococcus vulcanius M7
419665	Methanococcus_aeolicus_Nankai-3	cellular organisms;Archaea;Euryarchaeota;Methanococci;Methanococcales;Methanococcaceae;Methanococcus;Methanococcus aeolicus;Methanococcus aeolicus Nankai-3
402880	Methanococcus_maripaludis_C5	cellular organisms;Archaea;Euryarchaeota;Methanococci;Methanococcales;Methanococcaceae;Methanococcus;Methanococcus maripaludis;Methanococcus maripaludis C5
444158	Methanococcus_maripaludis_C6	cellular organisms;Archaea;Euryarchaeota;Methanococci;Methanococcales;Methanococcaceae;Methanococcus;Methanococcus maripaludis;Methanococcus maripaludis C6
426368	Methanococcus_maripaludis_C7	cellular organisms;Archaea;Euryarchaeota;Methanococci;Methanococcales;Methanococcaceae;Methanococcus;Methanococcus maripaludis;Methanococcus maripaludis C7
267377	Methanococcus_maripaludis_S2	cellular organisms;Archaea;Euryarchaeota;Methanococci;Methanococcales;Methanococcaceae;Methanococcus;Methanococcus maripaludis;Methanococcus maripaludis S2
406327	Methanococcus_vannielii_SB	cellular organisms;Archaea;Euryarchaeota;Methanococci;Methanococcales;Methanococcaceae;Methanococcus;Methanococcus vannielii;Methanococcus vannielii SB
456320	Methanococcus_voltae_A3_uid49529	cellular organisms;Archaea;Euryarchaeota;Methanococci;Methanococcales;Methanococcaceae;Methanococcus;Methanococcus voltae;Methanococcus voltae A3
304371	Methanocella_paludicola_SANAE	cellular organisms;Archaea;Euryarchaeota;Methanomicrobia;Methanocellales;Methanocellaceae;Methanocella;Methanocella paludicola;Methanocella paludicola SANAE
410358	Methanocorpusculum_labreanum_Z	cellular organisms;Archaea;Euryarchaeota;Methanomicrobia;Methanomicrobiales;Methanocorpusculaceae;Methanocorpusculum;Methanocorpusculum labreanum;Methanocorpusculum labreanum Z
368407	Methanoculleus_marisnigri_JR1	cellular organisms;Archaea;Euryarchaeota;Methanomicrobia;Methanomicrobiales;Methanomicrobiaceae;Methanoculleus;Methanoculleus marisnigri;Methanoculleus marisnigri JR1
323259	Methanospirillum_hungatei_JF-1	cellular organisms;Archaea;Euryarchaeota;Methanomicrobia;Methanomicrobiales;Methanospirillaceae;Methanospirillum;Methanospirillum hungatei;Methanospirillum hungatei JF-1
456442	Candidatus_Methanoregula_boonei_6A8	cellular organisms;Archaea;Euryarchaeota;Methanomicrobia;Methanomicrobiales;unclassified Methanomicrobiales;Genera incertae sedis;Candidatus Methanoregula;Candidatus Methanoregula boonei;Candidatus Methanoregula boonei 6A8
521011	Candidatus_Methanosphaerula_palustris_E1_9c	cellular organisms;Archaea;Euryarchaeota;Methanomicrobia;Methanomicrobiales;unclassified Methanomicrobiales;Genera incertae sedis;Methanosphaerula;Methanosphaerula palustris;Methanosphaerula palustris E1-9c
349307	Methanosaeta_thermophila_PT	cellular organisms;Archaea;Euryarchaeota;Methanomicrobia;Methanosarcinales;Methanosaetaceae;Methanosaeta;Methanosaeta thermophila;Methanosaeta thermophila PT
259564	Methanococcoides_burtonii_DSM_6242	cellular organisms;Archaea;Euryarchaeota;Methanomicrobia;Methanosarcinales;Methanosarcinaceae;Methanococcoides;Methanococcoides burtonii;Methanococcoides burtonii DSM 6242
644295	Methanohalobium_evestigatum_Z_7303_uid49857	cellular organisms;Archaea;Euryarchaeota;Methanomicrobia;Methanosarcinales;Methanosarcinaceae;Methanohalobium;Methanohalobium evestigatum;Methanohalobium evestigatum Z-7303
547558	Methanohalophilus_mahii_DSM_5219_uid47313	cellular organisms;Archaea;Euryarchaeota;Methanomicrobia;Methanosarcinales;Methanosarcinaceae;Methanohalophilus;Methanohalophilus mahii;Methanohalophilus mahii DSM 5219
188937	Methanosarcina_acetivorans	cellular organisms;Archaea;Euryarchaeota;Methanomicrobia;Methanosarcinales;Methanosarcinaceae;Methanosarcina;Methanosarcina acetivorans;Methanosarcina acetivorans C2A
269797	Methanosarcina_barkeri_fusaro	cellular organisms;Archaea;Euryarchaeota;Methanomicrobia;Methanosarcinales;Methanosarcinaceae;Methanosarcina;Methanosarcina barkeri;Methanosarcina barkeri str. Fusaro
192952	Methanosarcina_mazei	cellular organisms;Archaea;Euryarchaeota;Methanomicrobia;Methanosarcinales;Methanosarcinaceae;Methanosarcina;Methanosarcina mazei;Methanosarcina mazei Go1
190192	Methanopyrus_kandleri	cellular organisms;Archaea;Euryarchaeota;Methanopyri;Methanopyrales;Methanopyraceae;Methanopyrus;Methanopyrus kandleri;Methanopyrus kandleri AV19
272844	Pyrococcus_abyssi	cellular organisms;Archaea;Euryarchaeota;Thermococci;Thermococcales;Thermococcaceae;Pyrococcus;Pyrococcus abyssi;Pyrococcus abyssi GE5
186497	Pyrococcus_furiosus	cellular organisms;Archaea;Euryarchaeota;Thermococci;Thermococcales;Thermococcaceae;Pyrococcus;Pyrococcus furiosus;Pyrococcus furiosus DSM 3638
70601	Pyrococcus_horikoshii	cellular organisms;Archaea;Euryarchaeota;Thermococci;Thermococcales;Thermococcaceae;Pyrococcus;Pyrococcus horikoshii;Pyrococcus horikoshii OT3
593117	Thermococcus_gammatolerans_EJ3	cellular organisms;Archaea;Euryarchaeota;Thermococci;Thermococcales;Thermococcaceae;Thermococcus;Thermococcus gammatolerans;Thermococcus gammatolerans EJ3
69014	Thermococcus_kodakaraensis_KOD1	cellular organisms;Archaea;Euryarchaeota;Thermococci;Thermococcales;Thermococcaceae;Thermococcus;Thermococcus kodakarensis;Thermococcus kodakarensis KOD1
523850	Thermococcus_onnurineus_NA1	cellular organisms;Archaea;Euryarchaeota;Thermococci;Thermococcales;Thermococcaceae;Thermococcus;Thermococcus onnurineus;Thermococcus onnurineus NA1
604354	Thermococcus_sibiricus_MM_739	cellular organisms;Archaea;Euryarchaeota;Thermococci;Thermococcales;Thermococcaceae;Thermococcus;Thermococcus sibiricus;Thermococcus sibiricus MM 739
263820	Picrophilus_torridus_DSM_9790	cellular organisms;Archaea;Euryarchaeota;Thermoplasmata;Thermoplasmatales;Picrophilaceae;Picrophilus;Picrophilus torridus;Picrophilus torridus DSM 9790
273075	Thermoplasma_acidophilum	cellular organisms;Archaea;Euryarchaeota;Thermoplasmata;Thermoplasmatales;Thermoplasmataceae;Thermoplasma;Thermoplasma acidophilum;Thermoplasma acidophilum DSM 1728
273116	Thermoplasma_volcanium	cellular organisms;Archaea;Euryarchaeota;Thermoplasmata;Thermoplasmatales;Thermoplasmataceae;Thermoplasma;Thermoplasma volcanium;Thermoplasma volcanium GSS1
351160	uncultured_methanogenic_archaeon_RC-I	cellular organisms;Archaea;Euryarchaeota;environmental samples;uncultured methanogenic archaeon RC-I
439481	Aciduliprofundum_boonei_T469_uid43333	cellular organisms;Archaea;Euryarchaeota;unclassified Euryarchaeota;Aciduliprofundum;Aciduliprofundum boonei;Aciduliprofundum boonei T469
374847	Candidatus_Korarchaeum_cryptofilum_OPF8	cellular organisms;Archaea;Korarchaeota;Candidatus Korarchaeum;Candidatus Korarchaeum cryptofilum;Candidatus Korarchaeum cryptofilum OPF8
228908	Nanoarchaeum_equitans	cellular organisms;Archaea;Nanoarchaeota;Nanoarchaeum;Nanoarchaeum equitans;Nanoarchaeum equitans Kin4-M
436308	Nitrosopumilus_maritimus_SCM1	cellular organisms;Archaea;Thaumarchaeota;marine archaeal group 1;Nitrosopumilales;Nitrosopumilaceae;Nitrosopumilus;Nitrosopumilus maritimus;Nitrosopumilus maritimus SCM1
