# Supplementary material for: Phylogenomics of Prokaryotic Ribosomal Proteins
Source: PLoS One. 2012 May 16;7(5):e36972. doi: 10.1371/journal.pone.0036972 (PMC3353972; doi:10.1371/journal.pone.0036972)
Supplement: Table S4 — List bacterial and archaeal ribosomal proteins that were missing or misannotated in Refseq database. (XLS) [file pone.0036972.s004.xls]

## Sheet: Arch_misannotated
67 archaeal ribosomal proteins are misannotated					prot_gi			prot_gi annotation	CDD
38349555_285430_285017	Nanoarchaeum_equitans	arCOG00779	paralog_number:1	seqscore:0.7150	41615106	N-longer_than_prot(nt):0	C-longer_than_prot(nt):0	hypothetical protein NEQ317	L15	misannotated
38349555_200885_201115	Nanoarchaeum_equitans	arCOG00782	paralog_number:1	seqscore:1.0199	41615021	N-longer_than_prot(nt):24	C-longer_than_prot(nt):0	hypothetical protein NEQ227	S14	misannotated
38349555_232450_232656	Nanoarchaeum_equitans	arCOG00785	paralog_number:1	seqscore:0.8330	41615055	N-longer_than_prot(nt):18	C-longer_than_prot(nt):0	hypothetical protein NEQ262	L29	misannotated
170289627_709435_710517-[Nlong_376-Ncut:370]	Candidatus_Korarchaeum_cryptofilum_OPF8	arCOG01013	paralog_number:1	seqscore:0.8880	170290315	N-longer_than_prot(nt):-1017	C-longer_than_prot(nt):0	hypothetical protein Kcr_0697	L13e	misannotated
38349555_164686_164943-[Nshort_7]	Nanoarchaeum_equitans	arCOG01752	paralog_number:1	seqscore:0.5262	41614974	N-longer_than_prot(nt):0	C-longer_than_prot(nt):0	hypothetical protein NEQ179	L30e	misannotated
161527512_1303586_1303200	Nitrosopumilus_maritimus_SCM1	arCOG01885	paralog_number:1	seqscore:0.7578	161528938	N-longer_than_prot(nt):0	C-longer_than_prot(nt):0	hypothetical protein Nmar_1430	S17e	misannotated
284161128_930374_930568	Archaeoglobus_profundus_DSM_5631_uid43493	arCOG01885	paralog_number:1	seqscore:1.1471	284162201	N-longer_than_prot(nt):0	C-longer_than_prot(nt):0	hypothetical protein Arcpr_1092	S17e	misannotated
38349555_288637_288407	Nanoarchaeum_equitans	arCOG01885	paralog_number:1	seqscore:1.0192	41615110	N-longer_than_prot(nt):15	C-longer_than_prot(nt):0	hypothetical protein NEQ320	S17e	misannotated
256809973_1018833_1018985	Methanocaldococcus_fervens_AG86	arCOG04049	paralog_number:1	seqscore:1.0875	256811024	N-longer_than_prot(nt):12	C-longer_than_prot(nt):0	hypothetical protein Mefer_1082	L40e	misannotated
261402131_1469188_1469328	Methanocaldococcus_vulcanius_M7	arCOG04049	paralog_number:1	seqscore:1.0385	261403577	N-longer_than_prot(nt):0	C-longer_than_prot(nt):0	hypothetical protein Metvu_1466	L40e	misannotated
289191496_1445080_1445229	Methanocaldococcus_FS406_22_uid42499	arCOG04049	paralog_number:1	seqscore:1.0599	289192937	N-longer_than_prot(nt):9	C-longer_than_prot(nt):0	hypothetical protein MFS40622_1468	L40e	misannotated
296108688_1247881_1248024	Methanocaldococcus_infernus_ME_uid48803	arCOG04049	paralog_number:1	seqscore:1.0443	296110057	N-longer_than_prot(nt):3	C-longer_than_prot(nt):0	hypothetical protein Metin_1392	L40e	misannotated
297618528_1761576_1761731	Methanococcus_voltae_A3_uid49529	arCOG04049	paralog_number:1	seqscore:1.0466	297620087	N-longer_than_prot(nt):15	C-longer_than_prot(nt):0	hypothetical protein Mvol_1564	L40e	misannotated
38349555_59976_60230	Nanoarchaeum_equitans	arCOG04072	paralog_number:1	seqscore:0.7879	41614861	N-longer_than_prot(nt):21	C-longer_than_prot(nt):0	hypothetical protein NEQ065	L23	misannotated
284996407_1434369_1435022	Sulfolobus_islandicus_L_D_8_5_uid43679	arCOG04087	paralog_number:1	seqscore:1.0188	284997914	N-longer_than_prot(nt):3	C-longer_than_prot(nt):0	hypothetical protein LD85_1645	S5	misannotated
38349555_215527_216120	Nanoarchaeum_equitans	arCOG04090	paralog_number:1	seqscore:0.9105	41615035	N-longer_than_prot(nt):18	C-longer_than_prot(nt):0	hypothetical protein NEQ241	L6	misannotated
146302785_88986_89327-[Nshort_19]	Metallosphaera_sedula_DSM_5348	arCOG04094	paralog_number:1	seqscore:0.6981	146302887	N-longer_than_prot(nt):9	C-longer_than_prot(nt):0	KOW domain-containing protein	L24	misannotated
161527512_710407_709904	Nitrosopumilus_maritimus_SCM1	arCOG04094	paralog_number:1	seqscore:0.9779	161528307	N-longer_than_prot(nt):0	C-longer_than_prot(nt):0	KOW domain-containing protein	L24	misannotated
38349555_428317_427598	Nanoarchaeum_equitans	arCOG04097	paralog_number:1	seqscore:0.8366	41615265	N-longer_than_prot(nt):12	C-longer_than_prot(nt):0	hypothetical protein NEQ481	S3	misannotated
292654178_629462_629178	Haloferax_volcanii_DS2_uid46845	arCOG04109	paralog_number:1	seqscore:1.0394	292654865	N-longer_than_prot(nt):6	C-longer_than_prot(nt):0	50S ribosomal protein L36a.eR (HLA)	L44e	misannotated
38349555_166235_166567	Nanoarchaeum_equitans	arCOG04109	paralog_number:1	seqscore:0.9619	41614978	N-longer_than_prot(nt):9	C-longer_than_prot(nt):0	hypothetical protein NEQ183	L44e	misannotated
284163295_255850_256123	Haloterrigena_turkmenica_DSM_5511_uid43501	arCOG04175	paralog_number:1	seqscore:0.0000	284163532	N-longer_than_prot(nt):0	C-longer_than_prot(nt):0	hypothetical protein Htur_0237	L18ae	misannotated
38349555_305229_304996	Nanoarchaeum_equitans	arCOG04175	paralog_number:1	seqscore:0.9651	41615136	N-longer_than_prot(nt):0	C-longer_than_prot(nt):0	hypothetical protein NEQ346	L18ae	misannotated
84488831_695357_695584	Methanosphaera_stadtmanae	arCOG04175	paralog_number:1	seqscore:1.0437	84489408	N-longer_than_prot(nt):6	C-longer_than_prot(nt):0	hypothetical protein Msp_0599	L18ae	misannotated
284996407_1745065_1745295	Sulfolobus_islandicus_L_D_8_5_uid43679	arCOG04177	paralog_number:1	seqscore:1.0603	284998267	N-longer_than_prot(nt):72	C-longer_than_prot(nt):0	hypothetical protein LD85_2010	L39e	misannotated
302347802_1119657_1119809	Acidilobus_saccharovorans_345_15_uid51395	arCOG04177	paralog_number:1	seqscore:1.0222	302348925	N-longer_than_prot(nt):0	C-longer_than_prot(nt):0	hypothetical protein ASAC_1127	L39e	misannotated
161527512_476132_475653	Nitrosopumilus_maritimus_SCM1	arCOG04182	paralog_number:1	seqscore:0.7327	161528043	N-longer_than_prot(nt):39	C-longer_than_prot(nt):0	hypothetical protein Nmar_0535	S24e	misannotated
296108688_959751_960077-[Nlong_162-Ncut:159]	Methanocaldococcus_infernus_ME_uid48803	arCOG04182	paralog_number:1	seqscore:1.0663	296109736	N-longer_than_prot(nt):-450	C-longer_than_prot(nt):0	Protein of unknown function DUF359	S24e	misannotated
38349555_484067_484363	Nanoarchaeum_equitans	arCOG04182	paralog_number:1	seqscore:0.8498	41615329	N-longer_than_prot(nt):15	C-longer_than_prot(nt):0	hypothetical protein NEQ548	S24e	misannotated
38349555_161733_161915	Nanoarchaeum_equitans	arCOG04183	paralog_number:1	seqscore:1.0134	41614971	N-longer_than_prot(nt):0	C-longer_than_prot(nt):0	hypothetical protein NEQ176	S27ae	misannotated
161527512_386465_386674	Nitrosopumilus_maritimus_SCM1	arCOG04208	paralog_number:1	seqscore:0.5952	161527942	N-longer_than_prot(nt):0	C-longer_than_prot(nt):0	hypothetical protein Nmar_0434	L37ae	misannotated
284996407_1412252_1412470	Sulfolobus_islandicus_L_D_8_5_uid43679	arCOG04208	paralog_number:1	seqscore:0.7690	284997882	N-longer_than_prot(nt):9	C-longer_than_prot(nt):0	hypothetical protein LD85_1613	L37ae	misannotated
38349555_185637_185131	Nanoarchaeum_equitans	arCOG04242	paralog_number:1	seqscore:0.9923	41615002	N-longer_than_prot(nt):21	C-longer_than_prot(nt):0	hypothetical protein NEQ207	L13	misannotated
284996407_2001443_2002129	Sulfolobus_islandicus_L_D_8_5_uid43679	arCOG04245	paralog_number:1	seqscore:1.0495	284998566	N-longer_than_prot(nt):0	C-longer_than_prot(nt):0	hypothetical protein LD85_2320	S2	misannotated
302347802_247120_246779-[Nshort_67]	Acidilobus_saccharovorans_345_15_uid51395	arCOG04287	paralog_number:1	seqscore:0.8540	302348047	N-longer_than_prot(nt):0	C-longer_than_prot(nt):0	hypothetical protein ASAC_0247	L12	misannotated
284996407_1749877_1750890	Sulfolobus_islandicus_L_D_8_5_uid43679	arCOG04288	paralog_number:1	seqscore:1.0636	284998277	N-longer_than_prot(nt):0	C-longer_than_prot(nt):0	hypothetical protein LD85_2020	L10	misannotated
38349555_93690_94181	Nanoarchaeum_equitans	arCOG04372	paralog_number:1	seqscore:0.9821	41614898	N-longer_than_prot(nt):12	C-longer_than_prot(nt):0	hypothetical protein NEQ101	L11	misannotated
302347802_1119818_1120141	Acidilobus_saccharovorans_345_15_uid51395	arCOG04473	paralog_number:1	seqscore:0.9871	302348926	N-longer_than_prot(nt):90	C-longer_than_prot(nt):0	hypothetical protein ASAC_1128	L31e	misannotated
38349555_317390_317154-[Nshort_7]	Nanoarchaeum_equitans	arCOG04473	paralog_number:1	seqscore:0.8631	41615154	N-longer_than_prot(nt):0	C-longer_than_prot(nt):0	hypothetical protein NEQ364	L31e	misannotated
256809973_892449_892688	Methanocaldococcus_fervens_AG86	arCOG04167	paralog_number:1	seqscore:1.0261	256810898	N-longer_than_prot(nt):0	C-longer_than_prot(nt):0	hypothetical protein Mefer_0949	L14e	misannotated
289191496_1497498_1497259	Methanocaldococcus_FS406_22_uid42499	arCOG04167	paralog_number:1	seqscore:1.0193	289192994	N-longer_than_prot(nt):0	C-longer_than_prot(nt):0	hypothetical protein MFS40622_1527	L14e	misannotated
261402131_1003318_1003034	Methanocaldococcus_vulcanius_M7	arCOG04167	paralog_number:1	seqscore:1.0226	261403124	N-longer_than_prot(nt):42	C-longer_than_prot(nt):0	hypothetical protein Metvu_1008	L14e	misannotated
297618528_719833_720069	Methanococcus_voltae_A3_uid49529	arCOG04167	paralog_number:1	seqscore:0.9190	297619190	N-longer_than_prot(nt):6	C-longer_than_prot(nt):0	hypothetical protein Mvol_0663	L14e	misannotated
38349555_269150_269398-[Nshort_10]	Nanoarchaeum_equitans	arCOG04168	paralog_number:1	seqscore:0.7120	41615085	N-longer_than_prot(nt):0	C-longer_than_prot(nt):0	hypothetical protein NEQ297	L34e	misannotated
302347802_1234160_1234468-[Nshort_8]	Acidilobus_saccharovorans_345_15_uid51395	arCOG04327	paralog_number:1	seqscore:0.8435	302349049	N-longer_than_prot(nt):0	C-longer_than_prot(nt):0	hypothetical protein ASAC_1251	S25e	misannotated
297526028_1204786_1204523-[Nshort_18]	Staphylothermus_hellenicus_DSM_12710_uid45893	arCOG04327	paralog_number:1	seqscore:0.6413	297527222	N-longer_than_prot(nt):0	C-longer_than_prot(nt):0	hypothetical protein Shell_1249	S25e	misannotated
296241748_103902_104216	Thermosphaera_aggregans_DSM_11486_uid48993	arCOG04327	paralog_number:1	seqscore:1.0343	296241864	N-longer_than_prot(nt):0	C-longer_than_prot(nt):0	hypothetical protein Tagg_0118	S25e	misannotated
171184485_7135_7467	Thermoproteus_neutrophilus_V24Sta	arCOG04327	paralog_number:1	seqscore:0.5914	171184497	N-longer_than_prot(nt):0	C-longer_than_prot(nt):0	hypothetical protein Tneu_0012	S25e	misannotated
284161128_625382_625654	Archaeoglobus_profundus_DSM_5631_uid43493	arCOG04305	paralog_number:1	seqscore:0.7420	284161844	N-longer_than_prot(nt):0	C-longer_than_prot(nt):0	hypothetical protein Arcpr_0730	S26e	misannotated
288930407_1537974_1537702	Ferroglobus_placidus_DSM_10642_uid40863	arCOG04305	paralog_number:1	seqscore:0.8002	288932133	N-longer_than_prot(nt):0	C-longer_than_prot(nt):0	hypothetical protein Ferp_1775	S26e	misannotated
20093440_118158_118634	Methanopyrus_kandleri	arCOG04305	paralog_number:1	seqscore:0.7258	20093565	N-longer_than_prot(nt):216	C-longer_than_prot(nt):0	Zn-ribbon containing protein	S26e	misannotated
38349555_39294_39043-[Nshort_11]	Nanoarchaeum_equitans	arCOG04305	paralog_number:1	seqscore:0.4424	41614839	N-longer_than_prot(nt):0	C-longer_than_prot(nt):0	hypothetical protein NEQ043	S26e	misannotated
302347802_1296172_1296005	Acidilobus_saccharovorans_345_15_uid51395	arCOG04293	paralog_number:1	seqscore:1.0648	302349110	N-longer_than_prot(nt):18	C-longer_than_prot(nt):0	hypothetical protein ASAC_1312	S30e	misannotated
161527512_1270225_1270043	Nitrosopumilus_maritimus_SCM1	arCOG04293	paralog_number:1	seqscore:0.8778	161528895	N-longer_than_prot(nt):3	C-longer_than_prot(nt):0	hypothetical protein Nmar_1387	S30e	misannotated
302347802_477642_477238-[Nshort_10]	Acidilobus_saccharovorans_345_15_uid51395	arCOG04057	paralog_number:1	seqscore:0.8570	302348274	N-longer_than_prot(nt):0	C-longer_than_prot(nt):0	hypothetical protein ASAC_0474	L38e	misannotated
156936795_542219_541965-[Nshort_10]	Ignicoccus_hospitalis_KIN4_I	arCOG04057	paralog_number:1	seqscore:0.7052	156937398	N-longer_than_prot(nt):0	C-longer_than_prot(nt):0	hypothetical protein Igni_0605	L38e	misannotated
297526028_1524778_1524569-[Nshort_8]	Staphylothermus_hellenicus_DSM_12710_uid45893	arCOG04057	paralog_number:1	seqscore:0.9328	297527562	N-longer_than_prot(nt):3	C-longer_than_prot(nt):0	hypothetical protein Shell_1599	L38e	misannotated
150400439_932887_932753	Methanococcus_aeolicus_Nankai-3	arCOG06624	paralog_number:1	seqscore:0.9410	150401333	N-longer_than_prot(nt):9	C-longer_than_prot(nt):0	hypothetical protein Maeo_0906	L41e	misannotated
134045046_996327_996443-[Nshort_7]	Methanococcus_maripaludis_C5	arCOG06624	paralog_number:1	seqscore:0.9869	134046068	N-longer_than_prot(nt):0	C-longer_than_prot(nt):0	hypothetical protein MmarC5_1033	L41e	misannotated
159904396_288483_288599-[Nshort_7]	Methanococcus_maripaludis_C6	arCOG06624	paralog_number:1	seqscore:1.0161	159904710	N-longer_than_prot(nt):0	C-longer_than_prot(nt):0	hypothetical protein MmarC6_0319	L41e	misannotated
150401930_1552136_1552020-[Nshort_7]	Methanococcus_maripaludis_C7	arCOG06624	paralog_number:1	seqscore:1.0161	150403510	N-longer_than_prot(nt):0	C-longer_than_prot(nt):0	hypothetical protein MmarC7_1595	L41e	misannotated
45357563_573693_573571	Methanococcus_maripaludis_S2	arCOG06624	paralog_number:1	seqscore:1.0182	45358137	N-longer_than_prot(nt):6	C-longer_than_prot(nt):0	hypothetical protein MMP0574	L41e	misannotated
242397997_1638434_1638562	Thermococcus_sibiricus_MM_739	arCOG06624	paralog_number:1	seqscore:1.0218	242399792	N-longer_than_prot(nt):12	C-longer_than_prot(nt):0	hypothetical protein TSIB_1817	L41e	misannotated
126458628_421133_420939	Pyrobaculum_calidifontis_JCM_11548	arCOG00779	paralog_number:2	seqscore:0.0000	126459057	N-longer_than_prot(nt):0	C-longer_than_prot(nt):0	hypothetical protein Pcal_0436	L15	misannotated
154149549_2367287_2367511	Candidatus_Methanoregula_boonei_6A8	arCOG01946	paralog_number:2	seqscore:0.0000	154151835	N-longer_than_prot(nt):0	C-longer_than_prot(nt):0	hypothetical protein Mboo_2296	S6e	misannotated
15789340_334368_334700	Halobacterium_sp	arCOG01758	paralog_number:2	seqscore:0.8733	15789676	N-longer_than_prot(nt):0	C-longer_than_prot(nt):0	hypothetical protein VNG0433C	S10	misannotated
170289627_825440_825225	Candidatus_Korarchaeum_cryptofilum_OPF8	arCOG01013	paralog_number:2	seqscore:0.8252	170290430	N-longer_than_prot(nt):12	C-longer_than_prot(nt):0	hypothetical protein Kcr_0816	L13e	misannotated
159040592_757548_757904	Caldivirga_maquilingensis_IC-167	arCOG00780	paralog_number:1	seqscore:1.0244	159041297	N-longer_than_prot(nt):0	C-longer_than_prot(nt):0	ribosomal protein L15	L18e	misannotated(?)
161527512_382385_381951	Nitrosopumilus_maritimus_SCM1	arCOG00780	paralog_number:1	seqscore:0.9187	161527935	N-longer_than_prot(nt):90	C-longer_than_prot(nt):0	50S ribosomal protein L15	L18e	misannotated(?)
222478439_1834548_1834898	Halorubrum_lacusprofundi_ATCC_49239	arCOG00780	paralog_number:1	seqscore:1.0174	222480232	N-longer_than_prot(nt):0	C-longer_than_prot(nt):0	ribosomal protein L15	L18e	misannotated(?)
256809973_459444_459082	Methanocaldococcus_fervens_AG86	arCOG00780	paralog_number:1	seqscore:1.1504	256810442	N-longer_than_prot(nt):3	C-longer_than_prot(nt):0	ribosomal protein L15	L18e	misannotated(?)
257386085_2494025_2494369-[Nshort_7]	Halomicrobium_mukohataei_DSM_12286	arCOG00780	paralog_number:1	seqscore:0.9991	257388633	N-longer_than_prot(nt):0	C-longer_than_prot(nt):0	ribosomal protein L15	L18e	misannotated(?)
261402131_1637292_1636924	Methanocaldococcus_vulcanius_M7	arCOG00780	paralog_number:1	seqscore:1.1359	261403744	N-longer_than_prot(nt):9	C-longer_than_prot(nt):0	ribosomal protein L15	L18e	misannotated(?)
284161128_111259_110858	Archaeoglobus_profundus_DSM_5631_uid43493	arCOG00780	paralog_number:1	seqscore:1.0911	284161255	N-longer_than_prot(nt):27	C-longer_than_prot(nt):0	ribosomal protein L15	L18e	misannotated(?)
284163295_2620211_2619663	Haloterrigena_turkmenica_DSM_5511_uid43501	arCOG00780	paralog_number:1	seqscore:1.0358	284165821	N-longer_than_prot(nt):198	C-longer_than_prot(nt):0	ribosomal protein L15	L18e	misannotated(?)
284996407_2000017_2000373-[Nshort_7]	Sulfolobus_islandicus_L_D_8_5_uid43679	arCOG00780	paralog_number:1	seqscore:0.9197	284998562	N-longer_than_prot(nt):0	C-longer_than_prot(nt):0	ribosomal protein L15	L18e	misannotated(?)
288930407_1702051_1701671	Ferroglobus_placidus_DSM_10642_uid40863	arCOG00780	paralog_number:1	seqscore:1.0782	288932317	N-longer_than_prot(nt):6	C-longer_than_prot(nt):0	ribosomal protein L15	L18e	misannotated(?)
289191496_72287_71928	Methanocaldococcus_FS406_22_uid42499	arCOG00780	paralog_number:1	seqscore:1.1444	289191579	N-longer_than_prot(nt):3	C-longer_than_prot(nt):0	ribosomal protein L15	L18e	misannotated(?)
289579696_417003_417506	Natrialba_magadii_ATCC_43099_uid46245	arCOG00780	paralog_number:1	seqscore:1.0238	289580108	N-longer_than_prot(nt):153	C-longer_than_prot(nt):0	ribosomal protein L15	L18e	misannotated(?)
289595678_1417886_1418260	Aciduliprofundum_boonei_T469_uid43333	arCOG00780	paralog_number:1	seqscore:1.1000	289597146	N-longer_than_prot(nt):24	C-longer_than_prot(nt):0	ribosomal protein L15	L18e	misannotated(?)
296108688_629104_628742	Methanocaldococcus_infernus_ME_uid48803	arCOG00780	paralog_number:1	seqscore:1.1275	296109379	N-longer_than_prot(nt):0	C-longer_than_prot(nt):0	ribosomal protein L15	L18e	misannotated(?)
297526028_1563567_1563208	Staphylothermus_hellenicus_DSM_12710_uid45893	arCOG00780	paralog_number:1	seqscore:1.0965	297527611	N-longer_than_prot(nt):0	C-longer_than_prot(nt):0	ribosomal protein L15	L18e	misannotated(?)
297618528_232603_232989	Methanococcus_voltae_A3_uid49529	arCOG00780	paralog_number:1	seqscore:1.0692	297618746	N-longer_than_prot(nt):15	C-longer_than_prot(nt):0	ribosomal protein L15	L18e	misannotated(?)
298673978_304488_304865	Methanohalobium_evestigatum_Z_7303_uid49857	arCOG00780	paralog_number:1	seqscore:1.0709	298674287	N-longer_than_prot(nt):0	C-longer_than_prot(nt):0	50S ribosomal protein L15	L18e	misannotated(?)
302347802_1011738_1011385	Acidilobus_saccharovorans_345_15_uid51395	arCOG00780	paralog_number:1	seqscore:0.9416	302348805	N-longer_than_prot(nt):0	C-longer_than_prot(nt):0	Ribosomal protein L15	L18e	misannotated(?)
222478439_2509162_2508827-[Nshort_72]	Halorubrum_lacusprofundi_ATCC_49239	arCOG04287	paralog_number:1	seqscore:0.9940	222480939	N-longer_than_prot(nt):0	C-longer_than_prot(nt):0	ribosomal protein 60S	L12	misannotated(?)
256809973_657375_657680-[Nshort_72]	Methanocaldococcus_fervens_AG86	arCOG04287	paralog_number:1	seqscore:1.0516	256810654	N-longer_than_prot(nt):0	C-longer_than_prot(nt):0	ribosomal protein 60S	L12	misannotated(?)
257386085_2099594_2099238-[Nshort_69]	Halomicrobium_mukohataei_DSM_12286	arCOG04287	paralog_number:1	seqscore:0.9804	257388231	N-longer_than_prot(nt):9	C-longer_than_prot(nt):0	ribosomal protein 60S	L12	misannotated(?)
261402131_1596580_1596272-[Nshort_71]	Methanocaldococcus_vulcanius_M7	arCOG04287	paralog_number:1	seqscore:1.0231	261403692	N-longer_than_prot(nt):3	C-longer_than_prot(nt):0	ribosomal protein 60S	L12	misannotated(?)
284161128_1466807_1467124-[Nshort_72]	Archaeoglobus_profundus_DSM_5631_uid43493	arCOG04287	paralog_number:1	seqscore:1.1493	284162831	N-longer_than_prot(nt):0	C-longer_than_prot(nt):0	ribosomal protein 60S	L12	misannotated(?)
284163295_1576569_1576931-[Nshort_67]	Haloterrigena_turkmenica_DSM_5511_uid43501	arCOG04287	paralog_number:1	seqscore:0.9828	284164799	N-longer_than_prot(nt):15	C-longer_than_prot(nt):0	ribosomal protein 60S	L12	misannotated(?)
284996407_1750934_1751257-[Nshort_70]	Sulfolobus_islandicus_L_D_8_5_uid43679	arCOG04287	paralog_number:1	seqscore:1.0193	284998278	N-longer_than_prot(nt):6	C-longer_than_prot(nt):0	ribosomal protein 60S	L12	misannotated(?)
288930407_234540_234857-[Nshort_70]	Ferroglobus_placidus_DSM_10642_uid40863	arCOG04287	paralog_number:1	seqscore:1.1048	288930664	N-longer_than_prot(nt):0	C-longer_than_prot(nt):0	ribosomal protein 60S	L12	misannotated(?)
289191496_1730406_1730098-[Nshort_71]	Methanocaldococcus_FS406_22_uid42499	arCOG04287	paralog_number:1	seqscore:1.0545	289193262	N-longer_than_prot(nt):3	C-longer_than_prot(nt):0	ribosomal protein 60S	L12	misannotated(?)
289579696_3656433_3656786-[Nshort_67]	Natrialba_magadii_ATCC_43099_uid46245	arCOG04287	paralog_number:1	seqscore:0.9729	289583166	N-longer_than_prot(nt):15	C-longer_than_prot(nt):0	ribosomal protein 60S	L12	misannotated(?)
289595678_826430_826092-[Nshort_64]	Aciduliprofundum_boonei_T469_uid43333	arCOG04287	paralog_number:1	seqscore:1.0569	289596535	N-longer_than_prot(nt):24	C-longer_than_prot(nt):0	ribosomal protein 60S	L12	misannotated(?)
296108688_911173_911481-[Nshort_72]	Methanocaldococcus_infernus_ME_uid48803	arCOG04287	paralog_number:1	seqscore:1.0511	296109683	N-longer_than_prot(nt):0	C-longer_than_prot(nt):0	ribosomal protein 60S	L12	misannotated(?)
297526028_1339095_1338769-[Nshort_72]	Staphylothermus_hellenicus_DSM_12710_uid45893	arCOG04287	paralog_number:1	seqscore:1.0630	297527344	N-longer_than_prot(nt):0	C-longer_than_prot(nt):0	ribosomal protein 60S	L12	misannotated(?)
297618528_1904334_1903951-[Nshort_43]	Methanococcus_voltae_A3_uid49529	arCOG04287	paralog_number:1	seqscore:0.8882	297620218	N-longer_than_prot(nt):87	C-longer_than_prot(nt):0	ribosomal protein 60S	L12	misannotated(?)
298673978_2108659_2108976-[Nshort_72]	Methanohalobium_evestigatum_Z_7303_uid49857	arCOG04287	paralog_number:1	seqscore:1.0659	298675987	N-longer_than_prot(nt):0	C-longer_than_prot(nt):0	50S ribosomal protein 60S	L12	misannotated(?)

## Sheet: Arch_missing
45 archaeal ribosomal proteins are not translated
294494690_884907_884722	Methanohalophilus_mahii_DSM_5219_uid47313	arCOG01950	paralog_number:1	seqscore:0.9709	NULL	N-longer_than_prot(nt):NULL	C-longer_than_prot(nt):NULL	prot_gi:NULL
302347802_206158_206370	Acidilobus_saccharovorans_345_15_uid51395	arCOG04108	paralog_number:1	seqscore:1.0309	NULL	N-longer_than_prot(nt):NULL	C-longer_than_prot(nt):NULL	prot_gi:NULL
18311643_439761_439916	Pyrobaculum_aerophilum	arCOG04126	paralog_number:1	seqscore:0.9625	NULL	N-longer_than_prot(nt):NULL	C-longer_than_prot(nt):NULL	prot_gi:NULL
55376942_691135_690965	Haloarcula_marismortui_ATCC_43049	arCOG04126	paralog_number:1	seqscore:0.9566	NULL	N-longer_than_prot(nt):NULL	C-longer_than_prot(nt):NULL	prot_gi:NULL
124484829_136098_136268	Methanocorpusculum_labreanum_Z	arCOG04126	paralog_number:1	seqscore:0.9837	NULL	N-longer_than_prot(nt):NULL	C-longer_than_prot(nt):NULL	prot_gi:NULL
294494690_378885_378715	Methanohalophilus_mahii_DSM_5219_uid47313	arCOG04126	paralog_number:1	seqscore:0.9435	NULL	N-longer_than_prot(nt):NULL	C-longer_than_prot(nt):NULL	prot_gi:NULL
242397997_480775_480960	Thermococcus_sibiricus_MM_739	arCOG04126	paralog_number:1	seqscore:1.0210	NULL	N-longer_than_prot(nt):NULL	C-longer_than_prot(nt):NULL	prot_gi:NULL
48477072_689606_689445	Picrophilus_torridus_DSM_9790	arCOG04126	paralog_number:1	seqscore:0.9202	NULL	N-longer_than_prot(nt):NULL	C-longer_than_prot(nt):NULL	prot_gi:NULL
147918682_3034218_3034400	uncultured_methanogenic_archaeon_RC-I	arCOG04126	paralog_number:1	seqscore:0.9072	NULL	N-longer_than_prot(nt):NULL	C-longer_than_prot(nt):NULL	prot_gi:NULL
38349555_5713_5540	Nanoarchaeum_equitans	arCOG04126	paralog_number:1	seqscore:0.8789	NULL	N-longer_than_prot(nt):NULL	C-longer_than_prot(nt):NULL	prot_gi:NULL
55376942_2756178_2756423	Haloarcula_marismortui_ATCC_43049	arCOG04175	paralog_number:1	seqscore:0.7597	NULL	N-longer_than_prot(nt):NULL	C-longer_than_prot(nt):NULL	prot_gi:NULL
124484829_1517300_1517118	Methanocorpusculum_labreanum_Z	arCOG04175	paralog_number:1	seqscore:0.6338	NULL	N-longer_than_prot(nt):NULL	C-longer_than_prot(nt):NULL	prot_gi:NULL
88601322_3294439_3294636	Methanospirillum_hungatei_JF-1	arCOG04175	paralog_number:1	seqscore:0.7997	NULL	N-longer_than_prot(nt):NULL	C-longer_than_prot(nt):NULL	prot_gi:NULL
18311643_1811745_1811804@1811800_1811898	Pyrobaculum_aerophilum	arCOG04177	paralog_number:1	seqscore:0.0000	NULL	N-longer_than_prot(nt):NULL	C-longer_than_prot(nt):NULL	prot_gi:NULL
84488831_694008_694160	Methanosphaera_stadtmanae	arCOG04177	paralog_number:1	seqscore:0.8757	NULL	N-longer_than_prot(nt):NULL	C-longer_than_prot(nt):NULL	prot_gi:NULL
147918682_1844757_1844906	uncultured_methanogenic_archaeon_RC-I	arCOG04177	paralog_number:1	seqscore:0.9797	NULL	N-longer_than_prot(nt):NULL	C-longer_than_prot(nt):NULL	prot_gi:NULL
170289627_1322889_1323041	Candidatus_Korarchaeum_cryptofilum_OPF8	arCOG04177	paralog_number:1	seqscore:0.9165	NULL	N-longer_than_prot(nt):NULL	C-longer_than_prot(nt):NULL	prot_gi:NULL
38349555_377547_377741	Nanoarchaeum_equitans	arCOG04177	paralog_number:1	seqscore:0.6569	NULL	N-longer_than_prot(nt):NULL	C-longer_than_prot(nt):NULL	prot_gi:NULL
218883314_1251079_1250879	Desulfurococcus_kamchatkensis_1221n	arCOG04183	paralog_number:1	seqscore:0.9496	NULL	N-longer_than_prot(nt):NULL	C-longer_than_prot(nt):NULL	prot_gi:NULL
14518450_1670867_1671025	Pyrococcus_abyssi	arCOG04183	paralog_number:1	seqscore:1.0488	NULL	N-longer_than_prot(nt):NULL	C-longer_than_prot(nt):NULL	prot_gi:NULL
126464913_1052934_1053257-[Nshort_72]	Staphylothermus_marinus_F1	arCOG04287	paralog_number:1	seqscore:1.0548	NULL	N-longer_than_prot(nt):NULL	C-longer_than_prot(nt):NULL	prot_gi:NULL
124026906_1607956_1609002	Hyperthermus_butylicus	arCOG04288	paralog_number:1	seqscore:1.1492	NULL	N-longer_than_prot(nt):NULL	C-longer_than_prot(nt):NULL	prot_gi:NULL
14518450_1765077_1764523-[Nshort_32]	Pyrococcus_abyssi	arCOG04289	paralog_number:1	seqscore:0.7351	NULL	N-longer_than_prot(nt):NULL	C-longer_than_prot(nt):NULL	prot_gi:NULL
14589963_1738470_1737910-[Nshort_30]	Pyrococcus_horikoshii	arCOG04289	paralog_number:1	seqscore:0.7619	NULL	N-longer_than_prot(nt):NULL	C-longer_than_prot(nt):NULL	prot_gi:NULL
159040592_939565_939768	Caldivirga_maquilingensis_IC-167	arCOG04168	paralog_number:1	seqscore:0.2509	NULL	N-longer_than_prot(nt):NULL	C-longer_than_prot(nt):NULL	prot_gi:NULL
256809973_418447_418551-[Nshort_12]	Methanocaldococcus_fervens_AG86	arCOG06624	paralog_number:1	seqscore:1.0207	NULL	N-longer_than_prot(nt):NULL	C-longer_than_prot(nt):NULL	prot_gi:NULL
296108688_803673_803816	Methanocaldococcus_infernus_ME_uid48803	arCOG06624	paralog_number:1	seqscore:1.0773	NULL	N-longer_than_prot(nt):NULL	C-longer_than_prot(nt):NULL	prot_gi:NULL
289191496_1736396_1736500-[Nshort_12]	Methanocaldococcus_FS406_22_uid42499	arCOG06624	paralog_number:1	seqscore:1.0229	NULL	N-longer_than_prot(nt):NULL	C-longer_than_prot(nt):NULL	prot_gi:NULL
261402131_1588915_1589019-[Nshort_12]	Methanocaldococcus_vulcanius_M7	arCOG06624	paralog_number:1	seqscore:1.0218	NULL	N-longer_than_prot(nt):NULL	C-longer_than_prot(nt):NULL	prot_gi:NULL
150398760_1472476_1472324	Methanococcus_vannielii_SB	arCOG06624	paralog_number:1	seqscore:1.0287	NULL	N-longer_than_prot(nt):NULL	C-longer_than_prot(nt):NULL	prot_gi:NULL
297618528_141489_141349	Methanococcus_voltae_A3_uid49529	arCOG06624	paralog_number:1	seqscore:0.9863	NULL	N-longer_than_prot(nt):NULL	C-longer_than_prot(nt):NULL	prot_gi:NULL
14518450_1355707_1355826-[Nshort_9]	Pyrococcus_abyssi	arCOG06624	paralog_number:1	seqscore:1.0054	NULL	N-longer_than_prot(nt):NULL	C-longer_than_prot(nt):NULL	prot_gi:NULL
14589963_575407_575288-[Nshort_9]	Pyrococcus_horikoshii	arCOG06624	paralog_number:1	seqscore:1.0053	NULL	N-longer_than_prot(nt):NULL	C-longer_than_prot(nt):NULL	prot_gi:NULL
48477072_840195_840302-[Nshort_11]	Picrophilus_torridus_DSM_9790	arCOG06624	paralog_number:1	seqscore:0.9548	NULL	N-longer_than_prot(nt):NULL	C-longer_than_prot(nt):NULL	prot_gi:NULL
16081186_227626_227471	Thermoplasma_acidophilum	arCOG06624	paralog_number:1	seqscore:1.0457	NULL	N-longer_than_prot(nt):NULL	C-longer_than_prot(nt):NULL	prot_gi:NULL
13540831_1441637_1441873	Thermoplasma_volcanium	arCOG06624	paralog_number:1	seqscore:1.0469	NULL	N-longer_than_prot(nt):NULL	C-longer_than_prot(nt):NULL	prot_gi:NULL
289595678_1028601_1028455	Aciduliprofundum_boonei_T469_uid43333	arCOG06624	paralog_number:1	seqscore:1.0012	NULL	N-longer_than_prot(nt):NULL	C-longer_than_prot(nt):NULL	prot_gi:NULL
38349555_339516_339701	Nanoarchaeum_equitans	arCOG06624	paralog_number:1	seqscore:0.9027	NULL	N-longer_than_prot(nt):NULL	C-longer_than_prot(nt):NULL	prot_gi:NULL
159040592_363608_363793	Caldivirga_maquilingensis_IC-167	arCOG04293	paralog_number:2	seqscore:0.0000	NULL	N-longer_than_prot(nt):NULL	C-longer_than_prot(nt):NULL	prot_gi:NULL
284167035_174564_174743	Haloterrigena_turkmenica_DSM_5511_uid43501	arCOG01885	paralog_number:3	seqscore:0.8303	NULL	N-longer_than_prot(nt):NULL	C-longer_than_prot(nt):NULL	prot_gi:NULL
146302785_1368710_1369048[Nshort_38]	Metallosphaera_sedula_DSM_5348	L45	paralog_number:1	seqscore:0.4975	NULL	N-longer_than_prot(nt):NULL	C-longer_than_prot(nt):NULL	prot_gi:NULL
15896971_529579_529343	Sulfolobus_solfataricus	L47	paralog_number:1	seqscore:0.9571	NULL	N-longer_than_prot(nt):NULL	C-longer_than_prot(nt):NULL	prot_gi:NULL
15896971_806108_805902	Sulfolobus_solfataricus	L46	paralog_number:1	seqscore:0.9794	NULL	N-longer_than_prot(nt):NULL	C-longer_than_prot(nt):NULL	prot_gi:NULL
24473558_1273670_1273449	Sulfolobus_tokodaii	L46	paralog_number:1	seqscore:0.9066	NULL	N-longer_than_prot(nt):NULL	C-longer_than_prot(nt):NULL	prot_gi:NULL
24473558_1473162_1472848	Sulfolobus_tokodaii	L47	paralog_number:1	seqscore:1.0210	NULL	N-longer_than_prot(nt):NULL	C-longer_than_prot(nt):NULL	prot_gi:NULL

## Sheet: Bact_misannotated
447 bacterial ribosomal proteins are misannotated
42521650_2865748_2865545	Bdellovibrio_bacteriovorus	L30	paralog_number:1	seqscore:0.8216	prot_gi:42524359	N-longer_than_prot(nt):12	C-longer_than_prot(nt):0	hypothetical protein Bd2957 [Bdellovibrio bacteriovorus HD100]
169825618_4449931_4449752	Lysinibacillus_sphaericus_C3_41	L30	paralog_number:1	seqscore:1.0548	prot_gi:169830012	N-longer_than_prot(nt):36	C-longer_than_prot(nt):0	hypothetical protein Bsph_4596 [Lysinibacillus sphaericus C3-41]
219853343_222149_222331	Clostridium_kluyveri_NBRC_12016	L30	paralog_number:1	seqscore:1.0868	prot_gi:219853544	N-longer_than_prot(nt):6	C-longer_than_prot(nt):0	hypothetical protein CKR_0201 [Clostridium kluyveri NBRC 12016]
238915976_343503_343718	Eubacterium_eligens_ATCC_27750	L30	paralog_number:1	seqscore:0.9784	prot_gi:238916283	N-longer_than_prot(nt):3	C-longer_than_prot(nt):0	hypothetical protein EUBELI_00317 [Eubacterium eligens ATCC 27750]
238922432_392327_392506	Eubacterium_rectale_ATCC_33656	L30	paralog_number:1	seqscore:0.8481	prot_gi:238922847	N-longer_than_prot(nt):0	C-longer_than_prot(nt):0	hypothetical protein EUBREC_0435 [Eubacterium rectale ATCC 33656]
32490749_634346_634522	Wigglesworthia_brevipalpis	L30	paralog_number:1	seqscore:0.9662	prot_gi:32491310	N-longer_than_prot(nt):3	C-longer_than_prot(nt):0	hypothetical protein WGLp561 [Wigglesworthia glossinidia endosymbiont of Glossina brevipalpis]
18308982_2329223_2328951	Clostridium_perfringens	L25	paralog_number:2	seqscore:0.0000	prot_gi:18311019	N-longer_than_prot(nt):6	C-longer_than_prot(nt):0	hypothetical protein CPE2037 [Clostridium perfringens str. 13]
110798562_2543091_2542819	Clostridium_perfringens_ATCC_13124	L25	paralog_number:2	seqscore:0.0000	prot_gi:110800018	N-longer_than_prot(nt):6	C-longer_than_prot(nt):0	hypothetical protein CPF_2294 [Clostridium perfringens ATCC 13124]
110801439_2216062_2215790	Clostridium_perfringens_SM101_uid12521	L25	paralog_number:1	seqscore:0.0000	prot_gi:110803727	N-longer_than_prot(nt):6	C-longer_than_prot(nt):0	hypothetical protein CPR_2009 [Clostridium perfringens SM101]
238917983_2498725_2499006	Edwardsiella_ictaluri_93_146	L25	paralog_number:1	seqscore:0.0000	prot_gi:238920497	N-longer_than_prot(nt):0	C-longer_than_prot(nt):0	hypothetical protein NT01EI_2608 [Edwardsiella ictaluri 93-146]
219853343_208217_208456	Clostridium_kluyveri_NBRC_12016	L7ae	paralog_number:1	seqscore:1.6108	prot_gi:219853520	N-longer_than_prot(nt):3	C-longer_than_prot(nt):0	hypothetical protein
19703352_525169_524642	Fusobacterium_nucleatum	L7ae	paralog_number:1	seqscore:0.8569	prot_gi:19705317	N-longer_than_prot(nt):0	C-longer_than_prot(nt):0	ABC1 family protein [Fusobacterium nucleatum subsp. nucleatum ATCC 25586]
162446888_327916_328194-[Nshort_10]	Acholeplasma_laidlawii_PG_8A	L7ae	paralog_number:1	seqscore:1.0306	prot_gi:162447185	N-longer_than_prot(nt):3	C-longer_than_prot(nt):0	hypothetical protein ACL_0319 [Acholeplasma laidlawii PG-8A]
148259021_258951_259412-[Nlong_121-Ncut:117]	Acidiphilium_cryptum_JF-5	L7ae	paralog_number:1	seqscore:0.9047	prot_gi:148259244	N-longer_than_prot(nt):-276	C-longer_than_prot(nt):0	hypothetical protein Acry_0224 [Acidiphilium cryptum JF-5]
212637849_1690924_1690568	Anoxybacillus_flavithermus_WK1	L7ae	paralog_number:1	seqscore:1.4111	prot_gi:212639522	N-longer_than_prot(nt):60	C-longer_than_prot(nt):0	hypothetical protein Aflv_1696 [Anoxybacillus flavithermus WK1]
83309099_4474499_4473867	Magnetospirillum_magneticum_AMB-1	L7ae	paralog_number:1	seqscore:1.0603	prot_gi:83313171	N-longer_than_prot(nt):39	C-longer_than_prot(nt):0	hypothetical protein amb4072 [Magnetospirillum magneticum AMB-1]
294101015_1012973_1012644-[Nshort_7]	Aminobacterium_colombiense_DSM_12261_uid47083	L7ae	paralog_number:1	seqscore:1.0584	prot_gi:294101964	N-longer_than_prot(nt):0	C-longer_than_prot(nt):0	hypothetical protein Amico_0973 [Aminobacterium colombiense DSM 12261]
258541105_2712621_2711974	Acetobacter_pasteurianus_IFO_3283_01	L7ae	paralog_number:1	seqscore:0.9755	prot_gi:258543555	N-longer_than_prot(nt):0	C-longer_than_prot(nt):0	hypothetical protein APA01_25030 [Acetobacter pasteurianus IFO 3283-01]
222084201_160128_159442	Agrobacterium_radiobacter_K84	L7ae	paralog_number:1	seqscore:0.8965	prot_gi:222084327	N-longer_than_prot(nt):0	C-longer_than_prot(nt):0	hypothetical protein Arad_0174 [Agrobacterium radiobacter K84]
159184118_92295_91597	Agrobacterium_tumefaciens_C58_Cereon	L7ae	paralog_number:1	seqscore:0.8995	prot_gi:15887442	N-longer_than_prot(nt):0	C-longer_than_prot(nt):0	hypothetical protein Atu0088 [Agrobacterium tumefaciens str. C58]
222147015_156781_157476	Agrobacterium_vitis_S4	L7ae	paralog_number:1	seqscore:0.8833	prot_gi:222147148	N-longer_than_prot(nt):3	C-longer_than_prot(nt):0	hypothetical protein Avi_0168 [Agrobacterium vitis S4]
158421624_18010_18723	Azorhizobium_caulinodans_ORS_571	L7ae	paralog_number:1	seqscore:0.9082	prot_gi:158421643	N-longer_than_prot(nt):0	C-longer_than_prot(nt):0	hypothetical protein AZC_0019 [Azorhizobium caulinodans ORS 571]
288956841_3278621_3279055-[Nlong_138-Ncut:138]	Azospirillum_B510_uid46085	L7ae	paralog_number:1	seqscore:0.9808	prot_gi:288959699	N-longer_than_prot(nt):-336	C-longer_than_prot(nt):0	hypothetical protein AZL_028580 [Azospirillum sp. B510]
30260195_3627178_3626870-[Nshort_9]	Bacillus_anthracis_Ames	L7ae	paralog_number:1	seqscore:1.3952	prot_gi:30263817	N-longer_than_prot(nt):0	C-longer_than_prot(nt):0	hypothetical protein BA_3951 [Bacillus anthracis str. Ames]
82698932_2099060_2099713	Brucella_melitensis_biovar_Abortus	L7ae	paralog_number:1	seqscore:0.9714	prot_gi:82700910	N-longer_than_prot(nt):54	C-longer_than_prot(nt):0	hypothetical protein BAB1_2164 [Brucella melitensis biovar Abortus 2308]
118475778_3654004_3653696-[Nshort_9]	Bacillus_thuringiensis_Al_Hakam	L7ae	paralog_number:1	seqscore:1.3952	prot_gi:118479034	N-longer_than_prot(nt):0	C-longer_than_prot(nt):0	hypothetical protein BALH_3442 [Bacillus thuringiensis str. Al Hakam]
121601635_1296750_1297451	Bartonella_bacilliformis_KC583	L7ae	paralog_number:1	seqscore:1.0099	prot_gi:121601829	N-longer_than_prot(nt):69	C-longer_than_prot(nt):0	hypothetical protein BARBAKC583_1253 [Bartonella bacilliformis KC583]
49183039_3627873_3627565-[Nshort_9]	Bacillus_anthracis_str_Sterne	L7ae	paralog_number:1	seqscore:1.3952	prot_gi:49186664	N-longer_than_prot(nt):0	C-longer_than_prot(nt):0	hypothetical protein BAS3665 [Bacillus anthracis str. Sterne]
148251626_57920_58630	Bradyrhizobium_BTAi1	L7ae	paralog_number:1	seqscore:0.9606	prot_gi:148251680	N-longer_than_prot(nt):0	C-longer_than_prot(nt):0	hypothetical protein BBta_0056 [Bradyrhizobium sp. BTAi1]
30018278_3788006_3787698-[Nshort_9]	Bacillus_cereus_ATCC14579	L7ae	paralog_number:1	seqscore:1.3952	prot_gi:30021903	N-longer_than_prot(nt):0	C-longer_than_prot(nt):0	hypothetical protein BC3812 [Bacillus cereus ATCC 14579]
217957581_3615222_3614914-[Nshort_9]	Bacillus_cereus_AH187	L7ae	paralog_number:1	seqscore:1.3952	prot_gi:217961234	N-longer_than_prot(nt):0	C-longer_than_prot(nt):0	hypothetical protein BCAH187_A3861 [Bacillus cereus AH187]
161617991_2083627_2084310	Brucella_canis_ATCC_23365	L7ae	paralog_number:1	seqscore:0.9505	prot_gi:161620072	N-longer_than_prot(nt):84	C-longer_than_prot(nt):0	hypothetical protein BCAN_A2206 [Brucella canis ATCC 23365]
218230750_3831891_3831583-[Nshort_9]	Bacillus_cereus_B4264	L7ae	paralog_number:1	seqscore:1.3952	prot_gi:218231340	N-longer_than_prot(nt):0	C-longer_than_prot(nt):0	hypothetical protein BCB4264_A3912 [Bacillus cereus B4264]
42779081_3599909_3599601-[Nshort_9]	Bacillus_cereus_ATCC_10987	L7ae	paralog_number:1	seqscore:1.3952	prot_gi:42782902	N-longer_than_prot(nt):0	C-longer_than_prot(nt):0	hypothetical protein BCE_3852 [Bacillus cereus ATCC 10987]
152973854_2561915_2561607-[Nshort_9]	Bacillus_cereus_cytotoxis_NVH_391-98	L7ae	paralog_number:1	seqscore:1.3689	prot_gi:152976180	N-longer_than_prot(nt):0	C-longer_than_prot(nt):0	hypothetical protein Bcer98_2466 [Bacillus cereus subsp. cytotoxis NVH 391-98]
163938013_3685936_3685628-[Nshort_9]	Bacillus_weihenstephanensis_KBAB4	L7ae	paralog_number:1	seqscore:1.3970	prot_gi:163941551	N-longer_than_prot(nt):0	C-longer_than_prot(nt):0	hypothetical protein BcerKBAB4_3636 [Bacillus weihenstephanensis KBAB4]
222093774_3559184_3558876-[Nshort_9]	Bacillus_cereus_Q1	L7ae	paralog_number:1	seqscore:1.3952	prot_gi:222097258	N-longer_than_prot(nt):0	C-longer_than_prot(nt):0	hypothetical protein BCQ_3598 [Bacillus cereus Q1]
52140164_3707731_3707423-[Nshort_9]	Bacillus_cereus_ZK	L7ae	paralog_number:1	seqscore:1.3952	prot_gi:52141672	N-longer_than_prot(nt):0	C-longer_than_prot(nt):0	hypothetical protein BCZK3573 [Bacillus cereus E33L]
240849682_325126_324494	Bartonella_grahamii_as4aup	L7ae	paralog_number:1	seqscore:0.9572	prot_gi:240849882	N-longer_than_prot(nt):0	C-longer_than_prot(nt):0	hypothetical protein Bgr_02260 [Bartonella grahamii as4aup]
49474831_292827_292195	Bartonella_henselae_Houston-1	L7ae	paralog_number:1	seqscore:0.9445	prot_gi:49475028	N-longer_than_prot(nt):0	C-longer_than_prot(nt):0	hypothetical protein BH02160 [Bartonella henselae str. Houston-1]
57596592_2536600_2536298-[Nshort_7]	Bacillus_halodurans	L7ae	paralog_number:1	seqscore:1.3554	prot_gi:15614977	N-longer_than_prot(nt):0	C-longer_than_prot(nt):0	hypothetical protein BH2414 [Bacillus halodurans C-125]
182677002_1204683_1203943	Beijerinckia_indica_ATCC_9039	L7ae	paralog_number:1	seqscore:0.8741	prot_gi:182678034	N-longer_than_prot(nt):0	C-longer_than_prot(nt):0	hypothetical protein Bind_1048 [Beijerinckia indica subsp. indica ATCC 9039]
163119169_1846651_1846950-[Nshort_7]	Bacillus_licheniformis_ATCC_14580	L7ae	paralog_number:1	seqscore:1.3788	prot_gi:52080269	N-longer_than_prot(nt):0	C-longer_than_prot(nt):0	hypothetical protein BL01225 [Bacillus licheniformis ATCC 14580]
52783855_1846503_1846802-[Nshort_7]	Bacillus_licheniformis_DSM_13	L7ae	paralog_number:1	seqscore:1.3788	prot_gi:52785646	N-longer_than_prot(nt):0	C-longer_than_prot(nt):0	hypothetical protein BLi01887 [Bacillus licheniformis ATCC 14580]
27375111_843122_842442	Bradyrhizobium_japonicum	L7ae	paralog_number:1	seqscore:0.9374	prot_gi:27375895	N-longer_than_prot(nt):0	C-longer_than_prot(nt):0	hypothetical protein bll0784 [Bradyrhizobium japonicum USDA 110]
225851546_2103390_2104043	Brucella_melitensis_ATCC_23457	L7ae	paralog_number:1	seqscore:0.9505	prot_gi:225853589	N-longer_than_prot(nt):54	C-longer_than_prot(nt):0	hypothetical protein BMEA_A2224 [Brucella melitensis ATCC 23457]
256368465_2094686_2095339	Brucella_microti_CCM_4915	L7ae	paralog_number:1	seqscore:0.9505	prot_gi:256370559	N-longer_than_prot(nt):54	C-longer_than_prot(nt):0	hypothetical protein BMI_I2185 [Brucella microti CCM 4915]
148558820_2089061_2089714	Brucella_ovis	L7ae	paralog_number:1	seqscore:0.9028	prot_gi:148559709	N-longer_than_prot(nt):3	C-longer_than_prot(nt):0	hypothetical protein BOV_2076 [Brucella ovis ATCC 25840]
288553026_3852121_3851813	Bacillus_pseudofirmus_OF4_uid45847	L7ae	paralog_number:1	seqscore:1.3041	prot_gi:288556943	N-longer_than_prot(nt):0	C-longer_than_prot(nt):0	hypothetical protein BpOF4_19735 [Bacillus pseudofirmus OF4]
157690798_1620793_1621092-[Nshort_7]	Bacillus_pumilus_SAFR-032	L7ae	paralog_number:1	seqscore:1.3892	prot_gi:157692345	N-longer_than_prot(nt):0	C-longer_than_prot(nt):0	hypothetical protein BPUM_1565 [Bacillus pumilus SAFR-032]
49473688_264730_264134	Bartonella_quintana_Toulouse	L7ae	paralog_number:1	seqscore:0.9522	prot_gi:49473871	N-longer_than_prot(nt):0	C-longer_than_prot(nt):0	hypothetical protein BQ02040 [Bartonella quintana str. Toulouse]
56968325_2085454_2086137	Brucella_suis_1330	L7ae	paralog_number:1	seqscore:0.9505	prot_gi:23503012	N-longer_than_prot(nt):84	C-longer_than_prot(nt):0	hypothetical protein BR2164 [Brucella suis 1330]
146337175_59166_59906	Bradyrhizobium_ORS278	L7ae	paralog_number:1	seqscore:1.0067	prot_gi:146337226	N-longer_than_prot(nt):0	C-longer_than_prot(nt):0	hypothetical protein BRADO0052 [Bradyrhizobium sp. ORS278]
62288991_2101941_2102594	Brucella_abortus_bv__1_9_941	L7ae	paralog_number:1	seqscore:0.9505	prot_gi:62291001	N-longer_than_prot(nt):54	C-longer_than_prot(nt):0	hypothetical protein BruAb1_2137 [Brucella abortus bv. 1 str. 9-941]
255767013_1733687_1733986-[Nshort_7]	Bacillus_subtilis	L7ae	paralog_number:1	seqscore:1.3287	prot_gi:16078725	N-longer_than_prot(nt):0	C-longer_than_prot(nt):0	hypothetical protein BSU16620 [Bacillus subtilis subsp. subtilis str. 168]
163842277_1901426_1902109	Brucella_suis_ATCC_23445	L7ae	paralog_number:1	seqscore:0.9505	prot_gi:163844177	N-longer_than_prot(nt):84	C-longer_than_prot(nt):0	hypothetical protein BSUIS_A2001 [Brucella suis ATCC 23445]
49476684_3648849_3648541-[Nshort_9]	Bacillus_thuringiensis_konkukian	L7ae	paralog_number:1	seqscore:1.3952	prot_gi:49481787	N-longer_than_prot(nt):0	C-longer_than_prot(nt):0	hypothetical protein BT9727_3555 [Bacillus thuringiensis serovar konkukian str. 97-27]
163867306_302810_302178	Bartonella_tribocorum_CIP_105476	L7ae	paralog_number:1	seqscore:0.9546	prot_gi:163867512	N-longer_than_prot(nt):0	C-longer_than_prot(nt):0	hypothetical protein Btr_0240 [Bartonella tribocorum CIP 105476]
167643973_38142_38804	Caulobacter_K31	L7ae	paralog_number:1	seqscore:1.0086	prot_gi:167644005	N-longer_than_prot(nt):0	C-longer_than_prot(nt):0	hypothetical protein Caul_0032 [Caulobacter sp. K31]
16124256_46546_45896	Caulobacter_crescentus	L7ae	paralog_number:1	seqscore:1.0974	prot_gi:16124299	N-longer_than_prot(nt):3	C-longer_than_prot(nt):0	hypothetical protein CC_0043 [Caulobacter crescentus CB15]
221232939_46546_45896	Caulobacter_crescentus_NA1000	L7ae	paralog_number:1	seqscore:1.0974	prot_gi:221232981	N-longer_than_prot(nt):3	C-longer_than_prot(nt):0	hypothetical protein CCNA_00042 [Caulobacter crescentus NA1000]
153952670_1470831_1471145-[Nshort_8]	Clostridium_kluyveri_DSM_555	L7ae	paralog_number:1	seqscore:1.1632	prot_gi:153954055	N-longer_than_prot(nt):0	C-longer_than_prot(nt):0	hypothetical protein CKL_1430 [Clostridium kluyveri DSM 555]
219853343_1470705_1471019-[Nshort_8]	Clostridium_kluyveri_NBRC_12016	L7ae	paralog_number:1	seqscore:1.1632	prot_gi:219854668	N-longer_than_prot(nt):0	C-longer_than_prot(nt):0	hypothetical protein CKR_1325 [Clostridium kluyveri NBRC 12016]
18308982_1964299_1964000-[Nshort_9]	Clostridium_perfringens	L7ae	paralog_number:1	seqscore:1.0136	prot_gi:18310669	N-longer_than_prot(nt):0	C-longer_than_prot(nt):0	hypothetical protein CPE1687 [Clostridium perfringens str. 13]
295687459_33904_34581	Caulobacter_segnis_ATCC_21756_uid41709	L7ae	paralog_number:1	seqscore:1.0730	prot_gi:295687486	N-longer_than_prot(nt):30	C-longer_than_prot(nt):0	hypothetical protein Cseg_0029 [Caulobacter segnis ATCC 21756]
291278433_1548028_1547447	Deferribacter_desulfuricans_SSM1_uid46653	L7ae	paralog_number:1	seqscore:0.5459	prot_gi:291279907	N-longer_than_prot(nt):0	C-longer_than_prot(nt):0	hypothetical protein DEFDS_1526 [Deferribacter desulfuricans SSM1]
159042556_3748095_3748757	Dinoroseobacter_shibae_DFL_12	L7ae	paralog_number:1	seqscore:0.8763	prot_gi:159046102	N-longer_than_prot(nt):27	C-longer_than_prot(nt):0	hypothetical protein Dshi_3562 [Dinoroseobacter shibae DFL 12]
238915976_903461_903781	Eubacterium_eligens_ATCC_27750	L7ae	paralog_number:1	seqscore:1.3024	prot_gi:238916825	N-longer_than_prot(nt):6	C-longer_than_prot(nt):0	hypothetical protein EUBELI_00893 [Eubacterium eligens ATCC 27750]
238922432_1835407_1835096-[Nshort_8]	Eubacterium_rectale_ATCC_33656	L7ae	paralog_number:1	seqscore:1.2693	prot_gi:238924305	N-longer_than_prot(nt):21	C-longer_than_prot(nt):0	hypothetical protein EUBREC_1944 [Eubacterium rectale ATCC 33656]
268318562_702055_702366	Lactobacillus_johnsonii_FI9785	L7ae	paralog_number:1	seqscore:1.1349	prot_gi:268319263	N-longer_than_prot(nt):3	C-longer_than_prot(nt):0	hypothetical protein FI9785_778 [Lactobacillus johnsonii FI9785]
50196905_3627305_3626997-[Nshort_9]	Bacillus_anthracis_Ames_0581	L7ae	paralog_number:1	seqscore:1.3952	prot_gi:47529241	N-longer_than_prot(nt):0	C-longer_than_prot(nt):0	hypothetical protein GBAA_3951 [Bacillus anthracis str. 'Ames Ancestor']
114326664_2663628_2663278-[Nlong_139-Ncut:139]	Granulobacter_bethesdensis_CGDNIH1	L7ae	paralog_number:1	seqscore:1.0567	prot_gi:114329057	N-longer_than_prot(nt):-252	C-longer_than_prot(nt):0	hypothetical protein GbCGDNIH1_2393 [Granulibacter bethesdensis CGDNIH1]
197116402_1503102_1503692	Geobacter_bemidjiensis_Bem	L7ae	paralog_number:1	seqscore:1.1828	prot_gi:197117689	N-longer_than_prot(nt):0	C-longer_than_prot(nt):0	hypothetical protein Gbem_1301 [Geobacter bemidjiensis Bem]
25010075_436795_437094	Streptococcus_agalactiae_NEM316	L7ae	paralog_number:1	seqscore:1.3014	prot_gi:25010489	N-longer_than_prot(nt):0	C-longer_than_prot(nt):0	hypothetical protein gbs0416 [Streptococcus agalactiae NEM316]
162145846_1366489_1366866-[Nlong_111-Ncut:111]	Gluconacetobacter_diazotrophicus_PAl_5_FAPERJ	L7ae	paralog_number:1	seqscore:1.0355	prot_gi:162147159	N-longer_than_prot(nt):-267	C-longer_than_prot(nt):0	hypothetical protein GDI_1364 [Gluconacetobacter diazotrophicus PAl 5]
209542188_2294934_2295311-[Nlong_111-Ncut:111]	Gluconacetobacter_diazotrophicus_PAl_5_JGI	L7ae	paralog_number:1	seqscore:1.0355	prot_gi:209544215	N-longer_than_prot(nt):-267	C-longer_than_prot(nt):0	hypothetical protein Gdia_2069 [Gluconacetobacter diazotrophicus PAl 5]
56418535_1278032_1278394	Geobacillus_kaustophilus_HTA426	L7ae	paralog_number:1	seqscore:1.4415	prot_gi:56419797	N-longer_than_prot(nt):57	C-longer_than_prot(nt):0	hypothetical protein GK1262 [Geobacillus kaustophilus HTA426]
58038491_1729701_1730081-[Nlong_146-Ncut:146]	Gluconobacter_oxydans_621H	L7ae	paralog_number:1	seqscore:0.7393	prot_gi:58040014	N-longer_than_prot(nt):-297	C-longer_than_prot(nt):0	hypothetical protein GOX1581 [Gluconobacter oxydans 621H]
138893679_1179278_1179577-[Nshort_7]	Geobacillus_thermodenitrificans_NG80-2	L7ae	paralog_number:1	seqscore:1.4063	prot_gi:138894782	N-longer_than_prot(nt):0	C-longer_than_prot(nt):0	hypothetical protein GTNG_1116 [Geobacillus thermodenitrificans NG80-2]
148262085_2203137_2203730	Geobacter_uraniumreducens_Rf4	L7ae	paralog_number:1	seqscore:1.1813	prot_gi:148263957	N-longer_than_prot(nt):3	C-longer_than_prot(nt):0	hypothetical protein Gura_1900 [Geobacter uraniireducens Rf4]
239825584_1203193_1203549	Geobacillus_WCH70	L7ae	paralog_number:1	seqscore:1.4620	prot_gi:239826656	N-longer_than_prot(nt):57	C-longer_than_prot(nt):0	hypothetical protein GWCH70_1154 [Geobacillus sp. WCH70]
261417500_2056955_2057317	Geobacillus_Y412MC61	L7ae	paralog_number:1	seqscore:1.4415	prot_gi:261419462	N-longer_than_prot(nt):57	C-longer_than_prot(nt):0	hypothetical protein GYMC61_2046 [Geobacillus sp. Y412MC61]
254292376_3361426_3361824-[Nlong_123-Ncut:123]	Hirschia_baltica_ATCC_49814	L7ae	paralog_number:1	seqscore:1.0294	prot_gi:254295404	N-longer_than_prot(nt):-339	C-longer_than_prot(nt):0	hypothetical protein Hbal_3062 [Hirschia baltica ATCC 49814]
289449351_283423_284163	Clostridiales_genomosp__BVAB3_UPII9_5_uid46219	L7ae	paralog_number:1	seqscore:1.1032	prot_gi:289450420	N-longer_than_prot(nt):39	C-longer_than_prot(nt):0	hypothetical protein HMPREF0868_0248 [Clostridiales genomosp. BVAB3 str. UPII9-5]
114797051_101410_101805-[Nlong_170-Ncut:166]	Hyphomonas_neptunium_ATCC_15444	L7ae	paralog_number:1	seqscore:0.9771	prot_gi:114798650	N-longer_than_prot(nt):-288	C-longer_than_prot(nt):0	hypothetical protein HNE_0113 [Hyphomonas neptunium ATCC 15444]
89052491_38357_37662	Jannaschia_CCS1	L7ae	paralog_number:1	seqscore:0.7991	prot_gi:89052530	N-longer_than_prot(nt):66	C-longer_than_prot(nt):0	hypothetical protein Jann_0039 [Jannaschia sp. CCS1]
15671982_775453_775755	Lactococcus_lactis	L7ae	paralog_number:1	seqscore:1.3401	prot_gi:15672748	N-longer_than_prot(nt):0	C-longer_than_prot(nt):0	hypothetical protein L175450 [Lactococcus lactis subsp. lactis Il1403]
116510843_758402_758704	Lactococcus_lactis_cremoris_SK11	L7ae	paralog_number:1	seqscore:1.4063	prot_gi:116511575	N-longer_than_prot(nt):0	C-longer_than_prot(nt):0	hypothetical protein LACR_0816 [Lactococcus lactis subsp. cremoris SK11]
257124814_1401025_1400465	Leptotrichia_buccalis_DSM_1135	L7ae	paralog_number:1	seqscore:0.6766	prot_gi:257126083	N-longer_than_prot(nt):0	C-longer_than_prot(nt):0	hypothetical protein Lebu_1318 [Leptotrichia buccalis C-1013-b]
16799079_1360149_1360445-[Nshort_8]	Listeria_innocua	L7ae	paralog_number:1	seqscore:1.3077	prot_gi:16800429	N-longer_than_prot(nt):0	C-longer_than_prot(nt):0	hypothetical protein lin1361 [Listeria innocua Clip11262]
42518084_1358527_1358216	Lactobacillus_johnsonii_NCC_533	L7ae	paralog_number:1	seqscore:1.1349	prot_gi:42519360	N-longer_than_prot(nt):3	C-longer_than_prot(nt):0	hypothetical protein LJ1488 [Lactobacillus johnsonii NCC 533]
125622882_1773675_1773373	Lactococcus_lactis_cremoris_MG1363	L7ae	paralog_number:1	seqscore:1.4063	prot_gi:125624583	N-longer_than_prot(nt):0	C-longer_than_prot(nt):0	hypothetical protein llmg_1793 [Lactococcus lactis subsp. cremoris MG1363]
226222639_1337056_1337352-[Nshort_8]	Listeria_monocytogenes_Clip81459	L7ae	paralog_number:1	seqscore:1.2916	prot_gi:226223925	N-longer_than_prot(nt):0	C-longer_than_prot(nt):0	hypothetical protein Lm4b_01332 [Listeria monocytogenes Clip81459]
284800255_1422360_1422656-[Nshort_8]	Listeria_monocytogenes_uid43671	L7ae	paralog_number:1	seqscore:1.2812	prot_gi:284801709	N-longer_than_prot(nt):0	C-longer_than_prot(nt):0	hypothetical protein LM5578_1463 [Listeria monocytogenes 08-5578]
284993440_1389064_1389360-[Nshort_8]	Listeria_monocytogenes_08_5923_uid43727	L7ae	paralog_number:1	seqscore:1.2812	prot_gi:284994851	N-longer_than_prot(nt):0	C-longer_than_prot(nt):0	hypothetical protein LM5923_1416 [Listeria monocytogenes 08-5923]
16802048_1353374_1353670-[Nshort_8]	Listeria_monocytogenes	L7ae	paralog_number:1	seqscore:1.2916	prot_gi:16803364	N-longer_than_prot(nt):0	C-longer_than_prot(nt):0	hypothetical protein lmo1324 [Listeria monocytogenes EGD-e]
71902667_1452526_1452227	Streptococcus_pyogenes_MGAS6180	L7ae	paralog_number:1	seqscore:1.3046	prot_gi:71904115	N-longer_than_prot(nt):0	C-longer_than_prot(nt):0	hypothetical protein M28_Spy1453 [Streptococcus pyogenes MGAS6180]
170738367_2901500_2901042-[Nlong_740-Ncut:736]	Methylobacterium_4_46	L7ae	paralog_number:1	seqscore:0.9750	prot_gi:170740830	N-longer_than_prot(nt):-312	C-longer_than_prot(nt):0	hypothetical protein M446_2612 [Methylobacterium sp. 4-46]
71909814_1382925_1382626	Streptococcus_pyogenes_MGAS5005	L7ae	paralog_number:1	seqscore:1.3079	prot_gi:71911223	N-longer_than_prot(nt):0	C-longer_than_prot(nt):0	hypothetical protein M5005_Spy_1410 [Streptococcus pyogenes MGAS5005]
50913346_1455049_1454750	Streptococcus_pyogenes_MGAS10394	L7ae	paralog_number:1	seqscore:1.3079	prot_gi:50914804	N-longer_than_prot(nt):0	C-longer_than_prot(nt):0	hypothetical protein M6_Spy1458 [Streptococcus pyogenes MGAS10394]
222150250_932465_932794	Macrococcus_caseolyticus_JCSC5402	L7ae	paralog_number:1	seqscore:1.2896	prot_gi:222151101	N-longer_than_prot(nt):0	C-longer_than_prot(nt):0	hypothetical protein MCCL_0852 [Macrococcus caseolyticus JCSC5402]
218528082_3078512_3078000-[Nlong_115-Ncut:91]	Methylobacterium_chloromethanicum_CM4	L7ae	paralog_number:1	seqscore:0.9178	prot_gi:218530875	N-longer_than_prot(nt):-228	C-longer_than_prot(nt):0	hypothetical protein Mchl_2924 [Methylobacterium chloromethanicum CM4]
110632362_4230837_4231469	Mesorhizobium_BNC1	L7ae	paralog_number:1	seqscore:1.0051	prot_gi:110636253	N-longer_than_prot(nt):0	C-longer_than_prot(nt):0	hypothetical protein Meso_3929 [Mesorhizobium sp. BNC1]
254558653_3383794_3383282-[Nlong_115-Ncut:91]	Methylobacterium_extorquens_DM4	L7ae	paralog_number:1	seqscore:0.9202	prot_gi:254561861	N-longer_than_prot(nt):-237	C-longer_than_prot(nt):0	hypothetical protein METDI3460 [Methylobacterium extorquens DM4]
240136783_3014722_3014210-[Nlong_115-Ncut:91]	Methylobacterium_extorquens_AM1	L7ae	paralog_number:1	seqscore:0.9178	prot_gi:240139446	N-longer_than_prot(nt):-228	C-longer_than_prot(nt):0	hypothetical protein MexAM1_META1p2891 [Methylobacterium extorquens AM1]
163849457_3018483_3017971-[Nlong_115-Ncut:91]	Methylobacterium_extorquens_PA1	L7ae	paralog_number:1	seqscore:0.9085	prot_gi:163852117	N-longer_than_prot(nt):-228	C-longer_than_prot(nt):0	hypothetical protein Mext_2698 [Methylobacterium extorquens PA1]
94989509_1476510_1476211	Streptococcus_pyogenes_MGAS10270	L7ae	paralog_number:1	seqscore:1.3046	prot_gi:94991040	N-longer_than_prot(nt):0	C-longer_than_prot(nt):0	hypothetical protein MGAS10270_Spy1531 [Streptococcus pyogenes MGAS10270]
94993396_1459977_1459678	Streptococcus_pyogenes_MGAS10750	L7ae	paralog_number:1	seqscore:1.3079	prot_gi:94994919	N-longer_than_prot(nt):0	C-longer_than_prot(nt):0	hypothetical protein MGAS10750_Spy1523 [Streptococcus pyogenes MGAS10750]
94991497_1401268_1400969	Streptococcus_pyogenes_MGAS2096	L7ae	paralog_number:1	seqscore:1.3079	prot_gi:94992933	N-longer_than_prot(nt):0	C-longer_than_prot(nt):0	hypothetical protein MGAS2096_Spy1436 [Streptococcus pyogenes MGAS2096]
94987631_1377378_1377079	Streptococcus_pyogenes_MGAS9429	L7ae	paralog_number:1	seqscore:1.3079	prot_gi:94989042	N-longer_than_prot(nt):0	C-longer_than_prot(nt):0	hypothetical protein MGAS9429_Spy1412 [Streptococcus pyogenes MGAS9429]
57165207_4456148_4456822	Mesorhizobium_loti	L7ae	paralog_number:1	seqscore:0.9816	prot_gi:13474628	N-longer_than_prot(nt):27	C-longer_than_prot(nt):0	hypothetical protein mlr5553 [Mesorhizobium loti MAFF303099]
114568554_3327707_3328069-[Nlong_142-Ncut:142]	Maricaulis_maris_MCS10	L7ae	paralog_number:1	seqscore:0.9417	prot_gi:114571581	N-longer_than_prot(nt):-219	C-longer_than_prot(nt):0	hypothetical protein Mmar10_3042 [Maricaulis maris MCS10]
220920054_4684861_4685325-[Nlong_130-Ncut:125]	Methylobacterium_nodulans_ORS_2060	L7ae	paralog_number:1	seqscore:0.9749	prot_gi:220924485	N-longer_than_prot(nt):-282	C-longer_than_prot(nt):0	hypothetical protein Mnod_4617 [Methylobacterium nodulans ORS 2060]
188579286_3027811_3027050	Methylobacterium_populi_BJ001	L7ae	paralog_number:1	seqscore:0.9153	prot_gi:188582065	N-longer_than_prot(nt):33	C-longer_than_prot(nt):0	hypothetical protein Mpop_2820 [Methylobacterium populi BJ001]
170746450_3969726_3969301-[Nlong_123-Ncut:123]	Methylobacterium_radiotolerans_JCM_2831	L7ae	paralog_number:1	seqscore:0.9203	prot_gi:170750126	N-longer_than_prot(nt):-294	C-longer_than_prot(nt):0	hypothetical protein Mrad2831_3728 [Methylobacterium radiotolerans JCM 2831]
127763381_399570_399268	Mycoplasma_mycoides	L7ae	paralog_number:1	seqscore:0.9319	prot_gi:42560894	N-longer_than_prot(nt):6	C-longer_than_prot(nt):0	hypothetical protein MSC_0350 [Mycoplasma mycoides subsp. mycoides SC str. PG1]
21281729_1260574_1260888-[Nshort_7]	Staphylococcus_aureus_MW2	L7ae	paralog_number:1	seqscore:1.3749	prot_gi:21282880	N-longer_than_prot(nt):0	C-longer_than_prot(nt):0	hypothetical protein MW1151 [Staphylococcus aureus subsp. aureus MW2]
227820587_3783031_3783729	Rhizobium_NGR234	L7ae	paralog_number:1	seqscore:0.7925	prot_gi:227824070	N-longer_than_prot(nt):0	C-longer_than_prot(nt):0	hypothetical protein NGR_c35670 [Sinorhizobium fredii NGR234]
92115633_31521_32234	Nitrobacter_hamburgensis_X14	L7ae	paralog_number:1	seqscore:0.8059	prot_gi:92115663	N-longer_than_prot(nt):51	C-longer_than_prot(nt):0	hypothetical protein Nham_0030 [Nitrobacter hamburgensis X14]
75674199_24383_24769-[Nlong_201-Ncut:201]	Nitrobacter_winogradskyi_Nb-255	L7ae	paralog_number:1	seqscore:0.9306	prot_gi:75674222	N-longer_than_prot(nt):-276	C-longer_than_prot(nt):0	hypothetical protein Nwi_0023 [Nitrobacter winogradskyi Nb-255]
153007346_777705_777295-[Nlong_116-Ncut:106]	Ochrobactrum_anthropi_ATCC_49188	L7ae	paralog_number:1	seqscore:0.9538	prot_gi:153008084	N-longer_than_prot(nt):-189	C-longer_than_prot(nt):0	hypothetical protein Oant_0748 [Ochrobactrum anthropi ATCC 49188]
119382757_2604017_2604634	Paracoccus_denitrificans_PD1222	L7ae	paralog_number:1	seqscore:0.8293	prot_gi:119385320	N-longer_than_prot(nt):0	C-longer_than_prot(nt):0	hypothetical protein Pden_2593 [Paracoccus denitrificans PD1222]
154250456_3883382_3883846-[Nlong_111-Ncut:87]	Parvibaculum_lavamentivorans_DS-1	L7ae	paralog_number:1	seqscore:1.0095	prot_gi:154254058	N-longer_than_prot(nt):-216	C-longer_than_prot(nt):0	hypothetical protein Plav_3627 [Parvibaculum lavamentivorans DS-1]
118578449_1004494_1005093	Pelobacter_propionicus_DSM_2379	L7ae	paralog_number:1	seqscore:1.2532	prot_gi:118579398	N-longer_than_prot(nt):0	C-longer_than_prot(nt):0	hypothetical protein Ppro_0962 [Pelobacter propionicus DSM 2379]
154684518_1648661_1648960-[Nshort_7]	Bacillus_amyloliquefaciens_FZB42	L7ae	paralog_number:1	seqscore:1.3532	prot_gi:154686079	N-longer_than_prot(nt):0	C-longer_than_prot(nt):0	hypothetical protein RBAM_016460 [Bacillus amyloliquefaciens FZB42]
110677421_381645_381271-[Nlong_122-Ncut:118]	Roseobacter_denitrificans_OCh_114	L7ae	paralog_number:1	seqscore:0.8584	prot_gi:110677785	N-longer_than_prot(nt):-243	C-longer_than_prot(nt):0	hypothetical protein RD1_0387 [Roseobacter denitrificans OCh 114]
86355669_128320_127892-[Nlong_115-Ncut:109]	Rhizobium_etli_CFN_42	L7ae	paralog_number:1	seqscore:1.0138	prot_gi:86355777	N-longer_than_prot(nt):-258	C-longer_than_prot(nt):0	hypothetical protein RHE_CH00117 [Rhizobium etli CFN 42]
190889639_169378_168950-[Nlong_161-Ncut:155]	Rhizobium_etli_CIAT_652	L7ae	paralog_number:1	seqscore:1.0066	prot_gi:190889786	N-longer_than_prot(nt):-258	C-longer_than_prot(nt):0	hypothetical protein RHECIAT_CH0000154 [Rhizobium etli CIAT 652]
116249766_156662_156222-[Nlong_115-Ncut:105]	Rhizobium_leguminosarum_bv_viciae_3841	L7ae	paralog_number:1	seqscore:0.8686	prot_gi:116249892	N-longer_than_prot(nt):-249	C-longer_than_prot(nt):0	hypothetical protein RL0126 [Rhizobium leguminosarum bv. viciae 3841]
241202755_4517557_4516868	Rhizobium_leguminosarum_bv__trifolii_WSM1325	L7ae	paralog_number:1	seqscore:0.8991	prot_gi:241207070	N-longer_than_prot(nt):0	C-longer_than_prot(nt):0	hypothetical protein Rleg_4388 [Rhizobium leguminosarum bv. trifolii WSM1325]
209547612_4244785_4244090	Rhizobium_leguminosarum_bv__trifolii_WSM2304	L7ae	paralog_number:1	seqscore:1.0155	prot_gi:209551639	N-longer_than_prot(nt):3	C-longer_than_prot(nt):0	hypothetical protein Rleg2_4068 [Rhizobium leguminosarum bv. trifolii WSM2304]
39933080_483808_483032	Rhodopseudomonas_palustris_CGA009	L7ae	paralog_number:1	seqscore:0.9289	prot_gi:39933514	N-longer_than_prot(nt):0	C-longer_than_prot(nt):0	hypothetical protein RPA0437 [Rhodopseudomonas palustris CGA009]
192288433_476616_475840	Rhodopseudomonas_palustris_TIE_1	L7ae	paralog_number:1	seqscore:0.9289	prot_gi:192288872	N-longer_than_prot(nt):0	C-longer_than_prot(nt):0	hypothetical protein Rpal_0441 [Rhodopseudomonas palustris TIE-1]
86747127_672623_673456	Rhodopseudomonas_palustris_HaA2	L7ae	paralog_number:1	seqscore:0.9475	prot_gi:86747725	N-longer_than_prot(nt):9	C-longer_than_prot(nt):0	hypothetical protein RPB_0599 [Rhodopseudomonas palustris HaA2]
90421528_516798_517241-[Nlong_115-Ncut:109]	Rhodopseudomonas_palustris_BisB18	L7ae	paralog_number:1	seqscore:0.9477	prot_gi:90422003	N-longer_than_prot(nt):-258	C-longer_than_prot(nt):0	hypothetical protein RPC_0479 [Rhodopseudomonas palustris BisB18]
91974482_270768_269941	Rhodopseudomonas_palustris_BisB5	L7ae	paralog_number:1	seqscore:0.9243	prot_gi:91974714	N-longer_than_prot(nt):36	C-longer_than_prot(nt):0	hypothetical protein RPD_0232 [Rhodopseudomonas palustris BisB5]
115522030_223235_222492	Rhodopseudomonas_palustris_BisA53	L7ae	paralog_number:1	seqscore:0.9354	prot_gi:115522226	N-longer_than_prot(nt):0	C-longer_than_prot(nt):0	hypothetical protein RPE_0197 [Rhodopseudomonas palustris BisA53]
83591340_4329315_4329779-[Nlong_128-Ncut:128]	Rhodospirillum_rubrum_ATCC_11170	L7ae	paralog_number:1	seqscore:0.9613	prot_gi:83595109	N-longer_than_prot(nt):-324	C-longer_than_prot(nt):0	hypothetical protein Rru_A3780 [Rhodospirillum rubrum ATCC 11170]
221638099_2600448_2600837-[Nlong_195-Ncut:191]	Rhodobacter_sphaeroides_KD131	L7ae	paralog_number:1	seqscore:0.9226	prot_gi:221640659	N-longer_than_prot(nt):-216	C-longer_than_prot(nt):0	hypothetical protein RSKD131_2560 [Rhodobacter sphaeroides KD131]
77461965_2927065_2927454-[Nlong_195-Ncut:191]	Rhodobacter_sphaeroides_2_4_1	L7ae	paralog_number:1	seqscore:0.9262	prot_gi:77464745	N-longer_than_prot(nt):-240	C-longer_than_prot(nt):0	hypothetical protein RSP_1164 [Rhodobacter sphaeroides 2.4.1]
146276058_2797538_2798185	Rhodobacter_sphaeroides_ATCC_17025	L7ae	paralog_number:1	seqscore:0.9149	prot_gi:146278789	N-longer_than_prot(nt):42	C-longer_than_prot(nt):0	hypothetical protein Rsph17025_2756 [Rhodobacter sphaeroides ATCC 17025]
126460778_2974223_2974612-[Nlong_195-Ncut:191]	Rhodobacter_sphaeroides_ATCC_17029	L7ae	paralog_number:1	seqscore:0.9262	prot_gi:126463585	N-longer_than_prot(nt):-216	C-longer_than_prot(nt):0	hypothetical protein Rsph17029_2825 [Rhodobacter sphaeroides ATCC 17029]
29165615_1260443_1260757-[Nshort_7]	Staphylococcus_aureus_N315	L7ae	paralog_number:1	seqscore:1.3749	prot_gi:15926851	N-longer_than_prot(nt):0	C-longer_than_prot(nt):0	hypothetical protein SA1111 [Staphylococcus aureus subsp. aureus N315]
22536185_387779_388078	Streptococcus_agalactiae_2603	L7ae	paralog_number:1	seqscore:1.3014	prot_gi:22536563	N-longer_than_prot(nt):0	C-longer_than_prot(nt):0	hypothetical protein SAG0380 [Streptococcus agalactiae 2603V/R]
156978331_1338172_1338486-[Nshort_7]	Staphylococcus_aureus_Mu3	L7ae	paralog_number:1	seqscore:1.3749	prot_gi:156979589	N-longer_than_prot(nt):0	C-longer_than_prot(nt):0	hypothetical protein SAHV_1258 [Staphylococcus aureus subsp. aureus Mu3]
76786714_397859_398158	Streptococcus_agalactiae_A909	L7ae	paralog_number:1	seqscore:1.3014	prot_gi:76788527	N-longer_than_prot(nt):0	C-longer_than_prot(nt):0	hypothetical protein SAK_0454 [Streptococcus agalactiae A909]
103485498_621770_622228-[Nlong_126-Ncut:126]	Sphingopyxis_alaskensis_RB2256	L7ae	paralog_number:1	seqscore:0.9696	prot_gi:103486104	N-longer_than_prot(nt):-297	C-longer_than_prot(nt):0	hypothetical protein Sala_0611 [Sphingopyxis alaskensis RB2256]
88193823_1196090_1196404-[Nshort_7]	Staphylococcus_aureus_NCTC_8325	L7ae	paralog_number:1	seqscore:1.3749	prot_gi:88194978	N-longer_than_prot(nt):0	C-longer_than_prot(nt):0	hypothetical protein SAOUHSC_01245 [Staphylococcus aureus subsp. aureus NCTC 8325]
87198026_2693384_2692638	Novosphingobium_aromaticivorans_DSM_12444	L7ae	paralog_number:1	seqscore:0.8708	prot_gi:87200504	N-longer_than_prot(nt):15	C-longer_than_prot(nt):0	hypothetical protein Saro_2491 [Novosphingobium aromaticivorans DSM 12444]
162448269_8144802_8144014-[Nlong_121-Ncut:121]	Sorangium_cellulosum__So_ce_56_	L7ae	paralog_number:1	seqscore:0.7137	prot_gi:162454075	N-longer_than_prot(nt):-363	C-longer_than_prot(nt):0	hypothetical protein sce5799 [Sorangium cellulosum 'So ce 56']
251781468_1717246_1716947	Streptococcus_dysgalactiae_equisimilis_GGS_124	L7ae	paralog_number:1	seqscore:1.3475	prot_gi:251783182	N-longer_than_prot(nt):0	C-longer_than_prot(nt):0	hypothetical protein SDEG_1790 [Streptococcus dysgalactiae subsp. equisimilis GGS_124]
157149651_588061_588357-[Nshort_7]	Streptococcus_gordonii_Challis_substr_CH1	L7ae	paralog_number:1	seqscore:1.3790	prot_gi:157150501	N-longer_than_prot(nt):0	C-longer_than_prot(nt):0	hypothetical protein SGO_0545 [Streptococcus gordonii str. Challis substr. CH1]
70725001_1697271_1696957-[Nshort_7]	Staphylococcus_haemolyticus	L7ae	paralog_number:1	seqscore:1.3167	prot_gi:70726647	N-longer_than_prot(nt):0	C-longer_than_prot(nt):0	hypothetical protein SH1646 [Staphylococcus haemolyticus JCSC1435]
15963753_269429_270127	Sinorhizobium_meliloti	L7ae	paralog_number:1	seqscore:0.8154	prot_gi:15963991	N-longer_than_prot(nt):9	C-longer_than_prot(nt):0	hypothetical protein SMc02913 [Sinorhizobium meliloti 1021]
150395228_3645992_3646720	Sinorhizobium_medicae_WSM419	L7ae	paralog_number:1	seqscore:0.8215	prot_gi:150398626	N-longer_than_prot(nt):9	C-longer_than_prot(nt):0	hypothetical protein Smed_3440 [Sinorhizobium medicae WSM419]
269122800_864575_863997	Streptobacillus_moniliformis_DSM_12112	L7ae	paralog_number:1	seqscore:0.5693	prot_gi:269123541	N-longer_than_prot(nt):0	C-longer_than_prot(nt):0	hypothetical protein Smon_0771 [Streptobacillus moniliformis DSM 12112]
194172857_522808_523104-[Nshort_7]	Streptococcus_pneumoniae_TIGR4	L7ae	paralog_number:1	seqscore:1.3899	prot_gi:15900467	N-longer_than_prot(nt):0	C-longer_than_prot(nt):0	hypothetical protein SP_0555 [Streptococcus pneumoniae TIGR4]
225857809_549966_550262-[Nshort_7]	Streptococcus_pneumoniae_70585	L7ae	paralog_number:1	seqscore:1.3673	prot_gi:225858393	N-longer_than_prot(nt):0	C-longer_than_prot(nt):0	hypothetical protein SP70585_0615 [Streptococcus pneumoniae 70585]
182682970_512907_513203-[Nshort_7]	Streptococcus_pneumoniae_CGSP14	L7ae	paralog_number:1	seqscore:1.3899	prot_gi:182683488	N-longer_than_prot(nt):0	C-longer_than_prot(nt):0	hypothetical protein SPCG_0518 [Streptococcus pneumoniae CGSP14]
116515308_489127_489423-[Nshort_7]	Streptococcus_pneumoniae_D39	L7ae	paralog_number:1	seqscore:1.3788	prot_gi:116515722	N-longer_than_prot(nt):0	C-longer_than_prot(nt):0	hypothetical protein SPD_0481 [Streptococcus pneumoniae D39]
194396645_486634_486930-[Nshort_7]	Streptococcus_pneumoniae_G54	L7ae	paralog_number:1	seqscore:1.3818	prot_gi:194398582	N-longer_than_prot(nt):0	C-longer_than_prot(nt):0	hypothetical protein SPG_0501 [Streptococcus pneumoniae G54]
169832377_598766_599062-[Nshort_7]	Streptococcus_pneumoniae_Hungary19A_6	L7ae	paralog_number:1	seqscore:1.3889	prot_gi:169833739	N-longer_than_prot(nt):0	C-longer_than_prot(nt):0	hypothetical protein SPH_0652 [Streptococcus pneumoniae Hungary19A-6]
225853611_489209_489505-[Nshort_7]	Streptococcus_pneumoniae_JJA	L7ae	paralog_number:1	seqscore:1.3899	prot_gi:225854096	N-longer_than_prot(nt):0	C-longer_than_prot(nt):0	hypothetical protein SPJ_0515 [Streptococcus pneumoniae JJA]
56694928_65987_65367	Ruegeria_pomeroyi_DSS_3	L7ae	paralog_number:1	seqscore:0.9113	prot_gi:56694990	N-longer_than_prot(nt):0	C-longer_than_prot(nt):0	hypothetical protein SPO0062 [Ruegeria pomeroyi DSS-3]
225855735_512559_512855-[Nshort_7]	Streptococcus_pneumoniae_P1031	L7ae	paralog_number:1	seqscore:1.3899	prot_gi:225856265	N-longer_than_prot(nt):0	C-longer_than_prot(nt):0	hypothetical protein SPP_0572 [Streptococcus pneumoniae P1031]
15902044_481597_481893-[Nshort_7]	Streptococcus_pneumoniae_R6	L7ae	paralog_number:1	seqscore:1.3788	prot_gi:15902524	N-longer_than_prot(nt):0	C-longer_than_prot(nt):0	hypothetical protein spr0480 [Streptococcus pneumoniae R6]
28894912_405395_405694	Streptococcus_pyogenes_SSI-1	L7ae	paralog_number:1	seqscore:1.3079	prot_gi:28895283	N-longer_than_prot(nt):0	C-longer_than_prot(nt):0	hypothetical protein SPs0371 [Streptococcus pyogenes SSI-1]
225860012_546462_546758-[Nshort_7]	Streptococcus_pneumoniae_Taiwan19F_14	L7ae	paralog_number:1	seqscore:1.3899	prot_gi:225860560	N-longer_than_prot(nt):0	C-longer_than_prot(nt):0	hypothetical protein SPT_0585 [Streptococcus pneumoniae Taiwan19F-14]
15674250_1427963_1427664	Streptococcus_pyogenes_M1_GAS	L7ae	paralog_number:1	seqscore:1.2334	prot_gi:15675572	N-longer_than_prot(nt):0	C-longer_than_prot(nt):0	hypothetical protein SPy_1722 [Streptococcus pyogenes M1 GAS]
209558587_1344837_1344538	Streptococcus_pyogenes_NZ131	L7ae	paralog_number:1	seqscore:1.3079	prot_gi:209559839	N-longer_than_prot(nt):0	C-longer_than_prot(nt):0	hypothetical protein Spy49_1338c [Streptococcus pyogenes NZ131]
19745201_1441000_1440701	Streptococcus_pyogenes_MGAS8232	L7ae	paralog_number:1	seqscore:1.3079	prot_gi:19746624	N-longer_than_prot(nt):0	C-longer_than_prot(nt):0	hypothetical protein spyM18_1730 [Streptococcus pyogenes MGAS8232]
21909536_1491475_1491176	Streptococcus_pyogenes_MGAS315	L7ae	paralog_number:1	seqscore:1.3079	prot_gi:21911032	N-longer_than_prot(nt):0	C-longer_than_prot(nt):0	hypothetical protein SpyM3_1496 [Streptococcus pyogenes MGAS315]
139472888_412927_413226	Streptococcus_pyogenes_Manfredo	L7ae	paralog_number:1	seqscore:1.3079	prot_gi:139473256	N-longer_than_prot(nt):0	C-longer_than_prot(nt):0	hypothetical protein SpyM50381 [Streptococcus pyogenes str. Manfredo]
125716887_1894540_1894247-[Nshort_7]	Streptococcus_sanguinis_SK36	L7ae	paralog_number:1	seqscore:1.3582	prot_gi:125718691	N-longer_than_prot(nt):0	C-longer_than_prot(nt):0	hypothetical protein SSA_1897 [Streptococcus sanguinis SK36]
146317663_1749036_1748695	Streptococcus_suis_05ZYH33	L7ae	paralog_number:1	seqscore:1.4326	prot_gi:146319501	N-longer_than_prot(nt):36	C-longer_than_prot(nt):0	hypothetical protein SSU05_1847 [Streptococcus suis 05ZYH33]
146319850_1748428_1748087	Streptococcus_suis_98HAH33	L7ae	paralog_number:1	seqscore:1.4326	prot_gi:146321696	N-longer_than_prot(nt):36	C-longer_than_prot(nt):0	hypothetical protein SSU98_1849 [Streptococcus suis 98HAH33]
116626972_334042_334341	Streptococcus_thermophilus_LMD-9	L7ae	paralog_number:1	seqscore:1.3684	prot_gi:116627260	N-longer_than_prot(nt):0	C-longer_than_prot(nt):0	hypothetical protein STER_0382 [Streptococcus thermophilus LMD-9]
269118642_2454530_2453994	Sebaldella_termitidis_ATCC_33386	L7ae	paralog_number:1	seqscore:0.6850	prot_gi:269120925	N-longer_than_prot(nt):0	C-longer_than_prot(nt):0	hypothetical protein Sterm_2317 [Sebaldella termitidis ATCC 33386]
55821993_325496_325795	Streptococcus_thermophilus_CNRZ1066	L7ae	paralog_number:1	seqscore:1.3684	prot_gi:55822320	N-longer_than_prot(nt):0	C-longer_than_prot(nt):0	hypothetical protein str0343 [Streptococcus thermophilus CNRZ1066]
55820103_332959_333258	Streptococcus_thermophilus_LMG_18311	L7ae	paralog_number:1	seqscore:1.3684	prot_gi:55820436	N-longer_than_prot(nt):0	C-longer_than_prot(nt):0	hypothetical protein stu0343 [Streptococcus thermophilus LMG 18311]
148552929_4190696_4190271-[Nlong_112-Ncut:112]	Sphingomonas_wittichii_RW1	L7ae	paralog_number:1	seqscore:0.9093	prot_gi:148556718	N-longer_than_prot(nt):-312	C-longer_than_prot(nt):0	hypothetical protein Swit_3817 [Sphingomonas wittichii RW1]
269791619_1039272_1038919	Thermanaerovibrio_acidaminovorans_DSM_6589	L7ae	paralog_number:1	seqscore:0.7616	prot_gi:269792604	N-longer_than_prot(nt):72	C-longer_than_prot(nt):0	hypothetical protein Taci_0994 [Thermanaerovibrio acidaminovorans DSM 6589]
15642775_800636_800947	Thermotoga_maritima	L7ae	paralog_number:1	seqscore:1.0370	prot_gi:15643537	N-longer_than_prot(nt):0	C-longer_than_prot(nt):0	hypothetical protein TM0774 [Thermotoga maritima MSB8]
99079841_3078849_3079463	Silicibacter_TM1040	L7ae	paralog_number:1	seqscore:0.8998	prot_gi:99082751	N-longer_than_prot(nt):0	C-longer_than_prot(nt):0	hypothetical protein TM1040_2911 [Ruegeria sp. TM1040]
154243958_302377_301652	Xanthobacter_autotrophicus_Py2	L7ae	paralog_number:1	seqscore:0.9633	prot_gi:154244251	N-longer_than_prot(nt):9	C-longer_than_prot(nt):0	hypothetical protein Xaut_0294 [Xanthobacter autotrophicus Py2]
260752245_816940_817713	Zymomonas_mobilis_NCIMB_11163	L7ae	paralog_number:1	seqscore:0.9760	prot_gi:260752936	N-longer_than_prot(nt):42	C-longer_than_prot(nt):0	hypothetical protein Za10_0698 [Zymomonas mobilis subsp. mobilis NCIMB 11163]
283856168_551852_551079	Zymomonas_mobilis_ZM4	L7ae	paralog_number:1	seqscore:0.9760	prot_gi:56551451	N-longer_than_prot(nt):42	C-longer_than_prot(nt):0	hypothetical protein ZMO0555 [Zymomonas mobilis subsp. mobilis ZM4]
197103466_3894120_3893458	Phenylobacterium_zucineum_HLK1	L7ae	paralog_number:1	seqscore:0.9525	prot_gi:197106901	N-longer_than_prot(nt):0	C-longer_than_prot(nt):0	predicted nucleic-acid-binding protein implicated in transcription termination [Phenylobacterium zucineum HLK1]
189023268_2100188_2100841	Brucella_abortus_S19	L7ae	paralog_number:1	seqscore:0.9505	prot_gi:189025213	N-longer_than_prot(nt):54	C-longer_than_prot(nt):0	Protein of unknown function DUF448 [Brucella abortus S19]
189423082_1776498_1777106	Geobacter_lovleyi_SZ	L7ae	paralog_number:1	seqscore:1.1579	prot_gi:189424727	N-longer_than_prot(nt):0	C-longer_than_prot(nt):0	protein of unknown function DUF448 [Geobacter lovleyi SZ]
222053117_2957217_2957834	Geobacter_FRC_32	L7ae	paralog_number:1	seqscore:1.0667	prot_gi:222055780	N-longer_than_prot(nt):30	C-longer_than_prot(nt):0	protein of unknown function DUF448 [Geobacter sp. FRC-32]
253698656_3465812_3465222	Geobacter_M21	L7ae	paralog_number:1	seqscore:1.1822	prot_gi:253701580	N-longer_than_prot(nt):0	C-longer_than_prot(nt):0	protein of unknown function DUF448 [Geobacter sp. M21]
217976200_2489204_2488485	Methylocella_silvestris_BL2	L7ae	paralog_number:1	seqscore:0.9145	prot_gi:217978442	N-longer_than_prot(nt):18	C-longer_than_prot(nt):0	protein of unknown function DUF448 [Methylocella silvestris BL2]
294009986_1607998_1608651	Sphingobium_japonicum_UT26S_uid47077	L7ae	paralog_number:1	seqscore:0.9906	prot_gi:294011605	N-longer_than_prot(nt):0	C-longer_than_prot(nt):0	putative nucleic-acid-binding protein [Sphingobium japonicum UT26S]
85372828_711295_711735-[Nlong_132-Ncut:128]	Erythrobacter_litoralis_HTCC2594	L7ae	paralog_number:1	seqscore:0.8764	prot_gi:85373515	N-longer_than_prot(nt):-297	C-longer_than_prot(nt):0	transcription terminating nucleic-acid-binding protein [Erythrobacter litoralis HTCC2594]
209883160_500544_500131-[Nlong_127-Ncut:121]	Oligotropha_carboxidovorans_OM5	L7ae	paralog_number:1	seqscore:0.9108	prot_gi:209883663	N-longer_than_prot(nt):-255	C-longer_than_prot(nt):0	transcription terminating nucleic-acid-binding protein [Oligotropha carboxidovorans OM5]
289546492_2989665_2990192-[Nlong_172-Ncut:172]	Rhodospirillum_centenum_SW	L7ae	paralog_number:1	seqscore:0.9880	prot_gi:209966176	N-longer_than_prot(nt):-393	C-longer_than_prot(nt):0	transcription terminating nucleic-acid-binding protein, putative [Rhodospirillum centenum SW]
161612313_3554821_3554195	Salmonella_enterica_serovar_Paratyphi_B_SPB7	L3	paralog_number:1	seqscore:0.7547	prot_gi:161616466	N-longer_than_prot(nt):411	C-longer_than_prot(nt):0	hypothetical protein
224367124_1956474_1956247	Desulfobacterium_autotrophicum_HRM2	S21	paralog_number:1	seqscore:0.4541	prot_gi:224368811	N-longer_than_prot(nt):135	C-longer_than_prot(nt):0	hypothetical protein
120434372_2792241_2792372-[Nshort_14]	Gramella_forsetii_KT0803	S31	paralog_number:1	seqscore:0.6020	prot_gi:120437013	N-longer_than_prot(nt):0	C-longer_than_prot(nt):0	hypothetical protein
57014152_394665_394486-[Nshort_14]	Xylella_fastidiosa	S31	paralog_number:1	seqscore:1.1950	prot_gi:15836984	N-longer_than_prot(nt):0	C-longer_than_prot(nt):0	hypothetical protein
170729251_1922673_1922852-[Nshort_14]	Xylella_fastidiosa_M12	S31	paralog_number:1	seqscore:1.2129	prot_gi:170730930	N-longer_than_prot(nt):0	C-longer_than_prot(nt):0	hypothetical protein
182680572_1971136_1971396	Xylella_fastidiosa_M23	S31	paralog_number:1	seqscore:1.3245	prot_gi:182682295	N-longer_than_prot(nt):81	C-longer_than_prot(nt):0	hypothetical protein
188574270_1434970_1435365	Xanthomonas_oryzae_PXO99A	S31	paralog_number:1	seqscore:1.3178	prot_gi:188575672	N-longer_than_prot(nt):216	C-longer_than_prot(nt):0	hypothetical protein
188989396_1733281_1733487	Xanthomonas_campestris_B100	S31	paralog_number:1	seqscore:1.2888	prot_gi:188990901	N-longer_than_prot(nt):27	C-longer_than_prot(nt):0	hypothetical protein
190572091_1501714_1501890-[Nshort_14]	Stenotrophomonas_maltophilia_K279a	S31	paralog_number:1	seqscore:1.2028	prot_gi:190573450	N-longer_than_prot(nt):0	C-longer_than_prot(nt):0	hypothetical protein
194363778_1382756_1382932-[Nshort_14]	Stenotrophomonas_maltophilia_R551_3	S31	paralog_number:1	seqscore:1.2028	prot_gi:194364994	N-longer_than_prot(nt):0	C-longer_than_prot(nt):0	hypothetical protein
21229478_3146829_3146623	Xanthomonas_campestris_ATCC_33913	S31	paralog_number:1	seqscore:1.2888	prot_gi:21232087	N-longer_than_prot(nt):27	C-longer_than_prot(nt):0	hypothetical protein
21240774_3313278_3313054-[Nlong_80-Ncut:79]	Xanthomonas_citri	S31	paralog_number:1	seqscore:1.3146	prot_gi:21243554	N-longer_than_prot(nt):45	C-longer_than_prot(nt):0	hypothetical protein
256419057_1060438_1060304-[Nshort_7]	Chitinophaga_pinensis_DSM_2588	S31	paralog_number:1	seqscore:0.5952	prot_gi:256419933	N-longer_than_prot(nt):21	C-longer_than_prot(nt):0	hypothetical protein
260060589_3308619_3308972	Robiginitalea_biformata_HTCC2501	S31	paralog_number:1	seqscore:0.8062	prot_gi:260063590	N-longer_than_prot(nt):228	C-longer_than_prot(nt):0	hypothetical protein
262340793_202304_202158	Blattabacterium__Blattella_germanica__Bge	S31	paralog_number:1	seqscore:0.6309	prot_gi:262340972	N-longer_than_prot(nt):42	C-longer_than_prot(nt):0	hypothetical protein
268315578_1927267_1927094-[Nlong_112-Ncut:107]	Rhodothermus_marinus_DSM_4252	S31	paralog_number:1	seqscore:0.7839	prot_gi:268317217	N-longer_than_prot(nt):57	C-longer_than_prot(nt):0	hypothetical protein
28197945_1955325_1955585	Xylella_fastidiosa_Temecula1	S31	paralog_number:1	seqscore:1.3245	prot_gi:28199559	N-longer_than_prot(nt):81	C-longer_than_prot(nt):0	hypothetical protein
285016821_2424541_2424281	Xanthomonas_albilineans	S31	paralog_number:1	seqscore:1.2089	prot_gi:285018824	N-longer_than_prot(nt):78	C-longer_than_prot(nt):0	hypothetical protein
295131884_895124_894984-[Nshort_11]	Zunongwangia_profunda_SM_A87_uid48073	S31	paralog_number:1	seqscore:0.6335	prot_gi:295132697	N-longer_than_prot(nt):9	C-longer_than_prot(nt):0	hypothetical protein
58579623_1566363_1566758	Xanthomonas_oryzae_KACC10331	S31	paralog_number:1	seqscore:1.3178	prot_gi:58581157	N-longer_than_prot(nt):0	C-longer_than_prot(nt):0	hypothetical protein
66766352_1761891_1762097	Xanthomonas_campestris_8004	S31	paralog_number:1	seqscore:1.2886	prot_gi:66767787	N-longer_than_prot(nt):27	C-longer_than_prot(nt):0	hypothetical protein
78045556_3395782_3395558-[Nlong_84-Ncut:83]	Xanthomonas_campestris_vesicatoria_85-10	S31	paralog_number:1	seqscore:1.3224	prot_gi:78048543	N-longer_than_prot(nt):45	C-longer_than_prot(nt):0	hypothetical protein
84621657_1549890_1550285	Xanthomonas_oryzae_MAFF_311018	S31	paralog_number:1	seqscore:1.3178	prot_gi:84623079	N-longer_than_prot(nt):216	C-longer_than_prot(nt):0	hypothetical protein
189023268_1795778_1795512	Brucella_abortus_S19	L27	paralog_number:1	seqscore:0.8427	189024925	N-longer_than_prot(nt):0	C-longer_than_prot(nt):0	Regulator of chromosome condensation, RCC1 [Brucella abortus S19]
197120421_2203162_2203479	Anaeromyxobacter_K	L24	paralog_number:1	seqscore:0.5052	197122350	N-longer_than_prot(nt):0	C-longer_than_prot(nt):0	KOW domain protein [Anaeromyxobacter sp. K]
187734516_1106907_1107131-[Cshort_46]	Akkermansia_muciniphila_ATCC_BAA_835	L24	paralog_number:1	seqscore:0.2822	187735426	N-longer_than_prot(nt):0	C-longer_than_prot(nt):0	KOW domain protein [Akkermansia muciniphila ATCC BAA-835]
32490749_638999_639364	Wigglesworthia_brevipalpis	L17	paralog_number:1	seqscore:0.6286	32491318	N-longer_than_prot(nt):0	C-longer_than_prot(nt):0	hypothetical protein WGLp569 [Wigglesworthia glossinidia endosymbiont of Glossina brevipalpis]
32490749_636309_636443	Wigglesworthia_brevipalpis	L36	paralog_number:1	seqscore:0.6616	32491313	N-longer_than_prot(nt):21	C-longer_than_prot(nt):0	hypothetical protein WGLp564 [Wigglesworthia glossinidia endosymbiont of Glossina brevipalpis]
32490749_634529_634960	Wigglesworthia_brevipalpis	L15	paralog_number:1	seqscore:0.5851	32491311	N-longer_than_prot(nt):0	C-longer_than_prot(nt):0	hypothetical protein WGLp562 [Wigglesworthia glossinidia endosymbiont of Glossina brevipalpis]
32490749_633823_634335	Wigglesworthia_brevipalpis	S5	paralog_number:1	seqscore:0.7122	32491309	N-longer_than_prot(nt):15	C-longer_than_prot(nt):0	hypothetical protein WGLp560 [Wigglesworthia glossinidia endosymbiont of Glossina brevipalpis]
32490749_633466_633816	Wigglesworthia_brevipalpis	L18	paralog_number:1	seqscore:0.6251	32491308	N-longer_than_prot(nt):0	C-longer_than_prot(nt):0	hypothetical protein WGLp559 [Wigglesworthia glossinidia endosymbiont of Glossina brevipalpis]
32490749_632496_632903	Wigglesworthia_brevipalpis	S8	paralog_number:1	seqscore:0.7360	32491306	N-longer_than_prot(nt):18	C-longer_than_prot(nt):0	hypothetical protein WGLp557 [Wigglesworthia glossinidia endosymbiont of Glossina brevipalpis]
32490749_632183_632491	Wigglesworthia_brevipalpis	S14	paralog_number:1	seqscore:0.6568	32491305	N-longer_than_prot(nt):6	C-longer_than_prot(nt):0	hypothetical protein WGLp556 [Wigglesworthia glossinidia endosymbiont of Glossina brevipalpis]
32490749_631304_631621	Wigglesworthia_brevipalpis	L24	paralog_number:1	seqscore:0.5705	32491303	N-longer_than_prot(nt):6	C-longer_than_prot(nt):0	hypothetical protein WGLp554 [Wigglesworthia glossinidia endosymbiont of Glossina brevipalpis]
32490749_630921_631289	Wigglesworthia_brevipalpis	L14	paralog_number:1	seqscore:0.8213	32491302	N-longer_than_prot(nt):0	C-longer_than_prot(nt):0	hypothetical protein WGLp553 [Wigglesworthia glossinidia endosymbiont of Glossina brevipalpis]
32490749_630537_630812	Wigglesworthia_brevipalpis	S17	paralog_number:1	seqscore:0.6487	32491301	N-longer_than_prot(nt):0	C-longer_than_prot(nt):0	hypothetical protein WGLp552 [Wigglesworthia glossinidia endosymbiont of Glossina brevipalpis]
32490749_630365_630568	Wigglesworthia_brevipalpis	L29	paralog_number:1	seqscore:0.4743	32491300	N-longer_than_prot(nt):0	C-longer_than_prot(nt):0	hypothetical protein WGLp551 [Wigglesworthia glossinidia endosymbiont of Glossina brevipalpis]
32490749_629211_629948	Wigglesworthia_brevipalpis	S3	paralog_number:1	seqscore:0.7788	32491298	N-longer_than_prot(nt):30	C-longer_than_prot(nt):0	hypothetical protein WGLp549 [Wigglesworthia glossinidia endosymbiont of Glossina brevipalpis]
32490749_628889_629221	Wigglesworthia_brevipalpis	L22	paralog_number:1	seqscore:0.6732	32491297	N-longer_than_prot(nt):0	C-longer_than_prot(nt):0	hypothetical protein WGLp548 [Wigglesworthia glossinidia endosymbiont of Glossina brevipalpis]
32490749_628432_628866	Wigglesworthia_brevipalpis	S19	paralog_number:1	seqscore:0.8322	32491296	N-longer_than_prot(nt):9	C-longer_than_prot(nt):0	hypothetical protein WGLp547 [Wigglesworthia glossinidia endosymbiont of Glossina brevipalpis]
32490749_627427_627729	Wigglesworthia_brevipalpis	L23	paralog_number:1	seqscore:0.5445	32491294	N-longer_than_prot(nt):0	C-longer_than_prot(nt):0	hypothetical protein WGLp545 [Wigglesworthia glossinidia endosymbiont of Glossina brevipalpis]
32490749_626145_626810	Wigglesworthia_brevipalpis	L3	paralog_number:1	seqscore:0.6831	32491292	N-longer_than_prot(nt):21	C-longer_than_prot(nt):0	hypothetical protein WGLp543 [Wigglesworthia glossinidia endosymbiont of Glossina brevipalpis]
32490749_598497_598892	Wigglesworthia_brevipalpis	L7L12	paralog_number:1	seqscore:0.5683	32491270	N-longer_than_prot(nt):27	C-longer_than_prot(nt):0	hypothetical protein WGLp521 [Wigglesworthia glossinidia endosymbiont of Glossina brevipalpis]
32490749_597996_598481	Wigglesworthia_brevipalpis	L10	paralog_number:1	seqscore:0.3681	32491269	N-longer_than_prot(nt):3	C-longer_than_prot(nt):0	hypothetical protein WGLp520 [Wigglesworthia glossinidia endosymbiont of Glossina brevipalpis]
32490749_596751_597176	Wigglesworthia_brevipalpis	L11	paralog_number:1	seqscore:0.6962	32491267	N-longer_than_prot(nt):0	C-longer_than_prot(nt):0	hypothetical protein WGLp518 [Wigglesworthia glossinidia endosymbiont of Glossina brevipalpis]
32490749_551634_551308	Wigglesworthia_brevipalpis	L21	paralog_number:1	seqscore:0.5069	32491226	N-longer_than_prot(nt):18	C-longer_than_prot(nt):0	hypothetical protein WGLp477 [Wigglesworthia glossinidia endosymbiont of Glossina brevipalpis]
32490749_546327_546070	Wigglesworthia_brevipalpis	S21	paralog_number:1	seqscore:0.7047	32491219	N-longer_than_prot(nt):45	C-longer_than_prot(nt):0	hypothetical protein WGLp470 [Wigglesworthia glossinidia endosymbiont of Glossina brevipalpis]
32490749_467903_468073	Wigglesworthia_brevipalpis	L33	paralog_number:1	seqscore:0.4511	32491153	N-longer_than_prot(nt):6	C-longer_than_prot(nt):0	hypothetical protein WGLp404 [Wigglesworthia glossinidia endosymbiont of Glossina brevipalpis]
32490749_467671_467913	Wigglesworthia_brevipalpis	L28	paralog_number:1	seqscore:0.5971	32491152	N-longer_than_prot(nt):9	C-longer_than_prot(nt):0	hypothetical protein WGLp403 [Wigglesworthia glossinidia endosymbiont of Glossina brevipalpis]
32490749_348637_348951	Wigglesworthia_brevipalpis	S20	paralog_number:1	seqscore:0.5500	32491045	N-longer_than_prot(nt):51	C-longer_than_prot(nt):0	hypothetical protein WGLp296 [Wigglesworthia glossinidia endosymbiont of Glossina brevipalpis]
32490749_330158_330370	Wigglesworthia_brevipalpis	L31	paralog_number:1	seqscore:0.6498	32491028	N-longer_than_prot(nt):0	C-longer_than_prot(nt):0	hypothetical protein WGLp279 [Wigglesworthia glossinidia endosymbiont of Glossina brevipalpis]
32490749_304856_304572	Wigglesworthia_brevipalpis	S18	paralog_number:1	seqscore:0.7634	32491010	N-longer_than_prot(nt):60	C-longer_than_prot(nt):0	hypothetical protein WGLp261 [Wigglesworthia glossinidia endosymbiont of Glossina brevipalpis]
32490749_304532_304077	Wigglesworthia_brevipalpis	L9	paralog_number:1	seqscore:0.5312	32491009	N-longer_than_prot(nt):6	C-longer_than_prot(nt):0	hypothetical protein WGLp260 [Wigglesworthia glossinidia endosymbiont of Glossina brevipalpis]
32490749_292923_293162	Wigglesworthia_brevipalpis	S16	paralog_number:1	seqscore:0.6285	32490998	N-longer_than_prot(nt):0	C-longer_than_prot(nt):0	hypothetical protein WGLp249 [Wigglesworthia glossinidia endosymbiont of Glossina brevipalpis]
32490749_263656_263375	Wigglesworthia_brevipalpis	S15	paralog_number:1	seqscore:0.4912	32490972	N-longer_than_prot(nt):15	C-longer_than_prot(nt):0	hypothetical protein WGLp223 [Wigglesworthia glossinidia endosymbiont of Glossina brevipalpis]
32490749_165534_165130	Wigglesworthia_brevipalpis	S9	paralog_number:1	seqscore:0.7234	32490888	N-longer_than_prot(nt):18	C-longer_than_prot(nt):0	hypothetical protein WGLp139 [Wigglesworthia glossinidia endosymbiont of Glossina brevipalpis]
32490749_97518_97694	Wigglesworthia_brevipalpis	L32	paralog_number:1	seqscore:0.4166	32490838	N-longer_than_prot(nt):0	C-longer_than_prot(nt):0	hypothetical protein WGLp089 [Wigglesworthia glossinidia endosymbiont of Glossina brevipalpis]
32490749_88362_88577	Wigglesworthia_brevipalpis	L35	paralog_number:1	seqscore:0.5419	32490832	N-longer_than_prot(nt):18	C-longer_than_prot(nt):0	hypothetical protein WGLp083 [Wigglesworthia glossinidia endosymbiont of Glossina brevipalpis]
32490749_16045_15896	Wigglesworthia_brevipalpis	L34	paralog_number:1	seqscore:0.7750	32490763	N-longer_than_prot(nt):9	C-longer_than_prot(nt):0	hypothetical protein WGLp014 [Wigglesworthia glossinidia endosymbiont of Glossina brevipalpis]
221632037_1619093_1618791	Thermomicrobium_roseum_DSM_5159	L32	paralog_number:1	seqscore:0.5891	221633600	N-longer_than_prot(nt):0	C-longer_than_prot(nt):0	hypothetical protein trd_1624 [Thermomicrobium roseum DSM 5159]
221632037_1418340_1418023	Thermomicrobium_roseum_DSM_5159	L31	paralog_number:1	seqscore:0.6806	221633404	N-longer_than_prot(nt):0	C-longer_than_prot(nt):0	hypothetical protein trd_1424 [Thermomicrobium roseum DSM 5159]
146317663_1918830_1918717-[Nshort_7]	Streptococcus_suis_05ZYH33	L34	paralog_number:1	seqscore:0.2957	146319666	N-longer_than_prot(nt):24	C-longer_than_prot(nt):0	hypothetical protein SSU05_2012 [Streptococcus suis 05ZYH33]
83814055_3461613_3461957	Salinibacter_ruber_DSM_13855	L35	paralog_number:1	seqscore:0.7631	83814993	N-longer_than_prot(nt):0	C-longer_than_prot(nt):0	hypothetical protein SRU_2804 [Salinibacter ruber DSM 13855]
83814055_49558_49779	Salinibacter_ruber_DSM_13855	L34	paralog_number:1	seqscore:0.7675	83814408	N-longer_than_prot(nt):0	C-longer_than_prot(nt):0	hypothetical protein SRU_0053 [Salinibacter ruber DSM 13855]
161612313_4304409_4304834	Salmonella_enterica_serovar_Paratyphi_B_SPB7	L11	paralog_number:1	seqscore:0.8399	161617285	N-longer_than_prot(nt):105	C-longer_than_prot(nt):0	hypothetical protein SPAB_05136 [Salmonella enterica subsp. enterica serovar Paratyphi B str. SPB7]
161612313_3871415_3871176	Salmonella_enterica_serovar_Paratyphi_B_SPB7	L28	paralog_number:1	seqscore:0.6607	161616808	N-longer_than_prot(nt):42	C-longer_than_prot(nt):0	hypothetical protein SPAB_04627 [Salmonella enterica subsp. enterica serovar Paratyphi B str. SPB7]
161612313_3555165_3554857	Salmonella_enterica_serovar_Paratyphi_B_SPB7	S10	paralog_number:1	seqscore:0.8671	161616468	N-longer_than_prot(nt):0	C-longer_than_prot(nt):0	hypothetical protein SPAB_04283 [Salmonella enterica subsp. enterica serovar Paratyphi B str. SPB7]
161612313_3550045_3549677	Salmonella_enterica_serovar_Paratyphi_B_SPB7	L14	paralog_number:1	seqscore:0.8851	161616456	N-longer_than_prot(nt):57	C-longer_than_prot(nt):0	hypothetical protein SPAB_04271 [Salmonella enterica subsp. enterica serovar Paratyphi B str. SPB7]
161612313_3544370_3544014	Salmonella_enterica_serovar_Paratyphi_B_SPB7	S13	paralog_number:1	seqscore:0.7528	161616444	N-longer_than_prot(nt):48	C-longer_than_prot(nt):0	hypothetical protein SPAB_04259 [Salmonella enterica subsp. enterica serovar Paratyphi B str. SPB7]
161612313_3412156_3411872	Salmonella_enterica_serovar_Paratyphi_B_SPB7	S15	paralog_number:1	seqscore:0.7935	161616289	N-longer_than_prot(nt):111	C-longer_than_prot(nt):0	hypothetical protein SPAB_04095 [Salmonella enterica subsp. enterica serovar Paratyphi B str. SPB7]
161612313_255198_255923	Salmonella_enterica_serovar_Paratyphi_B_SPB7	S2	paralog_number:1	seqscore:0.7755	161612587	N-longer_than_prot(nt):147	C-longer_than_prot(nt):0	hypothetical protein SPAB_00278 [Salmonella enterica subsp. enterica serovar Paratyphi B str. SPB7]
161612313_46888_46628	Salmonella_enterica_serovar_Paratyphi_B_SPB7	S20	paralog_number:1	seqscore:0.6581	161612364	N-longer_than_prot(nt):78	C-longer_than_prot(nt):0	hypothetical protein SPAB_00053 [Salmonella enterica subsp. enterica serovar Paratyphi B str. SPB7]
162448269_11075467_11074916	Sorangium_cellulosum__So_ce_56_	L22	paralog_number:1	seqscore:0.6458	162456241	N-longer_than_prot(nt):216	C-longer_than_prot(nt):0	hypothetical protein sce7958 [Sorangium cellulosum 'So ce 56']
162448269_11072842_11072525	Sorangium_cellulosum__So_ce_56_	L24	paralog_number:1	seqscore:0.6007	162456235	N-longer_than_prot(nt):3	C-longer_than_prot(nt):0	hypothetical protein sce7952 [Sorangium cellulosum 'So ce 56']
162448269_11071587_11071195	Sorangium_cellulosum__So_ce_56_	S8	paralog_number:1	seqscore:0.7479	162456232	N-longer_than_prot(nt):0	C-longer_than_prot(nt):0	hypothetical protein sce7949 [Sorangium cellulosum 'So ce 56']
162448269_11065860_11065453	Sorangium_cellulosum__So_ce_56_	S11	paralog_number:1	seqscore:0.8857	162456221	N-longer_than_prot(nt):0	C-longer_than_prot(nt):0	hypothetical protein sce7938 [Sorangium cellulosum 'So ce 56']
162448269_10307317_10306916	Sorangium_cellulosum__So_ce_56_	S9	paralog_number:1	seqscore:0.7164	162455686	N-longer_than_prot(nt):12	C-longer_than_prot(nt):0	hypothetical protein sce7404 [Sorangium cellulosum 'So ce 56']
162448269_9678494_9678811	Sorangium_cellulosum__So_ce_56_	S18	paralog_number:1	seqscore:0.7489	162455220	N-longer_than_prot(nt):0	C-longer_than_prot(nt):0	hypothetical protein sce6938 [Sorangium cellulosum 'So ce 56']
162448269_9677951_9678487	Sorangium_cellulosum__So_ce_56_	S6	paralog_number:1	seqscore:0.5584	162455219	N-longer_than_prot(nt):0	C-longer_than_prot(nt):0	hypothetical protein sce6937 [Sorangium cellulosum 'So ce 56']
162448269_4306612_4307445-[Nlong_271|Ncut:262]	Sorangium_cellulosum__So_ce_56_	S2	paralog_number:1	seqscore:0.7477	162451403	N-longer_than_prot(nt):0	C-longer_than_prot(nt):0	hypothetical protein sce3132 [Sorangium cellulosum 'So ce 56']
162448269_3399144_3398794	Sorangium_cellulosum__So_ce_56_	L19	paralog_number:1	seqscore:0.7224	162450789	N-longer_than_prot(nt):0	C-longer_than_prot(nt):0	hypothetical protein sce2517 [Sorangium cellulosum 'So ce 56']
162448269_3245736_3245930	Sorangium_cellulosum__So_ce_56_	L33	paralog_number:1	seqscore:0.6091	162450679	N-longer_than_prot(nt):36	C-longer_than_prot(nt):0	hypothetical protein sce2407 [Sorangium cellulosum 'So ce 56']
162448269_1194624_1195244	Sorangium_cellulosum__So_ce_56_	L4	paralog_number:1	seqscore:0.5591	162449113	N-longer_than_prot(nt):0	C-longer_than_prot(nt):0	hypothetical protein sce0843 [Sorangium cellulosum 'So ce 56']
162448269_585059_585766	Sorangium_cellulosum__So_ce_56_	L1	paralog_number:1	seqscore:0.7977	162448677	N-longer_than_prot(nt):0	C-longer_than_prot(nt):0	hypothetical protein sce0407 [Sorangium cellulosum 'So ce 56']
161501984_4140724_4141107	Salmonella_enterica_arizonae_serovar_62_z4_z23__	L17	paralog_number:1	seqscore:0.7804	161506033	N-longer_than_prot(nt):57	C-longer_than_prot(nt):0	hypothetical protein SARI_04214 [Salmonella enterica subsp. arizonae serovar 62:z4,z23:-- str. RSK2980]
161501984_4127454_4127762	Salmonella_enterica_arizonae_serovar_62_z4_z23__	S10	paralog_number:1	seqscore:0.8671	161506005	N-longer_than_prot(nt):0	C-longer_than_prot(nt):0	hypothetical protein SARI_04186 [Salmonella enterica subsp. arizonae serovar 62:z4,z23:-- str. RSK2980]
161501984_3496365_3496036	Salmonella_enterica_arizonae_serovar_62_z4_z23__	L31	paralog_number:1	seqscore:0.8083	161505405	N-longer_than_prot(nt):33	C-longer_than_prot(nt):0	hypothetical protein SARI_03560 [Salmonella enterica subsp. arizonae serovar 62:z4,z23:-- str. RSK2980]
146279170_699127_699534	Rhodobacter_sphaeroides_ATCC_17025	L21	paralog_number:1	seqscore:0.6973	146279803	N-longer_than_prot(nt):0	C-longer_than_prot(nt):0	hypothetical protein Rsph17025_3799 [Rhodobacter sphaeroides ATCC 17025]
110677421_1002852_1002649	Roseobacter_denitrificans_OCh_114	S21	paralog_number:1	seqscore:0.6288	110678379	N-longer_than_prot(nt):87	C-longer_than_prot(nt):0	hypothetical protein RD1_1036 [Roseobacter denitrificans OCh 114]
124021714_2447095_2447631	Prochlorococcus_marinus_MIT_9303	L7L12	paralog_number:1	seqscore:0.6540	124024468	N-longer_than_prot(nt):0	C-longer_than_prot(nt):0	hypothetical protein P9303_27801 [Prochlorococcus marinus str. MIT 9303]
238917983_3811658_3811515	Edwardsiella_ictaluri_93_146	L34	paralog_number:1	seqscore:0.8817	238921766	N-longer_than_prot(nt):6	C-longer_than_prot(nt):0	hypothetical protein NT01EI_3935 [Edwardsiella ictaluri 93-146]
238917983_3482739_3482113	Edwardsiella_ictaluri_93_146	L3	paralog_number:1	seqscore:0.7486	238921442	N-longer_than_prot(nt):30	C-longer_than_prot(nt):0	hypothetical protein NT01EI_3594 [Edwardsiella ictaluri 93-146]
238917983_3478569_3478381	Edwardsiella_ictaluri_93_146	L29	paralog_number:1	seqscore:0.6500	238921434	N-longer_than_prot(nt):0	C-longer_than_prot(nt):0	hypothetical protein NT01EI_3586 [Edwardsiella ictaluri 93-146]
238917983_3478378_3478127	Edwardsiella_ictaluri_93_146	S17	paralog_number:1	seqscore:0.7593	238921433	N-longer_than_prot(nt):60	C-longer_than_prot(nt):0	hypothetical protein NT01EI_3585 [Edwardsiella ictaluri 93-146]
238917983_3476734_3476390	Edwardsiella_ictaluri_93_146	S14	paralog_number:1	seqscore:0.7308	238921429	N-longer_than_prot(nt):57	C-longer_than_prot(nt):0	hypothetical protein NT01EI_3581 [Edwardsiella ictaluri 93-146]
88607955_424232_424005	Neorickettsia_sennetsu_Miyayama	L31	paralog_number:1	seqscore:0.3930	88608668	N-longer_than_prot(nt):0	C-longer_than_prot(nt):0	hypothetical protein NSE_0503 [Neorickettsia sennetsu str. Miyayama]
254796400_239724_239915	Neorickettsia_risticii_Illinois	L29	paralog_number:1	seqscore:0.4350	254796655	N-longer_than_prot(nt):42	C-longer_than_prot(nt):0	hypothetical protein NRI_0265 [Neorickettsia risticii str. Illinois]
254796400_192655_192924	Neorickettsia_risticii_Illinois	L35	paralog_number:1	seqscore:0.4970	254796600	N-longer_than_prot(nt):21	C-longer_than_prot(nt):0	hypothetical protein NRI_0206 [Neorickettsia risticii str. Illinois]
254796400_54876_54601	Neorickettsia_risticii_Illinois	S18	paralog_number:1	seqscore:0.4674	254796461	N-longer_than_prot(nt):24	C-longer_than_prot(nt):0	hypothetical protein NRI_0061 [Neorickettsia risticii str. Illinois]
289433373_2624878_2624396	Listeria_seeligeri_serovar_1_2b_SLCC3954_uid46215	S12	paralog_number:1	seqscore:0.9034	289435921	N-longer_than_prot(nt):72	C-longer_than_prot(nt):0	hypothetical protein lse_2560 [Listeria seeligeri serovar 1/2b str. SLCC3954]
289433373_2624380_2623895	Listeria_seeligeri_serovar_1_2b_SLCC3954_uid46215	S7	paralog_number:1	seqscore:0.7914	289435920	N-longer_than_prot(nt):18	C-longer_than_prot(nt):0	hypothetical protein lse_2559 [Listeria seeligeri serovar 1/2b str. SLCC3954]
289433373_2601380_2601006	Listeria_seeligeri_serovar_1_2b_SLCC3954_uid46215	S10	paralog_number:1	seqscore:0.8676	289435899	N-longer_than_prot(nt):69	C-longer_than_prot(nt):0	hypothetical protein lse_2538 [Listeria seeligeri serovar 1/2b str. SLCC3954]
289433373_2600968_2600342	Listeria_seeligeri_serovar_1_2b_SLCC3954_uid46215	L3	paralog_number:1	seqscore:0.7463	289435898	N-longer_than_prot(nt):0	C-longer_than_prot(nt):0	hypothetical protein lse_2537 [Listeria seeligeri serovar 1/2b str. SLCC3954]
289433373_2600313_2599693	Listeria_seeligeri_serovar_1_2b_SLCC3954_uid46215	L4	paralog_number:1	seqscore:0.7117	289435897	N-longer_than_prot(nt):0	C-longer_than_prot(nt):0	hypothetical protein lse_2536 [Listeria seeligeri serovar 1/2b str. SLCC3954]
289433373_2598151_2597792	Listeria_seeligeri_serovar_1_2b_SLCC3954_uid46215	L22	paralog_number:1	seqscore:0.8132	289435893	N-longer_than_prot(nt):6	C-longer_than_prot(nt):0	hypothetical protein lse_2532 [Listeria seeligeri serovar 1/2b str. SLCC3954]
289433373_2597785_2597132	Listeria_seeligeri_serovar_1_2b_SLCC3954_uid46215	S3	paralog_number:1	seqscore:0.7977	289435892	N-longer_than_prot(nt):0	C-longer_than_prot(nt):0	hypothetical protein lse_2531 [Listeria seeligeri serovar 1/2b str. SLCC3954]
289433373_2596483_2596223	Listeria_seeligeri_serovar_1_2b_SLCC3954_uid46215	S17	paralog_number:1	seqscore:0.7249	289435889	N-longer_than_prot(nt):0	C-longer_than_prot(nt):0	hypothetical protein lse_2528 [Listeria seeligeri serovar 1/2b str. SLCC3954]
289433373_2596139_2595774	Listeria_seeligeri_serovar_1_2b_SLCC3954_uid46215	L14	paralog_number:1	seqscore:0.8519	289435888	N-longer_than_prot(nt):0	C-longer_than_prot(nt):0	hypothetical protein lse_2527 [Listeria seeligeri serovar 1/2b str. SLCC3954]
289433373_2595739_2595425	Listeria_seeligeri_serovar_1_2b_SLCC3954_uid46215	L24	paralog_number:1	seqscore:0.8182	289435887	N-longer_than_prot(nt):6	C-longer_than_prot(nt):0	hypothetical protein lse_2526 [Listeria seeligeri serovar 1/2b str. SLCC3954]
289433373_2595425_2594859	Listeria_seeligeri_serovar_1_2b_SLCC3954_uid46215	L5	paralog_number:1	seqscore:0.8297	289435886	N-longer_than_prot(nt):30	C-longer_than_prot(nt):0	hypothetical protein lse_2525 [Listeria seeligeri serovar 1/2b str. SLCC3954]
289433373_2594608_2594213	Listeria_seeligeri_serovar_1_2b_SLCC3954_uid46215	S8	paralog_number:1	seqscore:0.7994	289435884	N-longer_than_prot(nt):0	C-longer_than_prot(nt):0	hypothetical protein lse_2523 [Listeria seeligeri serovar 1/2b str. SLCC3954]
289433373_2593633_2593247	Listeria_seeligeri_serovar_1_2b_SLCC3954_uid46215	L18	paralog_number:1	seqscore:0.8038	289435882	N-longer_than_prot(nt):30	C-longer_than_prot(nt):0	hypothetical protein lse_2521 [Listeria seeligeri serovar 1/2b str. SLCC3954]
289433373_2593222_2592722	Listeria_seeligeri_serovar_1_2b_SLCC3954_uid46215	S5	paralog_number:1	seqscore:0.8005	289435881	N-longer_than_prot(nt):0	C-longer_than_prot(nt):0	hypothetical protein lse_2520 [Listeria seeligeri serovar 1/2b str. SLCC3954]
289433373_2592474_2592028	Listeria_seeligeri_serovar_1_2b_SLCC3954_uid46215	L15	paralog_number:1	seqscore:0.8432	289435879	N-longer_than_prot(nt):9	C-longer_than_prot(nt):0	hypothetical protein lse_2518 [Listeria seeligeri serovar 1/2b str. SLCC3954]
289433373_2589182_2588820	Listeria_seeligeri_serovar_1_2b_SLCC3954_uid46215	S13	paralog_number:1	seqscore:0.8152	289435874	N-longer_than_prot(nt):0	C-longer_than_prot(nt):0	hypothetical protein lse_2513 [Listeria seeligeri serovar 1/2b str. SLCC3954]
289433373_2588794_2588408	Listeria_seeligeri_serovar_1_2b_SLCC3954_uid46215	S11	paralog_number:1	seqscore:0.8922	289435873	N-longer_than_prot(nt):0	C-longer_than_prot(nt):0	hypothetical protein lse_2512 [Listeria seeligeri serovar 1/2b str. SLCC3954]
289433373_2587334_2586930	Listeria_seeligeri_serovar_1_2b_SLCC3954_uid46215	L17	paralog_number:1	seqscore:0.7034	289435871	N-longer_than_prot(nt):0	C-longer_than_prot(nt):0	hypothetical protein lse_2510 [Listeria seeligeri serovar 1/2b str. SLCC3954]
289433373_2580248_2579814	Listeria_seeligeri_serovar_1_2b_SLCC3954_uid46215	L13	paralog_number:1	seqscore:0.7957	289435863	N-longer_than_prot(nt):0	C-longer_than_prot(nt):0	hypothetical protein lse_2502 [Listeria seeligeri serovar 1/2b str. SLCC3954]
289433373_2579789_2579400	Listeria_seeligeri_serovar_1_2b_SLCC3954_uid46215	S9	paralog_number:1	seqscore:0.7951	289435862	N-longer_than_prot(nt):0	C-longer_than_prot(nt):0	hypothetical protein lse_2501 [Listeria seeligeri serovar 1/2b str. SLCC3954]
289433373_2523294_2523052	Listeria_seeligeri_serovar_1_2b_SLCC3954_uid46215	L31	paralog_number:1	seqscore:0.6503	289435815	N-longer_than_prot(nt):0	C-longer_than_prot(nt):0	hypothetical protein lse_2454 [Listeria seeligeri serovar 1/2b str. SLCC3954]
289433373_1426440_1426742	Listeria_seeligeri_serovar_1_2b_SLCC3954_uid46215	S20	paralog_number:1	seqscore:0.5832	289434760	N-longer_than_prot(nt):51	C-longer_than_prot(nt):0	hypothetical protein lse_1395 [Listeria seeligeri serovar 1/2b str. SLCC3954]
289433373_251587_251982	Listeria_seeligeri_serovar_1_2b_SLCC3954_uid46215	L7L12	paralog_number:1	seqscore:0.7702	289433605	N-longer_than_prot(nt):36	C-longer_than_prot(nt):0	hypothetical protein lse_0236 [Listeria seeligeri serovar 1/2b str. SLCC3954]
289433373_251022_251540	Listeria_seeligeri_serovar_1_2b_SLCC3954_uid46215	L10	paralog_number:1	seqscore:0.6548	289433604	N-longer_than_prot(nt):21	C-longer_than_prot(nt):0	hypothetical protein lse_0235 [Listeria seeligeri serovar 1/2b str. SLCC3954]
289433373_250107_250793	Listeria_seeligeri_serovar_1_2b_SLCC3954_uid46215	L1	paralog_number:1	seqscore:0.8246	289433603	N-longer_than_prot(nt):0	C-longer_than_prot(nt):0	hypothetical protein lse_0234 [Listeria seeligeri serovar 1/2b str. SLCC3954]
289433373_249597_250064	Listeria_seeligeri_serovar_1_2b_SLCC3954_uid46215	L11	paralog_number:1	seqscore:0.8509	289433602	N-longer_than_prot(nt):45	C-longer_than_prot(nt):0	hypothetical protein lse_0233 [Listeria seeligeri serovar 1/2b str. SLCC3954]
295815281_421713_422147	Legionella_pneumophila_Corby	L11	paralog_number:1	seqscore:0.8571	148361064	N-longer_than_prot(nt):3	C-longer_than_prot(nt):0	hypothetical protein LPC_3025 [Legionella pneumophila str. Corby]
295815281_422160_422852	Legionella_pneumophila_Corby	L1	paralog_number:1	seqscore:0.7119	148361063	N-longer_than_prot(nt):0	C-longer_than_prot(nt):0	hypothetical protein LPC_3024 [Legionella pneumophila str. Corby]
295815281_423028_423558	Legionella_pneumophila_Corby	L10	paralog_number:1	seqscore:0.5739	148361062	N-longer_than_prot(nt):0	C-longer_than_prot(nt):0	hypothetical protein LPC_3023 [Legionella pneumophila str. Corby]
295815281_432578_432955	Legionella_pneumophila_Corby	S12	paralog_number:1	seqscore:0.8935	148361058	N-longer_than_prot(nt):0	C-longer_than_prot(nt):0	hypothetical protein LPC_3019 [Legionella pneumophila str. Corby]
295815281_432955_433503	Legionella_pneumophila_Corby	S7	paralog_number:1	seqscore:0.7944	148361057	N-longer_than_prot(nt):24	C-longer_than_prot(nt):0	hypothetical protein LPC_3018 [Legionella pneumophila str. Corby]
295815281_444772_445278	Legionella_pneumophila_Corby	S5	paralog_number:1	seqscore:0.7211	148361036	N-longer_than_prot(nt):3	C-longer_than_prot(nt):0	hypothetical protein LPC_2996 [Legionella pneumophila str. Corby]
295815281_445466_445900	Legionella_pneumophila_Corby	L15	paralog_number:1	seqscore:0.6535	148361035	N-longer_than_prot(nt):3	C-longer_than_prot(nt):0	hypothetical protein LPC_2995 [Legionella pneumophila str. Corby]
295815281_447822_448217	Legionella_pneumophila_Corby	S11	paralog_number:1	seqscore:0.7223	148361032	N-longer_than_prot(nt):0	C-longer_than_prot(nt):0	hypothetical protein LPC_2992 [Legionella pneumophila str. Corby]
295815281_803140_803388	Legionella_pneumophila_Corby	L31	paralog_number:1	seqscore:0.7757	148360697	N-longer_than_prot(nt):24	C-longer_than_prot(nt):0	hypothetical protein LPC_2644 [Legionella pneumophila str. Corby]
238892256_4021324_4020977	Klebsiella_pneumoniae_NTUH_K2044	L19	paralog_number:1	seqscore:0.7733	238896052	N-longer_than_prot(nt):3	C-longer_than_prot(nt):0	hypothetical protein KP1_4184 [Klebsiella pneumoniae NTUH-K2044]
291280824_4558057_4558200	Escherichia_coli_O55_H7_CB9615_uid46655	L34	paralog_number:1	seqscore:0.9036	291285122	N-longer_than_prot(nt):6	C-longer_than_prot(nt):0	hypothetical protein G2583_4492 [Escherichia coli O55:H7 str. CB9615]
238922432_3449254_3449117	Eubacterium_rectale_ATCC_33656	L34	paralog_number:1	seqscore:0.7267	238926053	N-longer_than_prot(nt):6	C-longer_than_prot(nt):0	hypothetical protein EUBREC_3712 [Eubacterium rectale ATCC 33656]
238922432_1840788_1840594	Eubacterium_rectale_ATCC_33656	L35	paralog_number:1	seqscore:0.7627	238924312	N-longer_than_prot(nt):0	C-longer_than_prot(nt):0	hypothetical protein EUBREC_1952 [Eubacterium rectale ATCC 33656]
238922432_1714121_1713948	Eubacterium_rectale_ATCC_33656	S21	paralog_number:1	seqscore:0.6863	238924195	N-longer_than_prot(nt):0	C-longer_than_prot(nt):0	hypothetical protein EUBREC_1833 [Eubacterium rectale ATCC 33656]
238922432_1508309_1508025	Eubacterium_rectale_ATCC_33656	S20	paralog_number:1	seqscore:0.6651	238923980	N-longer_than_prot(nt):9	C-longer_than_prot(nt):0	hypothetical protein EUBREC_1618 [Eubacterium rectale ATCC 33656]
238922432_1377075_1377344	Eubacterium_rectale_ATCC_33656	L32	paralog_number:1	seqscore:0.6283	238923868	N-longer_than_prot(nt):93	C-longer_than_prot(nt):0	hypothetical protein EUBREC_1496 [Eubacterium rectale ATCC 33656]
238922432_396121_396309	Eubacterium_rectale_ATCC_33656	L36	paralog_number:1	seqscore:0.7681	238922853	N-longer_than_prot(nt):6	C-longer_than_prot(nt):0	hypothetical protein EUBREC_0441 [Eubacterium rectale ATCC 33656]
238922432_388180_388389	Eubacterium_rectale_ATCC_33656	L29	paralog_number:1	seqscore:0.6590	238922838	N-longer_than_prot(nt):9	C-longer_than_prot(nt):0	hypothetical protein EUBREC_0426 [Eubacterium rectale ATCC 33656]
238922432_335849_336004	Eubacterium_rectale_ATCC_33656	L33	paralog_number:1	seqscore:0.7355	238922783	N-longer_than_prot(nt):9	C-longer_than_prot(nt):0	hypothetical protein EUBREC_0371 [Eubacterium rectale ATCC 33656]
238921767_459326_459114	Eubacterium_eligens_ATCC_27750	L35	paralog_number:1	seqscore:0.7148	238922262	N-longer_than_prot(nt):18	C-longer_than_prot(nt):0	hypothetical protein EUBELI_20497 [Eubacterium eligens ATCC 27750]
238915976_2143677_2143546	Eubacterium_eligens_ATCC_27750	L34	paralog_number:1	seqscore:0.7673	238917980	N-longer_than_prot(nt):0	C-longer_than_prot(nt):0	hypothetical protein EUBELI_02070 [Eubacterium eligens ATCC 27750]
238915976_1220934_1221326	Eubacterium_eligens_ATCC_27750	S20	paralog_number:1	seqscore:0.6981	238917137	N-longer_than_prot(nt):72	C-longer_than_prot(nt):0	hypothetical protein EUBELI_01209 [Eubacterium eligens ATCC 27750]
238915976_984967_985140	Eubacterium_eligens_ATCC_27750	S21	paralog_number:1	seqscore:0.6585	238916898	N-longer_than_prot(nt):0	C-longer_than_prot(nt):0	hypothetical protein EUBELI_00967 [Eubacterium eligens ATCC 27750]
238915976_972374_972562	Eubacterium_eligens_ATCC_27750	L28	paralog_number:1	seqscore:0.5339	238916887	N-longer_than_prot(nt):6	C-longer_than_prot(nt):0	hypothetical protein EUBELI_00956 [Eubacterium eligens ATCC 27750]
238915976_339485_339691	Eubacterium_eligens_ATCC_27750	L29	paralog_number:1	seqscore:0.6172	238916273	N-longer_than_prot(nt):9	C-longer_than_prot(nt):0	hypothetical protein EUBELI_00307 [Eubacterium eligens ATCC 27750]
238915976_307388_307549	Eubacterium_eligens_ATCC_27750	L33	paralog_number:1	seqscore:0.7364	238916242	N-longer_than_prot(nt):15	C-longer_than_prot(nt):0	hypothetical protein EUBELI_00276 [Eubacterium eligens ATCC 27750]
156932229_3250632_3250913	Enterobacter_sakazakii_ATCC_BAA-894	S20	paralog_number:1	seqscore:0.6631	156935455	N-longer_than_prot(nt):99	C-longer_than_prot(nt):0	hypothetical protein ESA_03314 [Cronobacter sakazakii ATCC BAA-894]
156932229_13607_13990	Enterobacter_sakazakii_ATCC_BAA-894	L17	paralog_number:1	seqscore:0.7650	156932261	N-longer_than_prot(nt):57	C-longer_than_prot(nt):0	hypothetical protein ESA_00032 [Cronobacter sakazakii ATCC BAA-894]
156932229_9070_9501	Enterobacter_sakazakii_ATCC_BAA-894	L15	paralog_number:1	seqscore:0.6949	156932255	N-longer_than_prot(nt):213	C-longer_than_prot(nt):0	hypothetical protein ESA_00026 [Cronobacter sakazakii ATCC BAA-894]
156932229_340_648	Enterobacter_sakazakii_ATCC_BAA-894	S10	paralog_number:1	seqscore:0.8613	156932230	N-longer_than_prot(nt):0	C-longer_than_prot(nt):0	hypothetical protein ESA_00001 [Cronobacter sakazakii ATCC BAA-894]
206895078_538310_538501	Coprothermobacter_proteolyticus_DSM_5265	L35	paralog_number:1	seqscore:0.4691	206895849	N-longer_than_prot(nt):66	C-longer_than_prot(nt):0	hypothetical protein COPRO5265_0599 [Coprothermobacter proteolyticus DSM 5265]
219853343_3895544_3895377	Clostridium_kluyveri_NBRC_12016	L34	paralog_number:1	seqscore:0.7424	219856811	N-longer_than_prot(nt):36	C-longer_than_prot(nt):0	hypothetical protein CKR_3468 [Clostridium kluyveri NBRC 12016]
219853343_3881248_3880964	Clostridium_kluyveri_NBRC_12016	S6	paralog_number:1	seqscore:0.6122	219856795	N-longer_than_prot(nt):0	C-longer_than_prot(nt):0	hypothetical protein CKR_3452 [Clostridium kluyveri NBRC 12016]
219853343_3880486_3880235	Clostridium_kluyveri_NBRC_12016	S18	paralog_number:1	seqscore:0.7784	219856793	N-longer_than_prot(nt):0	C-longer_than_prot(nt):0	hypothetical protein CKR_3450 [Clostridium kluyveri NBRC 12016]
219853343_3876772_3876329	Clostridium_kluyveri_NBRC_12016	L9	paralog_number:1	seqscore:0.6477	219856789	N-longer_than_prot(nt):3	C-longer_than_prot(nt):0	hypothetical protein CKR_3446 [Clostridium kluyveri NBRC 12016]
219853343_3682636_3682863	Clostridium_kluyveri_NBRC_12016	L31	paralog_number:1	seqscore:0.7638	219856620	N-longer_than_prot(nt):18	C-longer_than_prot(nt):0	hypothetical protein CKR_3277 [Clostridium kluyveri NBRC 12016]
219853343_3199259_3199062	Clostridium_kluyveri_NBRC_12016	L35	paralog_number:1	seqscore:0.7370	219856176	N-longer_than_prot(nt):3	C-longer_than_prot(nt):0	hypothetical protein CKR_2833 [Clostridium kluyveri NBRC 12016]
219853343_3199032_3198673	Clostridium_kluyveri_NBRC_12016	L20	paralog_number:1	seqscore:0.7572	219856175	N-longer_than_prot(nt):3	C-longer_than_prot(nt):0	hypothetical protein CKR_2832 [Clostridium kluyveri NBRC 12016]
219853343_1476353_1476655	Clostridium_kluyveri_NBRC_12016	S15	paralog_number:1	seqscore:0.7755	219854674	N-longer_than_prot(nt):42	C-longer_than_prot(nt):0	hypothetical protein CKR_1331 [Clostridium kluyveri NBRC 12016]
219853343_1455467_1456171	Clostridium_kluyveri_NBRC_12016	S2	paralog_number:1	seqscore:0.7753	219854655	N-longer_than_prot(nt):3	C-longer_than_prot(nt):0	hypothetical protein CKR_1312 [Clostridium kluyveri NBRC 12016]
219853343_1444486_1444851	Clostridium_kluyveri_NBRC_12016	L19	paralog_number:1	seqscore:0.7843	219854645	N-longer_than_prot(nt):0	C-longer_than_prot(nt):0	hypothetical protein CKR_1302 [Clostridium kluyveri NBRC 12016]
219853343_1442418_1442702	Clostridium_kluyveri_NBRC_12016	S16	paralog_number:1	seqscore:0.8185	219854641	N-longer_than_prot(nt):30	C-longer_than_prot(nt):0	hypothetical protein CKR_1298 [Clostridium kluyveri NBRC 12016]
219853343_1432177_1432389	Clostridium_kluyveri_NBRC_12016	L32	paralog_number:1	seqscore:0.6418	219854632	N-longer_than_prot(nt):33	C-longer_than_prot(nt):0	hypothetical protein CKR_1289 [Clostridium kluyveri NBRC 12016]
219853343_1418564_1418355	Clostridium_kluyveri_NBRC_12016	L28	paralog_number:1	seqscore:0.5951	219854619	N-longer_than_prot(nt):21	C-longer_than_prot(nt):0	hypothetical protein CKR_1276 [Clostridium kluyveri NBRC 12016]
219853343_910343_910516	Clostridium_kluyveri_NBRC_12016	S21	paralog_number:1	seqscore:0.6943	219854164	N-longer_than_prot(nt):0	C-longer_than_prot(nt):0	hypothetical protein CKR_0821 [Clostridium kluyveri NBRC 12016]
219853343_895466_895203	Clostridium_kluyveri_NBRC_12016	S20	paralog_number:1	seqscore:0.6429	219854150	N-longer_than_prot(nt):0	C-longer_than_prot(nt):0	hypothetical protein CKR_0807 [Clostridium kluyveri NBRC 12016]
219853343_880594_880893	Clostridium_kluyveri_NBRC_12016	L27	paralog_number:1	seqscore:0.7658	219854137	N-longer_than_prot(nt):0	C-longer_than_prot(nt):0	hypothetical protein CKR_0794 [Clostridium kluyveri NBRC 12016]
219853343_879946_880254	Clostridium_kluyveri_NBRC_12016	L21	paralog_number:1	seqscore:0.7345	219854135	N-longer_than_prot(nt):0	C-longer_than_prot(nt):0	hypothetical protein CKR_0792 [Clostridium kluyveri NBRC 12016]
219853343_232981_233370	Clostridium_kluyveri_NBRC_12016	S9	paralog_number:1	seqscore:0.8530	219853561	N-longer_than_prot(nt):0	C-longer_than_prot(nt):0	hypothetical protein CKR_0218 [Clostridium kluyveri NBRC 12016]
219853343_232521_232952	Clostridium_kluyveri_NBRC_12016	L13	paralog_number:1	seqscore:0.7393	219853560	N-longer_than_prot(nt):0	C-longer_than_prot(nt):0	hypothetical protein CKR_0217 [Clostridium kluyveri NBRC 12016]
219853343_228630_228968	Clostridium_kluyveri_NBRC_12016	L17	paralog_number:1	seqscore:0.6557	219853555	N-longer_than_prot(nt):0	C-longer_than_prot(nt):0	hypothetical protein CKR_0212 [Clostridium kluyveri NBRC 12016]
219853343_226948_227565	Clostridium_kluyveri_NBRC_12016	S4	paralog_number:1	seqscore:0.7114	219853553	N-longer_than_prot(nt):0	C-longer_than_prot(nt):0	hypothetical protein CKR_0210 [Clostridium kluyveri NBRC 12016]
219853343_226527_226922	Clostridium_kluyveri_NBRC_12016	S11	paralog_number:1	seqscore:0.8785	219853552	N-longer_than_prot(nt):0	C-longer_than_prot(nt):0	hypothetical protein CKR_0209 [Clostridium kluyveri NBRC 12016]
219853343_226132_226506	Clostridium_kluyveri_NBRC_12016	S13	paralog_number:1	seqscore:0.7965	219853551	N-longer_than_prot(nt):6	C-longer_than_prot(nt):0	hypothetical protein CKR_0208 [Clostridium kluyveri NBRC 12016]
219853343_225839_225949	Clostridium_kluyveri_NBRC_12016	L36	paralog_number:1	seqscore:0.8269	219853550	N-longer_than_prot(nt):0	C-longer_than_prot(nt):0	hypothetical protein CKR_0207 [Clostridium kluyveri NBRC 12016]
219853343_222358_222795	Clostridium_kluyveri_NBRC_12016	L15	paralog_number:1	seqscore:0.8182	219853545	N-longer_than_prot(nt):0	C-longer_than_prot(nt):0	hypothetical protein CKR_0202 [Clostridium kluyveri NBRC 12016]
219853343_221645_222139	Clostridium_kluyveri_NBRC_12016	S5	paralog_number:1	seqscore:0.7472	219853543	N-longer_than_prot(nt):0	C-longer_than_prot(nt):0	hypothetical protein CKR_0200 [Clostridium kluyveri NBRC 12016]
219853343_221259_221624	Clostridium_kluyveri_NBRC_12016	L18	paralog_number:1	seqscore:0.7860	219853542	N-longer_than_prot(nt):0	C-longer_than_prot(nt):0	hypothetical protein CKR_0199 [Clostridium kluyveri NBRC 12016]
219853343_220704_221246	Clostridium_kluyveri_NBRC_12016	L6	paralog_number:1	seqscore:0.7821	219853541	N-longer_than_prot(nt):3	C-longer_than_prot(nt):0	hypothetical protein CKR_0198 [Clostridium kluyveri NBRC 12016]
219853343_220232_220627	Clostridium_kluyveri_NBRC_12016	S8	paralog_number:1	seqscore:0.8107	219853540	N-longer_than_prot(nt):0	C-longer_than_prot(nt):0	hypothetical protein CKR_0197 [Clostridium kluyveri NBRC 12016]
219853343_220014_220196-[Nshort_8]	Clostridium_kluyveri_NBRC_12016	S14	paralog_number:1	seqscore:0.3355	219853539	N-longer_than_prot(nt):0	C-longer_than_prot(nt):0	hypothetical protein CKR_0196 [Clostridium kluyveri NBRC 12016]
219853343_219456_219998	Clostridium_kluyveri_NBRC_12016	L5	paralog_number:1	seqscore:0.8271	219853538	N-longer_than_prot(nt):0	C-longer_than_prot(nt):0	hypothetical protein CKR_0195 [Clostridium kluyveri NBRC 12016]
219853343_219106_219429	Clostridium_kluyveri_NBRC_12016	L24	paralog_number:1	seqscore:0.6555	219853537	N-longer_than_prot(nt):0	C-longer_than_prot(nt):0	hypothetical protein CKR_0194 [Clostridium kluyveri NBRC 12016]
219853343_218704_219093	Clostridium_kluyveri_NBRC_12016	L14	paralog_number:1	seqscore:0.8440	219853536	N-longer_than_prot(nt):15	C-longer_than_prot(nt):0	hypothetical protein CKR_0193 [Clostridium kluyveri NBRC 12016]
219853343_218418_218699	Clostridium_kluyveri_NBRC_12016	S17	paralog_number:1	seqscore:0.8055	219853535	N-longer_than_prot(nt):30	C-longer_than_prot(nt):0	hypothetical protein CKR_0192 [Clostridium kluyveri NBRC 12016]
219853343_218186_218425	Clostridium_kluyveri_NBRC_12016	L29	paralog_number:1	seqscore:0.7712	219853534	N-longer_than_prot(nt):27	C-longer_than_prot(nt):0	hypothetical protein CKR_0191 [Clostridium kluyveri NBRC 12016]
219853343_217780_218220	Clostridium_kluyveri_NBRC_12016	L16	paralog_number:1	seqscore:0.8218	219853533	N-longer_than_prot(nt):0	C-longer_than_prot(nt):0	hypothetical protein CKR_0190 [Clostridium kluyveri NBRC 12016]
219853343_217091_217759	Clostridium_kluyveri_NBRC_12016	S3	paralog_number:1	seqscore:0.7489	219853532	N-longer_than_prot(nt):0	C-longer_than_prot(nt):0	hypothetical protein CKR_0189 [Clostridium kluyveri NBRC 12016]
219853343_216731_217072	Clostridium_kluyveri_NBRC_12016	L22	paralog_number:1	seqscore:0.7494	219853531	N-longer_than_prot(nt):9	C-longer_than_prot(nt):0	hypothetical protein CKR_0188 [Clostridium kluyveri NBRC 12016]
219853343_216429_216713	Clostridium_kluyveri_NBRC_12016	S19	paralog_number:1	seqscore:0.7712	219853530	N-longer_than_prot(nt):0	C-longer_than_prot(nt):0	hypothetical protein CKR_0187 [Clostridium kluyveri NBRC 12016]
219853343_215451_216290	Clostridium_kluyveri_NBRC_12016	L2	paralog_number:1	seqscore:0.8053	219853529	N-longer_than_prot(nt):9	C-longer_than_prot(nt):0	hypothetical protein CKR_0186 [Clostridium kluyveri NBRC 12016]
219853343_215102_215398	Clostridium_kluyveri_NBRC_12016	L23	paralog_number:1	seqscore:0.6889	219853528	N-longer_than_prot(nt):3	C-longer_than_prot(nt):0	hypothetical protein CKR_0185 [Clostridium kluyveri NBRC 12016]
219853343_214485_215102	Clostridium_kluyveri_NBRC_12016	L4	paralog_number:1	seqscore:0.6983	219853527	N-longer_than_prot(nt):0	C-longer_than_prot(nt):0	hypothetical protein CKR_0184 [Clostridium kluyveri NBRC 12016]
219853343_213831_214457	Clostridium_kluyveri_NBRC_12016	L3	paralog_number:1	seqscore:0.7380	219853526	N-longer_than_prot(nt):0	C-longer_than_prot(nt):0	hypothetical protein CKR_0183 [Clostridium kluyveri NBRC 12016]
219853343_213378_213740	Clostridium_kluyveri_NBRC_12016	S10	paralog_number:1	seqscore:0.8599	219853525	N-longer_than_prot(nt):57	C-longer_than_prot(nt):0	hypothetical protein CKR_0182 [Clostridium kluyveri NBRC 12016]
219853343_209216_209683	Clostridium_kluyveri_NBRC_12016	S7	paralog_number:1	seqscore:0.8098	219853522	N-longer_than_prot(nt):0	C-longer_than_prot(nt):0	hypothetical protein CKR_0179 [Clostridium kluyveri NBRC 12016]
219853343_208670_209068	Clostridium_kluyveri_NBRC_12016	S12	paralog_number:1	seqscore:0.9007	219853521	N-longer_than_prot(nt):18	C-longer_than_prot(nt):0	hypothetical protein CKR_0178 [Clostridium kluyveri NBRC 12016]
219853343_200196_200564	Clostridium_kluyveri_NBRC_12016	L7L12	paralog_number:1	seqscore:0.8018	219853517	N-longer_than_prot(nt):0	C-longer_than_prot(nt):0	hypothetical protein CKR_0174 [Clostridium kluyveri NBRC 12016]
219853343_199620_200162	Clostridium_kluyveri_NBRC_12016	L10	paralog_number:1	seqscore:0.5825	219853516	N-longer_than_prot(nt):45	C-longer_than_prot(nt):0	hypothetical protein CKR_0173 [Clostridium kluyveri NBRC 12016]
219853343_198709_199449	Clostridium_kluyveri_NBRC_12016	L1	paralog_number:1	seqscore:0.7991	219853515	N-longer_than_prot(nt):48	C-longer_than_prot(nt):0	hypothetical protein CKR_0172 [Clostridium kluyveri NBRC 12016]
219853343_198267_198701	Clostridium_kluyveri_NBRC_12016	L11	paralog_number:1	seqscore:0.8615	219853514	N-longer_than_prot(nt):0	C-longer_than_prot(nt):0	hypothetical protein CKR_0171 [Clostridium kluyveri NBRC 12016]
219853343_197159_197350	Clostridium_kluyveri_NBRC_12016	L33	paralog_number:1	seqscore:0.8461	219853511	N-longer_than_prot(nt):45	C-longer_than_prot(nt):0	hypothetical protein CKR_0168 [Clostridium kluyveri NBRC 12016]
157144296_4351638_4351330	Citrobacter_koseri_ATCC_BAA-895	S10	paralog_number:1	seqscore:0.8613	157148901	N-longer_than_prot(nt):0	C-longer_than_prot(nt):0	hypothetical protein CKO_04739 [Citrobacter koseri ATCC BAA-895]
157144296_4345253_4344951	Citrobacter_koseri_ATCC_BAA-895	S14	paralog_number:1	seqscore:0.7280	157148883	N-longer_than_prot(nt):0	C-longer_than_prot(nt):0	hypothetical protein CKO_04721 [Citrobacter koseri ATCC BAA-895]
157144296_4338368_4337985	Citrobacter_koseri_ATCC_BAA-895	L17	paralog_number:1	seqscore:0.7657	157148869	N-longer_than_prot(nt):57	C-longer_than_prot(nt):0	hypothetical protein CKO_04707 [Citrobacter koseri ATCC BAA-895]
157144296_3139203_3139463	Citrobacter_koseri_ATCC_BAA-895	S20	paralog_number:1	seqscore:0.6554	157147568	N-longer_than_prot(nt):78	C-longer_than_prot(nt):0	hypothetical protein CKO_03368 [Citrobacter koseri ATCC BAA-895]
153952670_1476479_1476781	Clostridium_kluyveri_DSM_555	S15	paralog_number:1	seqscore:0.7755	153954061	N-longer_than_prot(nt):42	C-longer_than_prot(nt):0	hypothetical protein CKL_1436 [Clostridium kluyveri DSM 555]
153952670_1418690_1418481	Clostridium_kluyveri_DSM_555	L28	paralog_number:1	seqscore:0.5951	153954005	N-longer_than_prot(nt):21	C-longer_than_prot(nt):0	hypothetical protein CKL_1380 [Clostridium kluyveri DSM 555]
153952670_225839_225949	Clostridium_kluyveri_DSM_555	L36	paralog_number:1	seqscore:0.8269	153952885	N-longer_than_prot(nt):0	C-longer_than_prot(nt):0	hypothetical protein CKL_0248 [Clostridium kluyveri DSM 555]
153952670_222358_222795	Clostridium_kluyveri_DSM_555	L15	paralog_number:1	seqscore:0.8182	153952880	N-longer_than_prot(nt):0	C-longer_than_prot(nt):0	hypothetical protein CKL_0243 [Clostridium kluyveri DSM 555]
153952670_218418_218699	Clostridium_kluyveri_DSM_555	S17	paralog_number:1	seqscore:0.8055	153952870	N-longer_than_prot(nt):30	C-longer_than_prot(nt):0	hypothetical protein CKL_0233 [Clostridium kluyveri DSM 555]
153952670_218186_218425	Clostridium_kluyveri_DSM_555	L29	paralog_number:1	seqscore:0.7712	153952869	N-longer_than_prot(nt):27	C-longer_than_prot(nt):0	hypothetical protein CKL_0232 [Clostridium kluyveri DSM 555]
153952670_215102_215398	Clostridium_kluyveri_DSM_555	L23	paralog_number:1	seqscore:0.6889	153952863	N-longer_than_prot(nt):3	C-longer_than_prot(nt):0	hypothetical protein CKL_0226 [Clostridium kluyveri DSM 555]
153952670_200196_200564	Clostridium_kluyveri_DSM_555	L7L12	paralog_number:1	seqscore:0.8026	153952852	N-longer_than_prot(nt):0	C-longer_than_prot(nt):0	hypothetical protein CKL_0215 [Clostridium kluyveri DSM 555]
153952670_198709_199449	Clostridium_kluyveri_DSM_555	L1	paralog_number:1	seqscore:0.7991	153952850	N-longer_than_prot(nt):54	C-longer_than_prot(nt):0	hypothetical protein CKL_0213 [Clostridium kluyveri DSM 555]
153952670_198267_198701	Clostridium_kluyveri_DSM_555	L11	paralog_number:1	seqscore:0.8615	153952849	N-longer_than_prot(nt):12	C-longer_than_prot(nt):0	hypothetical protein CKL_0212 [Clostridium kluyveri DSM 555]
153952670_197159_197350	Clostridium_kluyveri_DSM_555	L33	paralog_number:1	seqscore:0.8461	153952846	N-longer_than_prot(nt):45	C-longer_than_prot(nt):0	hypothetical protein CKL_0209 [Clostridium kluyveri DSM 555]
222523302_485054_485263	Chloroflexus_Y_400_fl	L35	paralog_number:1	seqscore:0.4800	222523704	N-longer_than_prot(nt):6	C-longer_than_prot(nt):0	hypothetical protein Chy400_0410 [Chloroflexus sp. Y-400-fl]
227831830_2304211_2304092	Corynebacterium_aurimucosum_ATCC_700975	L36	paralog_number:1	seqscore:0.5961	227833938	N-longer_than_prot(nt):0	C-longer_than_prot(nt):0	hypothetical protein cauri_2114 [Corynebacterium aurimucosum ATCC 700975]
163845603_484912_485121	Chloroflexus_aurantiacus_J_10_fl	L35	paralog_number:1	seqscore:0.4709	163845978	N-longer_than_prot(nt):6	C-longer_than_prot(nt):0	hypothetical protein Caur_0383 [Chloroflexus aurantiacus J-10-fl]
219846956_3842305_3842063	Chloroflexus_aggregans_DSM_9485	L35	paralog_number:1	seqscore:0.3755	219850023	N-longer_than_prot(nt):39	C-longer_than_prot(nt):0	hypothetical protein Cagg_3162 [Chloroflexus aggregans DSM 9485]
148558820_2046536_2046922	Brucella_ovis	L35	paralog_number:1	seqscore:0.6109	148560118	N-longer_than_prot(nt):18	C-longer_than_prot(nt):0	hypothetical protein BOV_2034 [Brucella ovis ATCC 25840]
148558820_1687779_1687979	Brucella_ovis	L36	paralog_number:1	seqscore:0.6812	148559722	N-longer_than_prot(nt):9	C-longer_than_prot(nt):0	hypothetical protein BOV_1686 [Brucella ovis ATCC 25840]
189501470_1060030_1060185	Candidatus_Amoebophilus_asiaticus_5a2	L34	paralog_number:1	seqscore:0.8542	294661254	N-longer_than_prot(nt):0	C-longer_than_prot(nt):0	hypothetical protein Aasi_1719 [Candidatus Amoebophilus asiaticus 5a2]
189501470_207654_207220	Candidatus_Amoebophilus_asiaticus_5a2	L22	paralog_number:1	seqscore:0.5314	294661113	N-longer_than_prot(nt):153	C-longer_than_prot(nt):0	hypothetical protein Aasi_1495 [Candidatus Amoebophilus asiaticus 5a2]
189501470_202920_202567	Candidatus_Amoebophilus_asiaticus_5a2	L18	paralog_number:1	seqscore:0.6385	294661112	N-longer_than_prot(nt):6	C-longer_than_prot(nt):0	hypothetical protein Aasi_1494 [Candidatus Amoebophilus asiaticus 5a2]
189501470_1785934_1785512	Candidatus_Amoebophilus_asiaticus_5a2	L11	paralog_number:1	seqscore:0.7410	189502708	N-longer_than_prot(nt):0	C-longer_than_prot(nt):0	hypothetical protein Aasi_1400 [Candidatus Amoebophilus asiaticus 5a2]
189501470_966347_966604	Candidatus_Amoebophilus_asiaticus_5a2	L31	paralog_number:1	seqscore:0.6482	189502151	N-longer_than_prot(nt):12	C-longer_than_prot(nt):0	hypothetical protein Aasi_0758 [Candidatus Amoebophilus asiaticus 5a2]
189501470_735821_736003	Candidatus_Amoebophilus_asiaticus_5a2	L33	paralog_number:1	seqscore:0.5823	189501984	N-longer_than_prot(nt):0	C-longer_than_prot(nt):0	hypothetical protein Aasi_0571 [Candidatus Amoebophilus asiaticus 5a2]
189501470_735491_735781	Candidatus_Amoebophilus_asiaticus_5a2	L28	paralog_number:1	seqscore:0.6437	189501983	N-longer_than_prot(nt):42	C-longer_than_prot(nt):0	hypothetical protein Aasi_0570 [Candidatus Amoebophilus asiaticus 5a2]
189501470_721324_721521	Candidatus_Amoebophilus_asiaticus_5a2	L35	paralog_number:1	seqscore:0.6623	189501974	N-longer_than_prot(nt):6	C-longer_than_prot(nt):0	hypothetical protein Aasi_0561 [Candidatus Amoebophilus asiaticus 5a2]
189501470_469934_469473	Candidatus_Amoebophilus_asiaticus_5a2	L9	paralog_number:1	seqscore:0.5977	189501827	N-longer_than_prot(nt):15	C-longer_than_prot(nt):0	hypothetical protein Aasi_0397 [Candidatus Amoebophilus asiaticus 5a2]
189501470_207929_207654	Candidatus_Amoebophilus_asiaticus_5a2	S19	paralog_number:1	seqscore:0.8132	189501650	N-longer_than_prot(nt):3	C-longer_than_prot(nt):0	hypothetical protein Aasi_0193 [Candidatus Amoebophilus asiaticus 5a2]
121607004_2560471_2560899	Verminephrobacter_eiseniae_EF01-2	L11	paralog_number:1	seqscore:0.8043	121609219	N-longer_than_prot(nt):0	C-longer_than_prot(nt):0	Fis family transcriptional regulator [Verminephrobacter eiseniae EF01-2]
255961248_15317_15886-[Nlong_706|Ncut:667]	Onion_yellows_phytoplasma	L9	paralog_number:1	seqscore:0.4102	39938498	N-longer_than_prot(nt):-2001	C-longer_than_prot(nt):0	exopolyphosphatase-related protein [Onion yellows phytoplasma OY-M]	long ( putative bifunctional signaling protein/50S ribosomal protein L9)
197294169_178648_178073-[Nlong_681|Ncut:640]	Candidatus_Phytoplasma_australiense	L9	paralog_number:1	seqscore:0.4402	197294286	N-longer_than_prot(nt):-1920	C-longer_than_prot(nt):0	Exopolyphosphatase-related protein [Candidatus Phytoplasma australiense]	long ( putative bifunctional signaling protein/50S ribosomal protein L9)
85057280_6392_6961-[Nlong_712|Ncut:673]	Aster_yellows_witches-broom_phytoplasma_AYWB	L9	paralog_number:1	seqscore:0.4103	85057286	N-longer_than_prot(nt):-1977	C-longer_than_prot(nt):0	exopolyphosphatase-related protein [Aster yellows witches'-broom phytoplasma AYWB]	long ( putative bifunctional signaling protein/50S ribosomal protein L9)
189023268_1773403_1773002	Brucella_abortus_S19	S16	paralog_number:1	seqscore:0.7647	189024901	N-longer_than_prot(nt):0	C-longer_than_prot(nt):0	Antifreeze protein, type I [Brucella abortus S19]
148826757_1369815_1370171	Haemophilus_influenzae_PittGG	S10	paralog_number:1	seqscore:0.8671	148827965	N-longer_than_prot(nt):48	C-longer_than_prot(nt):0	acetyl-CoA:acetoacetyl-CoA transferase subunit alpha [Haemophilus influenzae PittGG]
37519569_3413123_3413932	Gloeobacter_violaceus	L7L12	paralog_number:2	seqscore:0.2799	37522774	N-longer_than_prot(nt):0	C-longer_than_prot(nt):0	hypothetical protein glr3205 [Gloeobacter violaceus PCC 7421]	misannotated
159896533_362201_361704	Herpetosiphon_aurantiacus_ATCC_23779	L7L12	paralog_number:2	seqscore:0.2420	159896835	N-longer_than_prot(nt):42	C-longer_than_prot(nt):0	hypothetical protein Haur_0302 [Herpetosiphon aurantiacus ATCC 23779]	misannotated
28867243_722555_721764	Pseudomonas_syringae_tomato_DC3000	L7L12	paralog_number:2	seqscore:0.2933	28867896	N-longer_than_prot(nt):126	C-longer_than_prot(nt):0	hypothetical protein PSPTO_0668 [Pseudomonas syringae pv. tomato str. DC3000]	misannotated
116628683_1225534_1224800	Lactobacillus_gasseri_ATCC_33323	S4	paralog_number:3	seqscore:0.0000	116629857	N-longer_than_prot(nt):0	C-longer_than_prot(nt):0	16S rRNA uridine-516 pseudouridylate synthase related pseudouridylate synthase [Lactobacillus gasseri ATCC 33323]	misannotated
157826385_man_393891_393986@393996_394217	Rickettsia_bellii_OSU_85-389	L24	paralog_number:1	seqscore:0.0000	157826775	N-longer_than_prot(nt):0	C-longer_than_prot(nt):222	50S ribosomal protein L5 [Rickettsia bellii OSU 85-389]	misannotated
156932229_man_4437_4616@4625_4846	Enterobacter_sakazakii_ATCC_BAA-894	L16	paralog_number:1	seqscore:0.0000	156932241	N-longer_than_prot(nt):237	C-longer_than_prot(nt):0	hypothetical protein ESA_00012 [Cronobacter sakazakii ATCC BAA-894]	misannotated

## Sheet: Bact_missing
796 bacterial ribosomal proteins are not translated
117622295_3735447_3735271	Escherichia_coli_APEC_O1	L30	paralog_number:1	seqscore:1.1460	prot_gi:NULL	N-longer_than_prot(nt):NULL	C-longer_than_prot(nt):NULL
145597324_156727_156909	Yersinia_pestis_Pestoides_F	L30	paralog_number:1	seqscore:1.1521	prot_gi:NULL	N-longer_than_prot(nt):NULL	C-longer_than_prot(nt):NULL
157373141_5276326_5276144	Shewanella_sediminis_HAW-EB3	L30	paralog_number:1	seqscore:1.2013	prot_gi:NULL	N-longer_than_prot(nt):NULL	C-longer_than_prot(nt):NULL
162418099_613385_613567	Yersinia_pestis_Angola	L30	paralog_number:1	seqscore:1.1521	prot_gi:NULL	N-longer_than_prot(nt):NULL	C-longer_than_prot(nt):NULL
194097589_2040634_2040816	Neisseria_gonorrhoeae_NCCP11945	L30	paralog_number:1	seqscore:0.9652	prot_gi:NULL	N-longer_than_prot(nt):NULL	C-longer_than_prot(nt):NULL
222084201_1580669_1580878	Agrobacterium_radiobacter_K84	L30	paralog_number:1	seqscore:0.9476	prot_gi:NULL	N-longer_than_prot(nt):NULL	C-longer_than_prot(nt):NULL
227820587_1251518_1251718	Rhizobium_NGR234	L30	paralog_number:1	seqscore:0.9718	prot_gi:NULL	N-longer_than_prot(nt):NULL	C-longer_than_prot(nt):NULL
251791816_2141098_2141280	Aggregatibacter_aphrophilus_NJ8700	L30	paralog_number:1	seqscore:1.1027	prot_gi:NULL	N-longer_than_prot(nt):NULL	C-longer_than_prot(nt):NULL
261866721_511660_511839	Aggregatibacter_actinomycetemcomitans_D11S_1	L30	paralog_number:1	seqscore:1.0192	prot_gi:NULL	N-longer_than_prot(nt):NULL	C-longer_than_prot(nt):NULL
269137358_3395315_3395139	Edwardsiella_tarda_EIB202	L30	paralog_number:1	seqscore:1.1672	prot_gi:NULL	N-longer_than_prot(nt):NULL	C-longer_than_prot(nt):NULL
28209834_2739437_2739255	Clostridium_tetani_E88	L30	paralog_number:1	seqscore:1.1017	prot_gi:NULL	N-longer_than_prot(nt):NULL	C-longer_than_prot(nt):NULL
28572175_252322_252519	Tropheryma_whipplei_TW08_27	L30	paralog_number:1	seqscore:0.9159	prot_gi:NULL	N-longer_than_prot(nt):NULL	C-longer_than_prot(nt):NULL
294502110_227225_227407	Yersinia_pestis_Z176003_uid47317	L30	paralog_number:1	seqscore:1.1521	prot_gi:NULL	N-longer_than_prot(nt):NULL	C-longer_than_prot(nt):NULL
295815281_445281_445466	Legionella_pneumophila_Corby	L30	paralog_number:1	seqscore:1.0080	prot_gi:NULL	N-longer_than_prot(nt):NULL	C-longer_than_prot(nt):NULL
34495455_4506847_4506665	Chromobacterium_violaceum	L30	paralog_number:1	seqscore:0.9989	prot_gi:NULL	N-longer_than_prot(nt):NULL	C-longer_than_prot(nt):NULL
77163561_2656614_2656423	Nitrosococcus_oceani_ATCC_19707	L30	paralog_number:1	seqscore:1.0653	prot_gi:NULL	N-longer_than_prot(nt):NULL	C-longer_than_prot(nt):NULL
83309099_3368504_3368304-[Nlong_65-Ncut:60]	Magnetospirillum_magneticum_AMB-1	L30	paralog_number:1	seqscore:1.0741	prot_gi:NULL	N-longer_than_prot(nt):NULL	C-longer_than_prot(nt):NULL
94986445_1204485_1204661	Lawsonia_intracellularis_PHE_MN1-00	L30	paralog_number:1	seqscore:0.8258	prot_gi:NULL	N-longer_than_prot(nt):NULL	C-longer_than_prot(nt):NULL
117622295_2395152_2395538	Escherichia_coli_APEC_O1	L25	paralog_number:1	seqscore:0.0000	prot_gi:NULL	N-longer_than_prot(nt):NULL	C-longer_than_prot(nt):NULL
294502110_1492464_1492183	Yersinia_pestis_Z176003_uid47317	L25	paralog_number:1	seqscore:0.0000	prot_gi:NULL	N-longer_than_prot(nt):NULL	C-longer_than_prot(nt):NULL
32490749_145325_145660	Wigglesworthia_brevipalpis	L25	paralog_number:1	seqscore:0.0000	prot_gi:NULL	N-longer_than_prot(nt):NULL	C-longer_than_prot(nt):NULL
170016358_1143861_1143412	Leuconostoc_citreum_KM20	L7ae	paralog_number:1	seqscore:1.1164	prot_gi:NULL	N-longer_than_prot(nt):NULL	C-longer_than_prot(nt):NULL
258510020_1485555_1486037	Alicyclobacillus_acidocaldarius_DSM_446	L7ae	paralog_number:1	seqscore:1.3361	prot_gi:NULL	N-longer_than_prot(nt):NULL	C-longer_than_prot(nt):NULL
295694686_1550637_1551089-[Nshort_7]	Bacillus_tusciae_DSM_2912_uid48361	L7ae	paralog_number:1	seqscore:1.2151	prot_gi:NULL	N-longer_than_prot(nt):NULL	C-longer_than_prot(nt):NULL
28209834_2753117_2752875	Clostridium_tetani_E88	L7ae	paralog_number:1	seqscore:1.6460	prot_gi:NULL
157144296_1471423_1471283	Citrobacter_koseri_ATCC_BAA-895	S22	paralog_number:1	seqscore:1.0223	prot_gi:NULL	N-longer_than_prot(nt):NULL	C-longer_than_prot(nt):NULL
218693476_1668324_1668190	Escherichia_coli_55989	S22	paralog_number:1	seqscore:1.0586	prot_gi:NULL	N-longer_than_prot(nt):NULL	C-longer_than_prot(nt):NULL
117622295_1611792_1611658	Escherichia_coli_APEC_O1	S22	paralog_number:1	seqscore:1.0586	prot_gi:NULL	N-longer_than_prot(nt):NULL	C-longer_than_prot(nt):NULL
218687878_1616072_1615938	Escherichia_coli_ED1a	S22	paralog_number:1	seqscore:1.0586	prot_gi:NULL	N-longer_than_prot(nt):NULL	C-longer_than_prot(nt):NULL
218552585_1556162_1556028	Escherichia_coli_IAI1	S22	paralog_number:1	seqscore:1.0586	prot_gi:NULL	N-longer_than_prot(nt):NULL	C-longer_than_prot(nt):NULL
218698419_1833105_1832971	Escherichia_coli_IAI39	S22	paralog_number:1	seqscore:1.0586	prot_gi:NULL	N-longer_than_prot(nt):NULL	C-longer_than_prot(nt):NULL
218556939_1564885_1564751	Escherichia_coli_S88	S22	paralog_number:1	seqscore:1.0586	prot_gi:NULL	N-longer_than_prot(nt):NULL	C-longer_than_prot(nt):NULL
218703261_1753919_1753785	Escherichia_coli_UMN026	S22	paralog_number:1	seqscore:1.0586	prot_gi:NULL	N-longer_than_prot(nt):NULL	C-longer_than_prot(nt):NULL
218547440_1533830_1533696	Escherichia_fergusonii_ATCC_35469	S22	paralog_number:1	seqscore:1.0586	prot_gi:NULL	N-longer_than_prot(nt):NULL	C-longer_than_prot(nt):NULL
197247352_1567691_1567551	Salmonella_enterica_serovar_Agona_SL483	S22	paralog_number:1	seqscore:1.0483	prot_gi:NULL	N-longer_than_prot(nt):NULL	C-longer_than_prot(nt):NULL
194442203_1641825_1641965	Salmonella_enterica_serovar_Newport_SL254	S22	paralog_number:1	seqscore:1.0483	prot_gi:NULL	N-longer_than_prot(nt):NULL	C-longer_than_prot(nt):NULL
194733902_1616241_1616381	Salmonella_enterica_serovar_Schwarzengrund_CVM19633	S22	paralog_number:1	seqscore:1.0483	prot_gi:NULL	N-longer_than_prot(nt):NULL	C-longer_than_prot(nt):NULL
255534169_2149977_2149552	Flavobacteriaceae_bacterium_3519_10	S31	paralog_number:1	seqscore:1.1343	prot_gi:NULL	N-longer_than_prot(nt):NULL	C-longer_than_prot(nt):NULL
284034943_2877459_2877587-[Nshort_13]	Spirosoma_linguale_DSM_74_uid43413	S31	paralog_number:1	seqscore:0.6328	prot_gi:NULL	N-longer_than_prot(nt):NULL	C-longer_than_prot(nt):NULL
291294404_832648_832725	Meiothermus_ruber_DSM_1279_uid46661	S31	paralog_number:1	seqscore:0.0000	prot_gi:NULL	N-longer_than_prot(nt):NULL	C-longer_than_prot(nt):NULL
261403876_man	Geobacillus_Y412MC10	L1	paralog_number:1	seqscore:0.0000	NULL	N-longer_than_prot(nt):NULL	C-longer_than_prot(nt):NULL	prot_gi:NULL
165975457_man_1912801_1913001@1913038_1913373	Actinobacillus_pleuropneumoniae_serovar_3_JL03	L10	paralog_number:1	seqscore:0.0000	NULL	N-longer_than_prot(nt):NULL	C-longer_than_prot(nt):NULL	prot_gi:NULL
117622295_4500004_4500453	Escherichia_coli_APEC_O1	L11	paralog_number:1	seqscore:0.8399	NULL	N-longer_than_prot(nt):NULL	C-longer_than_prot(nt):NULL	prot_gi:NULL
283782520_1437423_1436992	Gardnerella_vaginalis_409_05_uid43211	L11	paralog_number:1	seqscore:0.7957	NULL	N-longer_than_prot(nt):NULL	C-longer_than_prot(nt):NULL	prot_gi:NULL
29374661_man_3101086_3100856@3100878_3100531	Enterococcus_faecalis_V583	L13	paralog_number:1	seqscore:0.4553	NULL	N-longer_than_prot(nt):NULL	C-longer_than_prot(nt):NULL	prot_gi:NULL
126207488_2001979_2002347	Actinobacillus_pleuropneumoniae_L20	L14	paralog_number:1	seqscore:0.8814	NULL	N-longer_than_prot(nt):NULL	C-longer_than_prot(nt):NULL	prot_gi:NULL
261866721_508227_508595	Aggregatibacter_actinomycetemcomitans_D11S_1	L14	paralog_number:1	seqscore:0.8801	NULL	N-longer_than_prot(nt):NULL	C-longer_than_prot(nt):NULL	prot_gi:NULL
283782520_288823_289188	Gardnerella_vaginalis_409_05_uid43211	L14	paralog_number:1	seqscore:0.8519	NULL	N-longer_than_prot(nt):NULL	C-longer_than_prot(nt):NULL	prot_gi:NULL
206575712_435278_435646	Klebsiella_pneumoniae_342	L14	paralog_number:1	seqscore:0.8797	NULL	N-longer_than_prot(nt):NULL	C-longer_than_prot(nt):NULL	prot_gi:NULL
52424055_2001316_2000948	Mannheimia_succiniciproducens_MBEL55E	L14	paralog_number:1	seqscore:0.8774	NULL	N-longer_than_prot(nt):NULL	C-longer_than_prot(nt):NULL	prot_gi:NULL
194097589_2040821_2041252	Neisseria_gonorrhoeae_NCCP11945	L15	paralog_number:1	seqscore:0.6650	NULL	N-longer_than_prot(nt):NULL	C-longer_than_prot(nt):NULL	prot_gi:NULL
194097589_2036061_2036543	Neisseria_gonorrhoeae_NCCP11945	L16	paralog_number:1	seqscore:0.7882	NULL	N-longer_than_prot(nt):NULL	C-longer_than_prot(nt):NULL	prot_gi:NULL
124265193_man	Methylibium_petroleiphilum_PM1	L18	paralog_number:1	seqscore:0.7315	NULL	N-longer_than_prot(nt):NULL	C-longer_than_prot(nt):NULL	prot_gi:NULL
58036264_1199812_1199450	Bifidobacterium_longum	L19	paralog_number:1	seqscore:0.7875	NULL	N-longer_than_prot(nt):NULL	C-longer_than_prot(nt):NULL	prot_gi:NULL
161508266_1255431_1255781	Staphylococcus_aureus_USA300_TCH1516	L19	paralog_number:1	seqscore:0.8604	NULL	N-longer_than_prot(nt):NULL	C-longer_than_prot(nt):NULL	prot_gi:NULL
78185892_man_189630_190127@190057_190464	Chlorobium_luteolum_DSM_273	L2	paralog_number:1	seqscore:0.0000	NULL	N-longer_than_prot(nt):NULL	C-longer_than_prot(nt):NULL	prot_gi:NULL
148558820_1962961_1962155	Brucella_ovis	L2	paralog_number:2	seqscore:0.0000	NULL	N-longer_than_prot(nt):NULL	C-longer_than_prot(nt):NULL	prot_gi:NULL
161617991_1957126_1956320	Brucella_canis_ATCC_23365	L2	paralog_number:2	seqscore:0.0000	NULL	N-longer_than_prot(nt):NULL	C-longer_than_prot(nt):NULL	prot_gi:NULL
163842277_1774947_1774141	Brucella_suis_ATCC_23445	L2	paralog_number:2	seqscore:0.0000	NULL	N-longer_than_prot(nt):NULL	C-longer_than_prot(nt):NULL	prot_gi:NULL
189023268_1973901_1973095	Brucella_abortus_S19	L2	paralog_number:2	seqscore:0.0000	NULL	N-longer_than_prot(nt):NULL	C-longer_than_prot(nt):NULL	prot_gi:NULL
225851546_1977052_1976246	Brucella_melitensis_ATCC_23457	L2	paralog_number:2	seqscore:0.0000	NULL	N-longer_than_prot(nt):NULL	C-longer_than_prot(nt):NULL	prot_gi:NULL
256368465_1967949_1967143	Brucella_microti_CCM_4915	L2	paralog_number:2	seqscore:0.0000	NULL	N-longer_than_prot(nt):NULL	C-longer_than_prot(nt):NULL	prot_gi:NULL
56968325_1958954_1958148	Brucella_suis_1330	L2	paralog_number:2	seqscore:0.0000	NULL	N-longer_than_prot(nt):NULL	C-longer_than_prot(nt):NULL	prot_gi:NULL
62288991_1975615_1974809	Brucella_abortus_bv__1_9_941	L2	paralog_number:2	seqscore:0.0000	NULL	N-longer_than_prot(nt):NULL	C-longer_than_prot(nt):NULL	prot_gi:NULL
82698932_1972734_1971928	Brucella_melitensis_biovar_Abortus	L2	paralog_number:2	seqscore:0.0000	NULL	N-longer_than_prot(nt):NULL	C-longer_than_prot(nt):NULL	prot_gi:NULL
161508266_2369547_2368717	Staphylococcus_aureus_USA300_TCH1516	L2	paralog_number:1	seqscore:0.8322	NULL	N-longer_than_prot(nt):NULL	C-longer_than_prot(nt):NULL	prot_gi:NULL
161508266_1780192_1779839	Staphylococcus_aureus_USA300_TCH1516	L20	paralog_number:1	seqscore:0.7900	NULL	N-longer_than_prot(nt):NULL	C-longer_than_prot(nt):NULL	prot_gi:NULL
76808520_3840211_3839840	Burkholderia_pseudomallei_1710b	L21	paralog_number:1	seqscore:0.6951	NULL	N-longer_than_prot(nt):NULL	C-longer_than_prot(nt):NULL	prot_gi:NULL
117622295_3626072_3625728	Escherichia_coli_APEC_O1	L21	paralog_number:1	seqscore:0.7577	NULL	N-longer_than_prot(nt):NULL	C-longer_than_prot(nt):NULL	prot_gi:NULL
26245917_3766975_3766631	Escherichia_coli_CFT073	L21	paralog_number:1	seqscore:0.7577	NULL	N-longer_than_prot(nt):NULL	C-longer_than_prot(nt):NULL	prot_gi:NULL
161501984_4242688_4243032	Salmonella_enterica_arizonae_serovar_62_z4_z23__	L21	paralog_number:1	seqscore:0.7550	NULL	N-longer_than_prot(nt):NULL	C-longer_than_prot(nt):NULL	prot_gi:NULL
198241740_3513946_3513614	Salmonella_enterica_serovar_Dublin_CT_02021853	L21	paralog_number:1	seqscore:0.7550	NULL	N-longer_than_prot(nt):NULL	C-longer_than_prot(nt):NULL	prot_gi:NULL
157144296_4236800_4236456	Citrobacter_koseri_ATCC_BAA-895	L21	paralog_number:1	seqscore:0.7333	NULL	N-longer_than_prot(nt):NULL	C-longer_than_prot(nt):NULL	prot_gi:NULL
156932229_3517864_3517517	Enterobacter_sakazakii_ATCC_BAA-894	L21	paralog_number:1	seqscore:0.7327	NULL	N-longer_than_prot(nt):NULL	C-longer_than_prot(nt):NULL	prot_gi:NULL
62178570_3427853_3427521	Salmonella_enterica_Choleraesuis	L21	paralog_number:1	seqscore:0.7333	NULL	N-longer_than_prot(nt):NULL	C-longer_than_prot(nt):NULL	prot_gi:NULL
161508266_2368346_2367990	Staphylococcus_aureus_USA300_TCH1516	L22	paralog_number:1	seqscore:0.7643	NULL	N-longer_than_prot(nt):NULL	C-longer_than_prot(nt):NULL	prot_gi:NULL
62178570_3547936_3547607	Salmonella_enterica_Choleraesuis	L22	paralog_number:1	seqscore:0.7596	NULL	N-longer_than_prot(nt):NULL	C-longer_than_prot(nt):NULL	prot_gi:NULL
28209834_2746380_2746087	Clostridium_tetani_E88	L23	paralog_number:1	seqscore:0.6698	NULL	N-longer_than_prot(nt):NULL	C-longer_than_prot(nt):NULL	prot_gi:NULL
117622295_3742409_3742110	Escherichia_coli_APEC_O1	L23	paralog_number:1	seqscore:0.6864	NULL	N-longer_than_prot(nt):NULL	C-longer_than_prot(nt):NULL	prot_gi:NULL
161508266_2369858_2369583	Staphylococcus_aureus_USA300_TCH1516	L23	paralog_number:1	seqscore:0.6491	NULL	N-longer_than_prot(nt):NULL	C-longer_than_prot(nt):NULL	prot_gi:NULL
58579623_3841242_3840937	Xanthomonas_oryzae_KACC10331	L23	paralog_number:1	seqscore:0.6393	NULL	N-longer_than_prot(nt):NULL	C-longer_than_prot(nt):NULL	prot_gi:NULL
206895078_891042_890722	Coprothermobacter_proteolyticus_DSM_5265	L23	paralog_number:1	seqscore:0.6284	NULL	N-longer_than_prot(nt):NULL	C-longer_than_prot(nt):NULL	prot_gi:NULL
117622295_3625704_3625450	Escherichia_coli_APEC_O1	L27	paralog_number:1	seqscore:0.8358	NULL	N-longer_than_prot(nt):NULL	C-longer_than_prot(nt):NULL	prot_gi:NULL
294502110_4163588_4163842	Yersinia_pestis_Z176003_uid47317	L27	paralog_number:1	seqscore:0.8540	NULL	N-longer_than_prot(nt):NULL	C-longer_than_prot(nt):NULL	prot_gi:NULL
94986445_769658_769389	Lawsonia_intracellularis_PHE_MN1-00	L27	paralog_number:1	seqscore:0.7610	NULL	N-longer_than_prot(nt):NULL	C-longer_than_prot(nt):NULL	prot_gi:NULL
222150250_1391582_1391301	Macrococcus_caseolyticus_JCSC5402	L27	paralog_number:1	seqscore:0.6926	NULL	N-longer_than_prot(nt):NULL	C-longer_than_prot(nt):NULL	prot_gi:NULL
121635883_3286014_3286205	Mycobacterium_bovis_BCG_Pasteur_1173P2	L28	paralog_number:2	seqscore:0.5969	NULL	N-longer_than_prot(nt):NULL	C-longer_than_prot(nt):NULL	prot_gi:NULL
224988383_3278841_3279032	Mycobacterium_bovis_BCG_Tokyo_172	L28	paralog_number:2	seqscore:0.5969	NULL	N-longer_than_prot(nt):NULL	C-longer_than_prot(nt):NULL	prot_gi:NULL
31791177_3288541_3288732	Mycobacterium_bovis	L28	paralog_number:2	seqscore:0.5969	NULL	N-longer_than_prot(nt):NULL	C-longer_than_prot(nt):NULL	prot_gi:NULL
41406098_3350806_3350997	Mycobacterium_avium_paratuberculosis	L28	paralog_number:2	seqscore:0.5951	NULL	N-longer_than_prot(nt):NULL	C-longer_than_prot(nt):NULL	prot_gi:NULL
50841496_1583894_1583712	Propionibacterium_acnes_KPA171202	L28	paralog_number:2	seqscore:0.5658	NULL	N-longer_than_prot(nt):NULL	C-longer_than_prot(nt):NULL	prot_gi:NULL
57116681_3331854_3332045	Mycobacterium_tuberculosis_H37Rv	L28	paralog_number:2	seqscore:0.5969	NULL	N-longer_than_prot(nt):NULL	C-longer_than_prot(nt):NULL	prot_gi:NULL
86156430_1449647_1449408	Anaeromyxobacter_dehalogenans_2CP-C	L28	paralog_number:1	seqscore:0.6238	NULL	N-longer_than_prot(nt):NULL	C-longer_than_prot(nt):NULL	prot_gi:NULL
42521650_890259_890696	Bdellovibrio_bacteriovorus	L28	paralog_number:1	seqscore:0.5241	NULL	N-longer_than_prot(nt):NULL	C-longer_than_prot(nt):NULL	prot_gi:NULL
28209834_1316911_1316678	Clostridium_tetani_E88	L28	paralog_number:1	seqscore:0.5682	NULL	N-longer_than_prot(nt):NULL	C-longer_than_prot(nt):NULL	prot_gi:NULL
117622295_4103004_4102765	Escherichia_coli_APEC_O1	L28	paralog_number:1	seqscore:0.6592	NULL	N-longer_than_prot(nt):NULL	C-longer_than_prot(nt):NULL	prot_gi:NULL
238922432_1550768_1550583	Eubacterium_rectale_ATCC_33656	L28	paralog_number:1	seqscore:0.4559	NULL	N-longer_than_prot(nt):NULL	C-longer_than_prot(nt):NULL	prot_gi:NULL
41406098_4213752_4213501	Mycobacterium_avium_paratuberculosis	L28	paralog_number:1	seqscore:0.6422	NULL	N-longer_than_prot(nt):NULL	C-longer_than_prot(nt):NULL	prot_gi:NULL
15826865_2018906_2019097	Mycobacterium_leprae	L28	paralog_number:1	seqscore:0.5943	NULL	N-longer_than_prot(nt):NULL	C-longer_than_prot(nt):NULL	prot_gi:NULL
221229343_2018833_2019024	Mycobacterium_leprae_Br4923	L28	paralog_number:1	seqscore:0.5943	NULL	N-longer_than_prot(nt):NULL	C-longer_than_prot(nt):NULL	prot_gi:NULL
161501984_3846699_3846938	Salmonella_enterica_arizonae_serovar_62_z4_z23__	L28	paralog_number:1	seqscore:0.6607	NULL	N-longer_than_prot(nt):NULL	C-longer_than_prot(nt):NULL	prot_gi:NULL
110804074_3996393_3996632	Shigella_flexneri_5_8401	L28	paralog_number:1	seqscore:0.6592	NULL	N-longer_than_prot(nt):NULL	C-longer_than_prot(nt):NULL	prot_gi:NULL
161508266_1237079_1236870	Staphylococcus_aureus_USA300_TCH1516	L28	paralog_number:1	seqscore:0.5645	NULL	N-longer_than_prot(nt):NULL	C-longer_than_prot(nt):NULL	prot_gi:NULL
58579623_4857899_4858207	Xanthomonas_oryzae_KACC10331	L28	paralog_number:1	seqscore:0.6849	NULL	N-longer_than_prot(nt):NULL	C-longer_than_prot(nt):NULL	prot_gi:NULL
22123922_98706_98467	Yersinia_pestis_KIM_10_uid288	L28	paralog_number:1	seqscore:0.6708	NULL	N-longer_than_prot(nt):NULL	C-longer_than_prot(nt):NULL	prot_gi:NULL
294502110_62673_62912	Yersinia_pestis_Z176003_uid47317	L28	paralog_number:1	seqscore:0.6708	NULL	N-longer_than_prot(nt):NULL	C-longer_than_prot(nt):NULL	prot_gi:NULL
157144296_4676965_4676726	Citrobacter_koseri_ATCC_BAA-895	L28	paralog_number:1	seqscore:0.6366	NULL	N-longer_than_prot(nt):NULL	C-longer_than_prot(nt):NULL	prot_gi:NULL
289449351_666615_666809	Clostridiales_genomosp__BVAB3_UPII9_5_uid46219	L28	paralog_number:1	seqscore:0.4559	NULL	N-longer_than_prot(nt):NULL	C-longer_than_prot(nt):NULL	prot_gi:NULL
156932229_4050302_4050541	Enterobacter_sakazakii_ATCC_BAA-894	L28	paralog_number:1	seqscore:0.6348	NULL	N-longer_than_prot(nt):NULL	C-longer_than_prot(nt):NULL	prot_gi:NULL
159896533_438652_438972	Herpetosiphon_aurantiacus_ATCC_23779	L28	paralog_number:1	seqscore:0.4230	NULL	N-longer_than_prot(nt):NULL	C-longer_than_prot(nt):NULL	prot_gi:NULL
222150250_877933_877712	Macrococcus_caseolyticus_JCSC5402	L28	paralog_number:1	seqscore:0.5061	NULL	N-longer_than_prot(nt):NULL	C-longer_than_prot(nt):NULL	prot_gi:NULL
186680550_4420129_4420521	Nostoc_punctiforme_PCC_73102	L28	paralog_number:1	seqscore:0.4772	NULL	N-longer_than_prot(nt):NULL	C-longer_than_prot(nt):NULL	prot_gi:NULL
147676335_1841592_1841783	Pelotomaculum_thermopropionicum_SI	L28	paralog_number:1	seqscore:0.6073	NULL	N-longer_than_prot(nt):NULL	C-longer_than_prot(nt):NULL	prot_gi:NULL
32470666_4459843_4460127	Pirellula_sp	L28	paralog_number:1	seqscore:0.5284	NULL	N-longer_than_prot(nt):NULL	C-longer_than_prot(nt):NULL	prot_gi:NULL
269836033_2103400_2103176	Sphaerobacter_thermophilus_DSM_20745	L28	paralog_number:1	seqscore:0.4754	NULL	N-longer_than_prot(nt):NULL	C-longer_than_prot(nt):NULL	prot_gi:NULL
28209834_2743354_2743118	Clostridium_tetani_E88	L29	paralog_number:1	seqscore:0.7473	NULL	N-longer_than_prot(nt):NULL	C-longer_than_prot(nt):NULL	prot_gi:NULL
117622295_3739484_3739296	Escherichia_coli_APEC_O1	L29	paralog_number:1	seqscore:0.7001	NULL	N-longer_than_prot(nt):NULL	C-longer_than_prot(nt):NULL	prot_gi:NULL
156501369_238222_238419	Francisella_tularensis_holarctica_FTNF002_00	L29	paralog_number:1	seqscore:0.5060	NULL	N-longer_than_prot(nt):NULL	C-longer_than_prot(nt):NULL	prot_gi:NULL
148262085_1277473_1277733	Geobacter_uraniumreducens_Rf4	L29	paralog_number:1	seqscore:0.6179	NULL	N-longer_than_prot(nt):NULL	C-longer_than_prot(nt):NULL	prot_gi:NULL
114330036_584705_584914	Nitrosomonas_eutropha_C71	L29	paralog_number:1	seqscore:0.5922	NULL	N-longer_than_prot(nt):NULL	C-longer_than_prot(nt):NULL	prot_gi:NULL
253987483_4872952_4872764	Photorhabdus_asymbiotica	L29	paralog_number:1	seqscore:0.6972	NULL	N-longer_than_prot(nt):NULL	C-longer_than_prot(nt):NULL	prot_gi:NULL
294502110_223178_223366	Yersinia_pestis_Z176003_uid47317	L29	paralog_number:1	seqscore:0.6827	NULL	N-longer_than_prot(nt):NULL	C-longer_than_prot(nt):NULL	prot_gi:NULL
159896533_6258620_6258829	Herpetosiphon_aurantiacus_ATCC_23779	L29	paralog_number:1	seqscore:0.6411	NULL	N-longer_than_prot(nt):NULL	C-longer_than_prot(nt):NULL	prot_gi:NULL
94986445_1200645_1200890	Lawsonia_intracellularis_PHE_MN1-00	L29	paralog_number:1	seqscore:0.5387	NULL	N-longer_than_prot(nt):NULL	C-longer_than_prot(nt):NULL	prot_gi:NULL
189218017_665567_665779	Methylacidiphilum_infernorum_V4	L29	paralog_number:1	seqscore:0.5025	NULL	N-longer_than_prot(nt):NULL	C-longer_than_prot(nt):NULL	prot_gi:NULL
90019649_1249170_1249376	Saccharophagus_degradans_2-40	L29	paralog_number:1	seqscore:0.5343	NULL	N-longer_than_prot(nt):NULL	C-longer_than_prot(nt):NULL	prot_gi:NULL
34556458_1612673_1612482	Wolinella_succinogenes	L29	paralog_number:1	seqscore:0.5145	NULL	N-longer_than_prot(nt):NULL	C-longer_than_prot(nt):NULL	prot_gi:NULL
116510843_man_2230902_2230450@2230610_2230275	Lactococcus_lactis_cremoris_SK11	L3	paralog_number:1	seqscore:0.0000	NULL	N-longer_than_prot(nt):NULL	C-longer_than_prot(nt):NULL	prot_gi:NULL
148825133_man_1609865_1609371@1609383_1609237	Haemophilus_influenzae_PittEE	L3	paralog_number:1	seqscore:0.3737	NULL	N-longer_than_prot(nt):NULL	C-longer_than_prot(nt):NULL	prot_gi:NULL
161508266_2371188_2370508	Staphylococcus_aureus_USA300_TCH1516	L3	paralog_number:1	seqscore:0.7492	NULL	N-longer_than_prot(nt):NULL	C-longer_than_prot(nt):NULL	prot_gi:NULL
255961475_2029823_2029551	Kineococcus_radiotolerans_SRS30216	L31	paralog_number:2	seqscore:0.5601	NULL	N-longer_than_prot(nt):NULL	C-longer_than_prot(nt):NULL	prot_gi:NULL
294502110_3547869_3548198	Yersinia_pestis_Z176003_uid47317	L31	paralog_number:2	seqscore:0.5651	NULL	N-longer_than_prot(nt):NULL	C-longer_than_prot(nt):NULL	prot_gi:NULL
85057978_man_1156058_1155849@1155960_1155784	Sodalis_glossinidius_morsitans	L31	paralog_number:2	seqscore:0.0000	NULL	N-longer_than_prot(nt):NULL	C-longer_than_prot(nt):NULL	prot_gi:NULL
222093774_5036863_5036534	Bacillus_cereus_Q1	L31	paralog_number:1	seqscore:0.6585	NULL	N-longer_than_prot(nt):NULL	C-longer_than_prot(nt):NULL	prot_gi:NULL
118475778_5087482_5087153	Bacillus_thuringiensis_Al_Hakam	L31	paralog_number:1	seqscore:0.6585	NULL	N-longer_than_prot(nt):NULL	C-longer_than_prot(nt):NULL	prot_gi:NULL
28209834_283562_283344	Clostridium_tetani_E88	L31	paralog_number:1	seqscore:0.7344	NULL	N-longer_than_prot(nt):NULL	C-longer_than_prot(nt):NULL	prot_gi:NULL
212217688_723699_723463	Coxiella_burnetii_CbuK_Q154	L31	paralog_number:1	seqscore:0.7433	NULL	N-longer_than_prot(nt):NULL	C-longer_than_prot(nt):NULL	prot_gi:NULL
117622295_4436025_4436234	Escherichia_coli_APEC_O1	L31	paralog_number:1	seqscore:0.7803	NULL	N-longer_than_prot(nt):NULL	C-longer_than_prot(nt):NULL	prot_gi:NULL
26245917_4646707_4646916	Escherichia_coli_CFT073	L31	paralog_number:1	seqscore:0.7803	NULL	N-longer_than_prot(nt):NULL	C-longer_than_prot(nt):NULL	prot_gi:NULL
91209055_4404011_4404220	Escherichia_coli_UTI89	L31	paralog_number:1	seqscore:0.7803	NULL	N-longer_than_prot(nt):NULL	C-longer_than_prot(nt):NULL	prot_gi:NULL
291276243_799789_799992	Helicobacter_mustelae_12198_uid46647	L31	paralog_number:1	seqscore:0.6169	NULL	N-longer_than_prot(nt):NULL	C-longer_than_prot(nt):NULL	prot_gi:NULL
114330036_2608423_2608632	Nitrosomonas_eutropha_C71	L31	paralog_number:1	seqscore:0.7984	NULL	N-longer_than_prot(nt):NULL	C-longer_than_prot(nt):NULL	prot_gi:NULL
146280397_611152_611391	Pseudomonas_stutzeri_A1501	L31	paralog_number:1	seqscore:0.8013	NULL	N-longer_than_prot(nt):NULL	C-longer_than_prot(nt):NULL	prot_gi:NULL
110804074_4113265_4113474	Shigella_flexneri_5_8401	L31	paralog_number:1	seqscore:0.7803	NULL	N-longer_than_prot(nt):NULL	C-longer_than_prot(nt):NULL	prot_gi:NULL
294502110_118850_119170	Yersinia_pestis_Z176003_uid47317	L31	paralog_number:1	seqscore:0.7458	NULL	N-longer_than_prot(nt):NULL	C-longer_than_prot(nt):NULL	prot_gi:NULL
157144296_2839102_2838893	Citrobacter_koseri_ATCC_BAA-895	L31	paralog_number:1	seqscore:0.7792	NULL	N-longer_than_prot(nt):NULL	C-longer_than_prot(nt):NULL	prot_gi:NULL
94986445_3340_3116	Lawsonia_intracellularis_PHE_MN1-00	L31	paralog_number:1	seqscore:0.7179	NULL	N-longer_than_prot(nt):NULL	C-longer_than_prot(nt):NULL	prot_gi:NULL
169825618_1052051_1052251	Lysinibacillus_sphaericus_C3_41	L31	paralog_number:1	seqscore:0.7531	NULL	N-longer_than_prot(nt):NULL	C-longer_than_prot(nt):NULL	prot_gi:NULL
222093774_3677474_3677196	Bacillus_cereus_Q1	L32	paralog_number:1	seqscore:0.7187	NULL	N-longer_than_prot(nt):NULL	C-longer_than_prot(nt):NULL	prot_gi:NULL
118475778_3775579_3775301	Bacillus_thuringiensis_Al_Hakam	L32	paralog_number:1	seqscore:0.7187	NULL	N-longer_than_prot(nt):NULL	C-longer_than_prot(nt):NULL	prot_gi:NULL
150002608_643193_643011	Bacteroides_vulgatus_ATCC_8482	L32	paralog_number:1	seqscore:0.6908	NULL	N-longer_than_prot(nt):NULL	C-longer_than_prot(nt):NULL	prot_gi:NULL
154173617_1591755_1591898	Campylobacter_curvus_525_92	L32	paralog_number:1	seqscore:0.3786	NULL	N-longer_than_prot(nt):NULL	C-longer_than_prot(nt):NULL	prot_gi:NULL
28209834_1329177_1329389	Clostridium_tetani_E88	L32	paralog_number:1	seqscore:0.6943	NULL	N-longer_than_prot(nt):NULL	C-longer_than_prot(nt):NULL	prot_gi:NULL
78355047_2448280_2448465	Desulfovibrio_desulfuricans_G20	L32	paralog_number:1	seqscore:0.6884	NULL	N-longer_than_prot(nt):NULL	C-longer_than_prot(nt):NULL	prot_gi:NULL
117622295_1129719_1129889	Escherichia_coli_APEC_O1	L32	paralog_number:1	seqscore:0.4684	NULL	N-longer_than_prot(nt):NULL	C-longer_than_prot(nt):NULL	prot_gi:NULL
26245917_1290866_1291036	Escherichia_coli_CFT073	L32	paralog_number:1	seqscore:0.4684	NULL	N-longer_than_prot(nt):NULL	C-longer_than_prot(nt):NULL	prot_gi:NULL
157154711_1224798_1224968	Escherichia_coli_E24377A	L32	paralog_number:1	seqscore:0.4684	NULL	N-longer_than_prot(nt):NULL	C-longer_than_prot(nt):NULL	prot_gi:NULL
111219505_6290372_6290202	Frankia_alni_ACN14a	L32	paralog_number:1	seqscore:0.5868	NULL	N-longer_than_prot(nt):NULL	C-longer_than_prot(nt):NULL	prot_gi:NULL
162145846_3175058_3174858	Gluconacetobacter_diazotrophicus_PAl_5_FAPERJ	L32	paralog_number:1	seqscore:0.6998	NULL	N-longer_than_prot(nt):NULL	C-longer_than_prot(nt):NULL	prot_gi:NULL
208433976_201739_201882	Helicobacter_pylori_G27	L32	paralog_number:1	seqscore:0.2740	NULL	N-longer_than_prot(nt):NULL	C-longer_than_prot(nt):NULL	prot_gi:NULL
183219427_2679701_2679498	Leptospira_biflexa_serovar_Patoc__Patoc_1__Paris_	L32	paralog_number:1	seqscore:0.6687	NULL	N-longer_than_prot(nt):NULL	C-longer_than_prot(nt):NULL	prot_gi:NULL
284993440_2214318_2214148	Listeria_monocytogenes_08_5923_uid43727	L32	paralog_number:1	seqscore:0.6704	NULL	N-longer_than_prot(nt):NULL	C-longer_than_prot(nt):NULL	prot_gi:NULL
217963303_520546_520716	Listeria_monocytogenes_HCC23	L32	paralog_number:1	seqscore:0.6704	NULL	N-longer_than_prot(nt):NULL	C-longer_than_prot(nt):NULL	prot_gi:NULL
284800255_2247587_2247417	Listeria_monocytogenes_uid43671	L32	paralog_number:1	seqscore:0.6704	NULL	N-longer_than_prot(nt):NULL	C-longer_than_prot(nt):NULL	prot_gi:NULL
240047135_592862_592665	Mycoplasma_conjunctivae_HRC_581_uid32285	L32	paralog_number:1	seqscore:0.5686	NULL	N-longer_than_prot(nt):NULL	C-longer_than_prot(nt):NULL	prot_gi:NULL
54019969_120237_120043	Mycoplasma_hyopneumoniae_232	L32	paralog_number:1	seqscore:0.6131	NULL	N-longer_than_prot(nt):NULL	C-longer_than_prot(nt):NULL	prot_gi:NULL
111017022_7021231_7021494	Rhodococcus_jostii_RHA1	L32	paralog_number:1	seqscore:0.7235	NULL	N-longer_than_prot(nt):NULL	C-longer_than_prot(nt):NULL	prot_gi:NULL
145592566_3446016_3445810	Salinispora_tropica_CNB-440	L32	paralog_number:1	seqscore:0.6228	NULL	N-longer_than_prot(nt):NULL	C-longer_than_prot(nt):NULL	prot_gi:NULL
197247352_1938283_1938113	Salmonella_enterica_serovar_Agona_SL483	L32	paralog_number:1	seqscore:0.4684	NULL	N-longer_than_prot(nt):NULL	C-longer_than_prot(nt):NULL	prot_gi:NULL
198241740_2091154_2090984	Salmonella_enterica_serovar_Dublin_CT_02021853	L32	paralog_number:1	seqscore:0.4684	NULL	N-longer_than_prot(nt):NULL	C-longer_than_prot(nt):NULL	prot_gi:NULL
194447306_1280188_1280358	Salmonella_enterica_serovar_Heidelberg_SL476	L32	paralog_number:1	seqscore:0.4684	NULL	N-longer_than_prot(nt):NULL	C-longer_than_prot(nt):NULL	prot_gi:NULL
194442203_1277630_1277800	Salmonella_enterica_serovar_Newport_SL254	L32	paralog_number:1	seqscore:0.4684	NULL	N-longer_than_prot(nt):NULL	C-longer_than_prot(nt):NULL	prot_gi:NULL
161612313_1932758_1932588	Salmonella_enterica_serovar_Paratyphi_B_SPB7	L32	paralog_number:1	seqscore:0.4684	NULL	N-longer_than_prot(nt):NULL	C-longer_than_prot(nt):NULL	prot_gi:NULL
224581838_2599801_2599631	Salmonella_enterica_serovar_Paratyphi_C_RKS4594	L32	paralog_number:1	seqscore:0.4684	NULL	N-longer_than_prot(nt):NULL	C-longer_than_prot(nt):NULL	prot_gi:NULL
194733902_1234148_1234318	Salmonella_enterica_serovar_Schwarzengrund_CVM19633	L32	paralog_number:1	seqscore:0.4684	NULL	N-longer_than_prot(nt):NULL	C-longer_than_prot(nt):NULL	prot_gi:NULL
110804074_1153161_1153331	Shigella_flexneri_5_8401	L32	paralog_number:1	seqscore:0.4684	NULL	N-longer_than_prot(nt):NULL	C-longer_than_prot(nt):NULL	prot_gi:NULL
161508266_1135968_1136141	Staphylococcus_aureus_USA300_TCH1516	L32	paralog_number:1	seqscore:0.7512	NULL	N-longer_than_prot(nt):NULL	C-longer_than_prot(nt):NULL	prot_gi:NULL
290579526_1953638_1953838	Streptococcus_mutans_NN2025_uid46353	L32	paralog_number:1	seqscore:0.5467	NULL	N-longer_than_prot(nt):NULL	C-longer_than_prot(nt):NULL	prot_gi:NULL
290954631_3006665_3006393	Streptomyces_scabiei_87_22_uid46531	L32	paralog_number:1	seqscore:0.5990	NULL	N-longer_than_prot(nt):NULL	C-longer_than_prot(nt):NULL	prot_gi:NULL
20806542_1449732_1449541	Thermoanaerobacter_tengcongensis	L32	paralog_number:1	seqscore:0.6777	NULL	N-longer_than_prot(nt):NULL	C-longer_than_prot(nt):NULL	prot_gi:NULL
294502110_2686150_2685986	Yersinia_pestis_Z176003_uid47317	L32	paralog_number:1	seqscore:0.4521	NULL	N-longer_than_prot(nt):NULL	C-longer_than_prot(nt):NULL	prot_gi:NULL
256370824_1578700_1578521	Acidimicrobium_ferrooxidans_DSM_10331	L32	paralog_number:1	seqscore:0.6456	NULL	N-longer_than_prot(nt):NULL	C-longer_than_prot(nt):NULL	prot_gi:NULL
60679597_4595872_4595690	Bacteroides_fragilis_NCTC_9434	L32	paralog_number:1	seqscore:0.6719	NULL	N-longer_than_prot(nt):NULL	C-longer_than_prot(nt):NULL	prot_gi:NULL
157144296_1838930_1838760	Citrobacter_koseri_ATCC_BAA-895	L32	paralog_number:1	seqscore:0.4860	NULL	N-longer_than_prot(nt):NULL	C-longer_than_prot(nt):NULL	prot_gi:NULL
51243852_3156383_3156159	Desulfotalea_psychrophila_LSv54	L32	paralog_number:1	seqscore:0.6911	NULL	N-longer_than_prot(nt):NULL	C-longer_than_prot(nt):NULL	prot_gi:NULL
238915976_1074336_1074160	Eubacterium_eligens_ATCC_27750	L32	paralog_number:1	seqscore:0.6245	NULL	N-longer_than_prot(nt):NULL	C-longer_than_prot(nt):NULL	prot_gi:NULL
94986445_204083_203871	Lawsonia_intracellularis_PHE_MN1-00	L32	paralog_number:1	seqscore:0.6432	NULL	N-longer_than_prot(nt):NULL	C-longer_than_prot(nt):NULL	prot_gi:NULL
189909570_2688087_2687884	Leptospira_biflexa_serovar_Patoc__Patoc_1__Ames_	L32	paralog_number:1	seqscore:0.6624	NULL	N-longer_than_prot(nt):NULL	C-longer_than_prot(nt):NULL	prot_gi:NULL
222150250_806936_807106	Macrococcus_caseolyticus_JCSC5402	L32	paralog_number:1	seqscore:0.7099	NULL	N-longer_than_prot(nt):NULL	C-longer_than_prot(nt):NULL	prot_gi:NULL
166362741_4288085_4288264	Microcystis_aeruginosa_NIES_843	L32	paralog_number:1	seqscore:0.2436	NULL	N-longer_than_prot(nt):NULL	C-longer_than_prot(nt):NULL	prot_gi:NULL
150006674_2866885_2866691	Parabacteroides_distasonis_ATCC_8503	L32	paralog_number:1	seqscore:0.6240	NULL	N-longer_than_prot(nt):NULL	C-longer_than_prot(nt):NULL	prot_gi:NULL
147676335_1830670_1830443	Pelotomaculum_thermopropionicum_SI	L32	paralog_number:1	seqscore:0.6279	NULL	N-longer_than_prot(nt):NULL	C-longer_than_prot(nt):NULL	prot_gi:NULL
50841496_1568797_1568606	Propionibacterium_acnes_KPA171202	L32	paralog_number:1	seqscore:0.6687	NULL	N-longer_than_prot(nt):NULL	C-longer_than_prot(nt):NULL	prot_gi:NULL
227820587_3434537_3434343	Rhizobium_NGR234	L32	paralog_number:1	seqscore:0.5809	NULL	N-longer_than_prot(nt):NULL	C-longer_than_prot(nt):NULL	prot_gi:NULL
32470666_156736_156924	Pirellula_sp	L32	paralog_number:1	seqscore:0.6255	NULL	N-longer_than_prot(nt):NULL	C-longer_than_prot(nt):NULL	prot_gi:NULL
257062754_1146588_1146821	Slackia_heliotrinireducens_DSM_20476	L32	paralog_number:1	seqscore:0.6781	NULL	N-longer_than_prot(nt):NULL	C-longer_than_prot(nt):NULL	prot_gi:NULL
34556458_1891916_1891764	Wolinella_succinogenes	L32	paralog_number:1	seqscore:0.3645	NULL	N-longer_than_prot(nt):NULL	C-longer_than_prot(nt):NULL	prot_gi:NULL
116515308_1804208_1804059	Streptococcus_pneumoniae_D39	L33	paralog_number:3	seqscore:0.4946	NULL	N-longer_than_prot(nt):NULL	C-longer_than_prot(nt):NULL	prot_gi:NULL
118475778_109500_109643	Bacillus_thuringiensis_Al_Hakam	L33	paralog_number:3	seqscore:0.6690	NULL	N-longer_than_prot(nt):NULL	C-longer_than_prot(nt):NULL	prot_gi:NULL
118475778_4069630_4069478	Bacillus_thuringiensis_Al_Hakam	L33	paralog_number:2	seqscore:0.7650	NULL	N-longer_than_prot(nt):NULL	C-longer_than_prot(nt):NULL	prot_gi:NULL
125716887_2208264_2208016	Streptococcus_sanguinis_SK36	L33	paralog_number:3	seqscore:0.5525	NULL	N-longer_than_prot(nt):NULL	C-longer_than_prot(nt):NULL	prot_gi:NULL
125716887_2290159_2290305	Streptococcus_sanguinis_SK36	L33	paralog_number:2	seqscore:0.5815	NULL	N-longer_than_prot(nt):NULL	C-longer_than_prot(nt):NULL	prot_gi:NULL
127763381_638263_638078	Mycoplasma_mycoides	L33	paralog_number:2	seqscore:0.4956	NULL	N-longer_than_prot(nt):NULL	C-longer_than_prot(nt):NULL	prot_gi:NULL
146317663_1893361_1893191	Streptococcus_suis_05ZYH33	L33	paralog_number:3	seqscore:0.5385	NULL	N-longer_than_prot(nt):NULL	C-longer_than_prot(nt):NULL	prot_gi:NULL
146319850_1892734_1892564	Streptococcus_suis_98HAH33	L33	paralog_number:3	seqscore:0.5271	NULL	N-longer_than_prot(nt):NULL	C-longer_than_prot(nt):NULL	prot_gi:NULL
148543243_354291_354452	Lactobacillus_reuteri_DSM_20016	L33	paralog_number:2	seqscore:0.6048	NULL	N-longer_than_prot(nt):NULL	C-longer_than_prot(nt):NULL	prot_gi:NULL
151220212_571445_571591	Staphylococcus_aureus_Newman	L33	paralog_number:3	seqscore:0.6038	NULL	N-longer_than_prot(nt):NULL	C-longer_than_prot(nt):NULL	prot_gi:NULL
152973854_110093_110236	Bacillus_cereus_cytotoxis_NVH_391-98	L33	paralog_number:3	seqscore:0.6829	NULL	N-longer_than_prot(nt):NULL	C-longer_than_prot(nt):NULL	prot_gi:NULL
15674250_1713582_1713433	Streptococcus_pyogenes_M1_GAS	L33	paralog_number:3	seqscore:0.5460	NULL	N-longer_than_prot(nt):NULL	C-longer_than_prot(nt):NULL	prot_gi:NULL
156978331_600681_600827	Staphylococcus_aureus_Mu3	L33	paralog_number:3	seqscore:0.6038	NULL	N-longer_than_prot(nt):NULL	C-longer_than_prot(nt):NULL	prot_gi:NULL
157149651_2071061_2070912	Streptococcus_gordonii_Challis_substr_CH1	L33	paralog_number:3	seqscore:0.5471	NULL	N-longer_than_prot(nt):NULL	C-longer_than_prot(nt):NULL	prot_gi:NULL
159162017_338425_338574	Lactobacillus_acidophilus_NCFM	L33	paralog_number:2	seqscore:0.5244	NULL	N-longer_than_prot(nt):NULL	C-longer_than_prot(nt):NULL	prot_gi:NULL
169825618_4482190_4482047	Lysinibacillus_sphaericus_C3_41	L33	paralog_number:2	seqscore:0.4927	NULL	N-longer_than_prot(nt):NULL	C-longer_than_prot(nt):NULL	prot_gi:NULL
169832377_1988422_1988273	Streptococcus_pneumoniae_Hungary19A_6	L33	paralog_number:3	seqscore:0.4946	NULL	N-longer_than_prot(nt):NULL	C-longer_than_prot(nt):NULL	prot_gi:NULL
170761847_725855_726007	Ureaplasma_parvum_serovar_3_ATCC_27815	L33	paralog_number:2	seqscore:0.5834	NULL	N-longer_than_prot(nt):NULL	C-longer_than_prot(nt):NULL	prot_gi:NULL
182682970_1959102_1958953	Streptococcus_pneumoniae_CGSP14	L33	paralog_number:3	seqscore:0.4946	NULL	N-longer_than_prot(nt):NULL	C-longer_than_prot(nt):NULL	prot_gi:NULL
194246403_158036_157896	Candidatus_Phytoplasma_mali	L33	paralog_number:2	seqscore:0.5533	NULL	N-longer_than_prot(nt):NULL	C-longer_than_prot(nt):NULL	prot_gi:NULL
194396645_1825795_1825646	Streptococcus_pneumoniae_G54	L33	paralog_number:3	seqscore:0.4946	NULL	N-longer_than_prot(nt):NULL	C-longer_than_prot(nt):NULL	prot_gi:NULL
195977156_172279_172428	Streptococcus_equi_zooepidemicus_MGCS10565	L33	paralog_number:3	seqscore:0.5404	NULL	N-longer_than_prot(nt):NULL	C-longer_than_prot(nt):NULL	prot_gi:NULL
197294169_672636_672472	Candidatus_Phytoplasma_australiense	L33	paralog_number:2	seqscore:0.5681	NULL	N-longer_than_prot(nt):NULL	C-longer_than_prot(nt):NULL	prot_gi:NULL
19745201_1769034_1768885	Streptococcus_pyogenes_MGAS8232	L33	paralog_number:3	seqscore:0.5460	NULL	N-longer_than_prot(nt):NULL	C-longer_than_prot(nt):NULL	prot_gi:NULL
209553988_848325_848471	Ureaplasma_urealyticum_serovar_10_ATCC_33699	L33	paralog_number:2	seqscore:0.5745	NULL	N-longer_than_prot(nt):NULL	C-longer_than_prot(nt):NULL	prot_gi:NULL
21281729_565550_565696	Staphylococcus_aureus_MW2	L33	paralog_number:3	seqscore:0.6038	NULL	N-longer_than_prot(nt):NULL	C-longer_than_prot(nt):NULL	prot_gi:NULL
217957581_109537_109680	Bacillus_cereus_AH187	L33	paralog_number:3	seqscore:0.6690	NULL	N-longer_than_prot(nt):NULL	C-longer_than_prot(nt):NULL	prot_gi:NULL
217963303_2371563_2371417	Listeria_monocytogenes_HCC23	L33	paralog_number:2	seqscore:0.6181	NULL	N-longer_than_prot(nt):NULL	C-longer_than_prot(nt):NULL	prot_gi:NULL
218230750_109421_109564	Bacillus_cereus_B4264	L33	paralog_number:3	seqscore:0.6657	NULL	N-longer_than_prot(nt):NULL	C-longer_than_prot(nt):NULL	prot_gi:NULL
218895141_103543_103686	Bacillus_cereus_G9842	L33	paralog_number:3	seqscore:0.6657	NULL	N-longer_than_prot(nt):NULL	C-longer_than_prot(nt):NULL	prot_gi:NULL
218901206_103790_103933	Bacillus_cereus_AH820	L33	paralog_number:3	seqscore:0.6690	NULL	N-longer_than_prot(nt):NULL	C-longer_than_prot(nt):NULL	prot_gi:NULL
21909536_1776319_1776170	Streptococcus_pyogenes_MGAS315	L33	paralog_number:3	seqscore:0.5460	NULL	N-longer_than_prot(nt):NULL	C-longer_than_prot(nt):NULL	prot_gi:NULL
221230948_1973271_1973122	Streptococcus_pneumoniae_ATCC_700669	L33	paralog_number:3	seqscore:0.4946	NULL	N-longer_than_prot(nt):NULL	C-longer_than_prot(nt):NULL	prot_gi:NULL
222093774_103597_103740	Bacillus_cereus_Q1	L33	paralog_number:3	seqscore:0.6690	NULL	N-longer_than_prot(nt):NULL	C-longer_than_prot(nt):NULL	prot_gi:NULL
222093774_3970515_3970363	Bacillus_cereus_Q1	L33	paralog_number:2	seqscore:0.7650	NULL	N-longer_than_prot(nt):NULL	C-longer_than_prot(nt):NULL	prot_gi:NULL
222150250_1297760_1297614	Macrococcus_caseolyticus_JCSC5402	L33	paralog_number:2	seqscore:0.7220	NULL	N-longer_than_prot(nt):NULL	C-longer_than_prot(nt):NULL	prot_gi:NULL
224475494_200525_200668	Staphylococcus_carnosus_TM300	L33	paralog_number:2	seqscore:0.6311	NULL	N-longer_than_prot(nt):NULL	C-longer_than_prot(nt):NULL	prot_gi:NULL
225862057_109382_109525	Bacillus_cereus_03BB102	L33	paralog_number:3	seqscore:0.6690	NULL	N-longer_than_prot(nt):NULL	C-longer_than_prot(nt):NULL	prot_gi:NULL
226222639_259972_260118	Listeria_monocytogenes_Clip81459	L33	paralog_number:2	seqscore:0.6181	NULL	N-longer_than_prot(nt):NULL	C-longer_than_prot(nt):NULL	prot_gi:NULL
227812678_103651_103794	Bacillus_anthracis_CDC_684	L33	paralog_number:3	seqscore:0.6690	NULL	N-longer_than_prot(nt):NULL	C-longer_than_prot(nt):NULL	prot_gi:NULL
229599883_103678_103821	Bacillus_anthracis_A0248	L33	paralog_number:3	seqscore:0.6690	NULL	N-longer_than_prot(nt):NULL	C-longer_than_prot(nt):NULL	prot_gi:NULL
240047135_164306_164470	Mycoplasma_conjunctivae_HRC_581_uid32285	L33	paralog_number:2	seqscore:0.4911	NULL	N-longer_than_prot(nt):NULL	C-longer_than_prot(nt):NULL	prot_gi:NULL
25010075_2092447_2092298	Streptococcus_agalactiae_NEM316	L33	paralog_number:3	seqscore:0.5763	NULL	N-longer_than_prot(nt):NULL	C-longer_than_prot(nt):NULL	prot_gi:NULL
26553452_1191375_1191166	Mycoplasma_penetrans	L33	paralog_number:2	seqscore:0.6006	NULL	N-longer_than_prot(nt):NULL	C-longer_than_prot(nt):NULL	prot_gi:NULL
284800255_283984_284130	Listeria_monocytogenes_uid43671	L33	paralog_number:2	seqscore:0.6181	NULL	N-longer_than_prot(nt):NULL	C-longer_than_prot(nt):NULL	prot_gi:NULL
284993440_284005_284151	Listeria_monocytogenes_08_5923_uid43727	L33	paralog_number:2	seqscore:0.6181	NULL	N-longer_than_prot(nt):NULL	C-longer_than_prot(nt):NULL	prot_gi:NULL
289549371_2424203_2424057	Staphylococcus_lugdunensis_HKU09_01_uid46233	L33	paralog_number:3	seqscore:0.5966	NULL	N-longer_than_prot(nt):NULL	C-longer_than_prot(nt):NULL	prot_gi:NULL
290579526_1953857_1954003	Streptococcus_mutans_NN2025_uid46353	L33	paralog_number:2	seqscore:0.5848	NULL	N-longer_than_prot(nt):NULL	C-longer_than_prot(nt):NULL	prot_gi:NULL
290579526_232273_232425	Streptococcus_mutans_NN2025_uid46353	L33	paralog_number:3	seqscore:0.5744	NULL	N-longer_than_prot(nt):NULL	C-longer_than_prot(nt):NULL	prot_gi:NULL
29165615_574988_575134	Staphylococcus_aureus_N315	L33	paralog_number:3	seqscore:0.6038	NULL	N-longer_than_prot(nt):NULL	C-longer_than_prot(nt):NULL	prot_gi:NULL
47458835_201807_201649	Mycoplasma_mobile_163K	L33	paralog_number:2	seqscore:0.5524	NULL	N-longer_than_prot(nt):NULL	C-longer_than_prot(nt):NULL	prot_gi:NULL
49476684_4070545_4070393	Bacillus_thuringiensis_konkukian	L33	paralog_number:2	seqscore:0.7650	NULL	N-longer_than_prot(nt):NULL	C-longer_than_prot(nt):NULL	prot_gi:NULL
52140164_103770_103913	Bacillus_cereus_ZK	L33	paralog_number:3	seqscore:0.6690	NULL	N-longer_than_prot(nt):NULL	C-longer_than_prot(nt):NULL	prot_gi:NULL
52140164_4124771_4124619	Bacillus_cereus_ZK	L33	paralog_number:2	seqscore:0.7650	NULL	N-longer_than_prot(nt):NULL	C-longer_than_prot(nt):NULL	prot_gi:NULL
54019969_832224_832078	Mycoplasma_hyopneumoniae_232	L33	paralog_number:2	seqscore:0.5745	NULL	N-longer_than_prot(nt):NULL	C-longer_than_prot(nt):NULL	prot_gi:NULL
57634611_599234_599380	Staphylococcus_aureus_Mu50	L33	paralog_number:3	seqscore:0.6038	NULL	N-longer_than_prot(nt):NULL	C-longer_than_prot(nt):NULL	prot_gi:NULL
70725001_2475728_2475555	Staphylococcus_haemolyticus	L33	paralog_number:3	seqscore:0.2601	NULL	N-longer_than_prot(nt):NULL	C-longer_than_prot(nt):NULL	prot_gi:NULL
71893359_839213_839067	Mycoplasma_hyopneumoniae_J	L33	paralog_number:2	seqscore:0.5765	NULL	N-longer_than_prot(nt):NULL	C-longer_than_prot(nt):NULL	prot_gi:NULL
71894025_412731_412880	Mycoplasma_synoviae_53	L33	paralog_number:2	seqscore:0.5816	NULL	N-longer_than_prot(nt):NULL	C-longer_than_prot(nt):NULL	prot_gi:NULL
76786714_1997144_1996980	Streptococcus_agalactiae_A909	L33	paralog_number:2	seqscore:0.5816	NULL	N-longer_than_prot(nt):NULL	C-longer_than_prot(nt):NULL	prot_gi:NULL
83319253_498442_498627	Mycoplasma_capricolum_ATCC_27343	L33	paralog_number:2	seqscore:0.4956	NULL	N-longer_than_prot(nt):NULL	C-longer_than_prot(nt):NULL	prot_gi:NULL
85057280_487002_486817	Aster_yellows_witches-broom_phytoplasma_AYWB	L33	paralog_number:2	seqscore:0.5300	NULL	N-longer_than_prot(nt):NULL	C-longer_than_prot(nt):NULL	prot_gi:NULL
87159884_580922_581068	Staphylococcus_aureus_USA300_FPR3757	L33	paralog_number:3	seqscore:0.6038	NULL	N-longer_than_prot(nt):NULL	C-longer_than_prot(nt):NULL	prot_gi:NULL
88193823_517528_517674	Staphylococcus_aureus_NCTC_8325	L33	paralog_number:3	seqscore:0.6038	NULL	N-longer_than_prot(nt):NULL	C-longer_than_prot(nt):NULL	prot_gi:NULL
52140164_4196815_4196669	Bacillus_cereus_ZK	L33	paralog_number:1	seqscore:0.8102	NULL	N-longer_than_prot(nt):NULL	C-longer_than_prot(nt):NULL	prot_gi:NULL
57596592_1503750_1503902	Bacillus_halodurans	L33	paralog_number:1	seqscore:0.7804	NULL	N-longer_than_prot(nt):NULL	C-longer_than_prot(nt):NULL	prot_gi:NULL
118475778_4141737_4141591	Bacillus_thuringiensis_Al_Hakam	L33	paralog_number:1	seqscore:0.8102	NULL	N-longer_than_prot(nt):NULL	C-longer_than_prot(nt):NULL	prot_gi:NULL
49476684_4142654_4142508	Bacillus_thuringiensis_konkukian	L33	paralog_number:1	seqscore:0.8102	NULL	N-longer_than_prot(nt):NULL	C-longer_than_prot(nt):NULL	prot_gi:NULL
154173617_1400242_1400087	Campylobacter_curvus_525_92	L33	paralog_number:1	seqscore:0.7229	NULL	N-longer_than_prot(nt):NULL	C-longer_than_prot(nt):NULL	prot_gi:NULL
89897807_567865_567710	Chlamydophila_felis_Fe_C-56	L33	paralog_number:1	seqscore:0.4664	NULL	N-longer_than_prot(nt):NULL	C-longer_than_prot(nt):NULL	prot_gi:NULL
187932320_233145_233336	Clostridium_botulinum_B_Eklund_17B	L33	paralog_number:1	seqscore:0.8126	NULL	N-longer_than_prot(nt):NULL	C-longer_than_prot(nt):NULL	prot_gi:NULL
118442852_219378_219524	Clostridium_novyi_NT	L33	paralog_number:1	seqscore:0.7965	NULL	N-longer_than_prot(nt):NULL	C-longer_than_prot(nt):NULL	prot_gi:NULL
28209834_2764150_2764001	Clostridium_tetani_E88	L33	paralog_number:1	seqscore:0.8033	NULL	N-longer_than_prot(nt):NULL	C-longer_than_prot(nt):NULL	prot_gi:NULL
78355047_2970757_2970933	Desulfovibrio_desulfuricans_G20	L33	paralog_number:1	seqscore:0.7757	NULL	N-longer_than_prot(nt):NULL	C-longer_than_prot(nt):NULL	prot_gi:NULL
117622295_4102744_4102577	Escherichia_coli_APEC_O1	L33	paralog_number:1	seqscore:0.5512	NULL	N-longer_than_prot(nt):NULL	C-longer_than_prot(nt):NULL	prot_gi:NULL
291276243_372284_372445	Helicobacter_mustelae_12198_uid46647	L33	paralog_number:1	seqscore:0.7317	NULL	N-longer_than_prot(nt):NULL	C-longer_than_prot(nt):NULL	prot_gi:NULL
210134201_1256755_1256606	Helicobacter_pylori_P12	L33	paralog_number:1	seqscore:0.3134	NULL	N-longer_than_prot(nt):NULL	C-longer_than_prot(nt):NULL	prot_gi:NULL
191636824_2432455_2432210	Lactobacillus_casei	L33	paralog_number:1	seqscore:0.5566	NULL	N-longer_than_prot(nt):NULL	C-longer_than_prot(nt):NULL	prot_gi:NULL
28376974_1436714_1436860	Lactobacillus_plantarum	L33	paralog_number:1	seqscore:0.7391	NULL	N-longer_than_prot(nt):NULL	C-longer_than_prot(nt):NULL	prot_gi:NULL
254555169_1415117_1415263	Lactobacillus_plantarum_JDM1	L33	paralog_number:1	seqscore:0.7391	NULL	N-longer_than_prot(nt):NULL	C-longer_than_prot(nt):NULL	prot_gi:NULL
189913173_161627_161466	Leptospira_biflexa_serovar_Patoc__Patoc_1__Paris_	L33	paralog_number:1	seqscore:0.6069	NULL	N-longer_than_prot(nt):NULL	C-longer_than_prot(nt):NULL	prot_gi:NULL
45655585_215179_215009	Leptospira_interrogans_serovar_Copenhageni	L33	paralog_number:1	seqscore:0.6040	NULL	N-longer_than_prot(nt):NULL	C-longer_than_prot(nt):NULL	prot_gi:NULL
217963303_1276366_1276190	Listeria_monocytogenes_HCC23	L33	paralog_number:1	seqscore:0.8314	NULL	N-longer_than_prot(nt):NULL	C-longer_than_prot(nt):NULL	prot_gi:NULL
294155300_109693_109541	Mycoplasma_crocodyli_MP145_uid47087	L33	paralog_number:1	seqscore:0.6165	NULL	N-longer_than_prot(nt):NULL	C-longer_than_prot(nt):NULL	prot_gi:NULL
127763381_1089980_1090138	Mycoplasma_mycoides	L33	paralog_number:1	seqscore:0.5913	NULL	N-longer_than_prot(nt):NULL	C-longer_than_prot(nt):NULL	prot_gi:NULL
76786714_1511296_1511153	Streptococcus_agalactiae_A909	L33	paralog_number:1	seqscore:0.6313	NULL	N-longer_than_prot(nt):NULL	C-longer_than_prot(nt):NULL	prot_gi:NULL
25010075_1616351_1616208	Streptococcus_agalactiae_NEM316	L33	paralog_number:1	seqscore:0.6313	NULL	N-longer_than_prot(nt):NULL	C-longer_than_prot(nt):NULL	prot_gi:NULL
195977156_1457792_1457649	Streptococcus_equi_zooepidemicus_MGCS10565	L33	paralog_number:1	seqscore:0.6121	NULL	N-longer_than_prot(nt):NULL	C-longer_than_prot(nt):NULL	prot_gi:NULL
157149651_759670_759816	Streptococcus_gordonii_Challis_substr_CH1	L33	paralog_number:1	seqscore:0.6765	NULL	N-longer_than_prot(nt):NULL	C-longer_than_prot(nt):NULL	prot_gi:NULL
290579526_525196_525339	Streptococcus_mutans_NN2025_uid46353	L33	paralog_number:1	seqscore:0.6403	NULL	N-longer_than_prot(nt):NULL	C-longer_than_prot(nt):NULL	prot_gi:NULL
221230948_871107_871286	Streptococcus_pneumoniae_ATCC_700669	L33	paralog_number:1	seqscore:0.6320	NULL	N-longer_than_prot(nt):NULL	C-longer_than_prot(nt):NULL	prot_gi:NULL
182682970_928101_928280	Streptococcus_pneumoniae_CGSP14	L33	paralog_number:1	seqscore:0.6063	NULL	N-longer_than_prot(nt):NULL	C-longer_than_prot(nt):NULL	prot_gi:NULL
116515308_874907_875086	Streptococcus_pneumoniae_D39	L33	paralog_number:1	seqscore:0.6320	NULL	N-longer_than_prot(nt):NULL	C-longer_than_prot(nt):NULL	prot_gi:NULL
194396645_865555_865734	Streptococcus_pneumoniae_G54	L33	paralog_number:1	seqscore:0.6320	NULL	N-longer_than_prot(nt):NULL	C-longer_than_prot(nt):NULL	prot_gi:NULL
15674250_403349_403492	Streptococcus_pyogenes_M1_GAS	L33	paralog_number:1	seqscore:0.6320	NULL	N-longer_than_prot(nt):NULL	C-longer_than_prot(nt):NULL	prot_gi:NULL
21909536_390394_390537	Streptococcus_pyogenes_MGAS315	L33	paralog_number:1	seqscore:0.6320	NULL	N-longer_than_prot(nt):NULL	C-longer_than_prot(nt):NULL	prot_gi:NULL
19745201_445328_445471	Streptococcus_pyogenes_MGAS8232	L33	paralog_number:1	seqscore:0.6320	NULL	N-longer_than_prot(nt):NULL	C-longer_than_prot(nt):NULL	prot_gi:NULL
125716887_1610713_1610567	Streptococcus_sanguinis_SK36	L33	paralog_number:1	seqscore:0.6599	NULL	N-longer_than_prot(nt):NULL	C-longer_than_prot(nt):NULL	prot_gi:NULL
146317663_1340196_1340050	Streptococcus_suis_05ZYH33	L33	paralog_number:1	seqscore:0.6749	NULL	N-longer_than_prot(nt):NULL	C-longer_than_prot(nt):NULL	prot_gi:NULL
146319850_1339642_1339496	Streptococcus_suis_98HAH33	L33	paralog_number:1	seqscore:0.6749	NULL	N-longer_than_prot(nt):NULL	C-longer_than_prot(nt):NULL	prot_gi:NULL
222098974_214430_214284	Thermotoga_neapolitana_DSM_4359	L33	paralog_number:1	seqscore:0.6803	NULL	N-longer_than_prot(nt):NULL	C-longer_than_prot(nt):NULL	prot_gi:NULL
294502110_62924_63091	Yersinia_pestis_Z176003_uid47317	L33	paralog_number:1	seqscore:0.5578	NULL	N-longer_than_prot(nt):NULL	C-longer_than_prot(nt):NULL	prot_gi:NULL
284928601_895120_895314	cyanobacterium_UCYN_A_uid43697	L33	paralog_number:1	seqscore:0.7412	NULL	N-longer_than_prot(nt):NULL	C-longer_than_prot(nt):NULL	prot_gi:NULL
157163852_657549_657710	Campylobacter_concisus_13826	L33	paralog_number:1	seqscore:0.7021	NULL	N-longer_than_prot(nt):NULL	C-longer_than_prot(nt):NULL	prot_gi:NULL
289449351_1432029_1431844	Clostridiales_genomosp__BVAB3_UPII9_5_uid46219	L33	paralog_number:1	seqscore:0.8064	NULL	N-longer_than_prot(nt):NULL	C-longer_than_prot(nt):NULL	prot_gi:NULL
218777860_2507505_2507359	Desulfatibacillum_alkenivorans_AK_01	L33	paralog_number:1	seqscore:0.7517	NULL	N-longer_than_prot(nt):NULL	C-longer_than_prot(nt):NULL	prot_gi:NULL
256827818_3168258_3168109	Desulfomicrobium_baculatum_DSM_4028	L33	paralog_number:1	seqscore:0.6909	NULL	N-longer_than_prot(nt):NULL	C-longer_than_prot(nt):NULL	prot_gi:NULL
158520017_825744_825890	Candidatus_Desulfococcus_oleovorans_Hxd3	L33	paralog_number:1	seqscore:0.7752	NULL	N-longer_than_prot(nt):NULL	C-longer_than_prot(nt):NULL	prot_gi:NULL
51243852_1255499_1255645	Desulfotalea_psychrophila_LSv54	L33	paralog_number:1	seqscore:0.7261	NULL	N-longer_than_prot(nt):NULL	C-longer_than_prot(nt):NULL	prot_gi:NULL
256831255_609907_610146	Jonesia_denitrificans_DSM_20603	L33	paralog_number:1	seqscore:0.7784	NULL	N-longer_than_prot(nt):NULL	C-longer_than_prot(nt):NULL	prot_gi:NULL
94986445_1163853_1163707	Lawsonia_intracellularis_PHE_MN1-00	L33	paralog_number:1	seqscore:0.7639	NULL	N-longer_than_prot(nt):NULL	C-longer_than_prot(nt):NULL	prot_gi:NULL
189912848_161599_161438	Leptospira_biflexa_serovar_Patoc__Patoc_1__Ames_	L33	paralog_number:1	seqscore:0.5917	NULL	N-longer_than_prot(nt):NULL	C-longer_than_prot(nt):NULL	prot_gi:NULL
170016358_1601158_1601012	Leuconostoc_citreum_KM20	L33	paralog_number:1	seqscore:0.5525	NULL	N-longer_than_prot(nt):NULL	C-longer_than_prot(nt):NULL	prot_gi:NULL
222150250_1091462_1091301	Macrococcus_caseolyticus_JCSC5402	L33	paralog_number:1	seqscore:0.7690	NULL	N-longer_than_prot(nt):NULL	C-longer_than_prot(nt):NULL	prot_gi:NULL
217076133_643929_643669	Thermosipho_africanus_TCF52B	L33	paralog_number:1	seqscore:0.6869	NULL	N-longer_than_prot(nt):NULL	C-longer_than_prot(nt):NULL	prot_gi:NULL
167038675_889172_889318	Thermoanaerobacter_X514	L33	paralog_number:1	seqscore:0.8225	NULL	N-longer_than_prot(nt):NULL	C-longer_than_prot(nt):NULL	prot_gi:NULL
206889172_1319432_1319283	Thermodesulfovibrio_yellowstonii_DSM_11347	L33	paralog_number:1	seqscore:0.7814	NULL	N-longer_than_prot(nt):NULL	C-longer_than_prot(nt):NULL	prot_gi:NULL
34556458_454998_455171	Wolinella_succinogenes	L33	paralog_number:1	seqscore:0.6916	NULL	N-longer_than_prot(nt):NULL	C-longer_than_prot(nt):NULL	prot_gi:NULL
222147015_389192_389365	Agrobacterium_vitis_S4	L34	paralog_number:1	seqscore:0.8199	NULL	N-longer_than_prot(nt):NULL	C-longer_than_prot(nt):NULL	prot_gi:NULL
220910783_4395243_4395109	Arthrobacter_chlorophenolicus_A6	L34	paralog_number:1	seqscore:0.7307	NULL	N-longer_than_prot(nt):NULL	C-longer_than_prot(nt):NULL	prot_gi:NULL
118475778_5256984_5256802	Bacillus_thuringiensis_Al_Hakam	L34	paralog_number:1	seqscore:0.8199	NULL	N-longer_than_prot(nt):NULL	C-longer_than_prot(nt):NULL	prot_gi:NULL
49476684_5237576_5237394	Bacillus_thuringiensis_konkukian	L34	paralog_number:1	seqscore:0.8199	NULL	N-longer_than_prot(nt):NULL	C-longer_than_prot(nt):NULL	prot_gi:NULL
213690928_2832642_2832508	Bifidobacterium_longum_infantis_ATCC_15697	L34	paralog_number:1	seqscore:0.7736	NULL	N-longer_than_prot(nt):NULL	C-longer_than_prot(nt):NULL	prot_gi:NULL
238025684_3906326_3906078	Burkholderia_glumae_BGR1	L34	paralog_number:1	seqscore:0.8377	NULL	N-longer_than_prot(nt):NULL	C-longer_than_prot(nt):NULL	prot_gi:NULL
76808520_312589_312816	Burkholderia_pseudomallei_1710b	L34	paralog_number:1	seqscore:0.8377	NULL	N-longer_than_prot(nt):NULL	C-longer_than_prot(nt):NULL	prot_gi:NULL
154173617_1179431_1179300	Campylobacter_curvus_525_92	L34	paralog_number:1	seqscore:0.8140	NULL	N-longer_than_prot(nt):NULL	C-longer_than_prot(nt):NULL	prot_gi:NULL
257091663_5058484_5058314	Candidatus_Accumulibacter_phosphatis_clade_IIA_UW_1	L34	paralog_number:1	seqscore:0.7878	NULL	N-longer_than_prot(nt):NULL	C-longer_than_prot(nt):NULL	prot_gi:NULL
71082709_461559_461389	Candidatus_Pelagibacter_ubique_HTCC1062	L34	paralog_number:1	seqscore:0.7649	NULL	N-longer_than_prot(nt):NULL	C-longer_than_prot(nt):NULL	prot_gi:NULL
29839769_959634_959768	Chlamydophila_caviae	L34	paralog_number:1	seqscore:0.7084	NULL	N-longer_than_prot(nt):NULL	C-longer_than_prot(nt):NULL	prot_gi:NULL
28209834_53062_53217	Clostridium_tetani_E88	L34	paralog_number:1	seqscore:0.7416	NULL	N-longer_than_prot(nt):NULL	C-longer_than_prot(nt):NULL	prot_gi:NULL
260595792_34021_33878	Cronobacter_turicensis_z3032_uid40821	L34	paralog_number:1	seqscore:0.9036	NULL	N-longer_than_prot(nt):NULL	C-longer_than_prot(nt):NULL	prot_gi:NULL
218244892_4256756_4256622	Cyanothece_PCC_8801	L34	paralog_number:1	seqscore:0.6457	NULL	N-longer_than_prot(nt):NULL	C-longer_than_prot(nt):NULL	prot_gi:NULL
78355047_2420579_2420448	Desulfovibrio_desulfuricans_G20	L34	paralog_number:1	seqscore:0.7783	NULL	N-longer_than_prot(nt):NULL	C-longer_than_prot(nt):NULL	prot_gi:NULL
269137358_3759675_3759532	Edwardsiella_tarda_EIB202	L34	paralog_number:1	seqscore:0.8857	NULL	N-longer_than_prot(nt):NULL	C-longer_than_prot(nt):NULL	prot_gi:NULL
110640213_4068827_4068970	Escherichia_coli_536	L34	paralog_number:1	seqscore:0.9036	NULL	N-longer_than_prot(nt):NULL	C-longer_than_prot(nt):NULL	prot_gi:NULL
117622295_4178695_4178838	Escherichia_coli_APEC_O1	L34	paralog_number:1	seqscore:0.9036	NULL	N-longer_than_prot(nt):NULL	C-longer_than_prot(nt):NULL	prot_gi:NULL
39995111_3813900_3813685	Geobacter_sulfurreducens	L34	paralog_number:1	seqscore:0.8693	NULL	N-longer_than_prot(nt):NULL	C-longer_than_prot(nt):NULL	prot_gi:NULL
162145846_2191636_2191490	Gluconacetobacter_diazotrophicus_PAl_5_FAPERJ	L34	paralog_number:1	seqscore:0.8180	NULL	N-longer_than_prot(nt):NULL	C-longer_than_prot(nt):NULL	prot_gi:NULL
291276243_1088659_1088501	Helicobacter_mustelae_12198_uid46647	L34	paralog_number:1	seqscore:0.8270	NULL	N-longer_than_prot(nt):NULL	C-longer_than_prot(nt):NULL	prot_gi:NULL
208433976_1480475_1480606	Helicobacter_pylori_G27	L34	paralog_number:1	seqscore:0.8202	NULL	N-longer_than_prot(nt):NULL	C-longer_than_prot(nt):NULL	prot_gi:NULL
210134201_1500264_1500395	Helicobacter_pylori_P12	L34	paralog_number:1	seqscore:0.7900	NULL	N-longer_than_prot(nt):NULL	C-longer_than_prot(nt):NULL	prot_gi:NULL
42518084_1992191_1992054	Lactobacillus_johnsonii_NCC_533	L34	paralog_number:1	seqscore:0.7797	NULL	N-longer_than_prot(nt):NULL	C-longer_than_prot(nt):NULL	prot_gi:NULL
28376974_3307805_3307638	Lactobacillus_plantarum	L34	paralog_number:1	seqscore:0.8237	NULL	N-longer_than_prot(nt):NULL	C-longer_than_prot(nt):NULL	prot_gi:NULL
254555169_3197290_3197123	Lactobacillus_plantarum_JDM1	L34	paralog_number:1	seqscore:0.8237	NULL	N-longer_than_prot(nt):NULL	C-longer_than_prot(nt):NULL	prot_gi:NULL
183219427_289219_289049	Leptospira_biflexa_serovar_Patoc__Patoc_1__Paris_	L34	paralog_number:1	seqscore:0.8173	NULL	N-longer_than_prot(nt):NULL	C-longer_than_prot(nt):NULL	prot_gi:NULL
226222639_2911865_2911734	Listeria_monocytogenes_Clip81459	L34	paralog_number:1	seqscore:0.8493	NULL	N-longer_than_prot(nt):NULL	C-longer_than_prot(nt):NULL	prot_gi:NULL
240047135_846158_846018	Mycoplasma_conjunctivae_HRC_581_uid32285	L34	paralog_number:1	seqscore:0.8217	NULL	N-longer_than_prot(nt):NULL	C-longer_than_prot(nt):NULL	prot_gi:NULL
254796400_777066_777245	Neorickettsia_risticii_Illinois	L34	paralog_number:1	seqscore:0.7532	NULL	N-longer_than_prot(nt):NULL	C-longer_than_prot(nt):NULL	prot_gi:NULL
218888746_6601717_6601583	Pseudomonas_aeruginosa_LESB58	L34	paralog_number:1	seqscore:0.9165	NULL	N-longer_than_prot(nt):NULL	C-longer_than_prot(nt):NULL	prot_gi:NULL
116048575_6537608_6537474	Pseudomonas_aeruginosa_UCBPP-PA14	L34	paralog_number:1	seqscore:0.9165	NULL	N-longer_than_prot(nt):NULL	C-longer_than_prot(nt):NULL	prot_gi:NULL
255961261_6438401_6438270	Pseudomonas_fluorescens_Pf0_1	L34	paralog_number:1	seqscore:0.8814	NULL	N-longer_than_prot(nt):NULL	C-longer_than_prot(nt):NULL	prot_gi:NULL
148545259_5959753_5959622	Pseudomonas_putida_F1	L34	paralog_number:1	seqscore:0.8952	NULL	N-longer_than_prot(nt):NULL	C-longer_than_prot(nt):NULL	prot_gi:NULL
170719187_5774132_5774001	Pseudomonas_putida_W619	L34	paralog_number:1	seqscore:0.8952	NULL	N-longer_than_prot(nt):NULL	C-longer_than_prot(nt):NULL	prot_gi:NULL
116249766_491927_491796	Rhizobium_leguminosarum_bv_viciae_3841	L34	paralog_number:1	seqscore:0.8216	NULL	N-longer_than_prot(nt):NULL	C-longer_than_prot(nt):NULL	prot_gi:NULL
91974482_83985_84146	Rhodopseudomonas_palustris_BisB5	L34	paralog_number:1	seqscore:0.8103	NULL	N-longer_than_prot(nt):NULL	C-longer_than_prot(nt):NULL	prot_gi:NULL
148266447_2906577_2906407	Staphylococcus_aureus_JH9	L34	paralog_number:1	seqscore:0.8083	NULL	N-longer_than_prot(nt):NULL	C-longer_than_prot(nt):NULL	prot_gi:NULL
222098974_1004899_1005030	Thermotoga_neapolitana_DSM_4359	L34	paralog_number:1	seqscore:0.7912	NULL	N-longer_than_prot(nt):NULL	C-longer_than_prot(nt):NULL	prot_gi:NULL
294502110_4520291_4520434	Yersinia_pestis_Z176003_uid47317	L34	paralog_number:1	seqscore:0.8708	NULL	N-longer_than_prot(nt):NULL	C-longer_than_prot(nt):NULL	prot_gi:NULL
260752245_1833302_1833171	Zymomonas_mobilis_NCIMB_11163	L34	paralog_number:1	seqscore:0.7399	NULL	N-longer_than_prot(nt):NULL	C-longer_than_prot(nt):NULL	prot_gi:NULL
158333233_3123992_3123855	Acaryochloris_marina_MBIC11017	L34	paralog_number:1	seqscore:0.6343	NULL	N-longer_than_prot(nt):NULL	C-longer_than_prot(nt):NULL	prot_gi:NULL
222084201_579295_579164	Agrobacterium_radiobacter_K84	L34	paralog_number:1	seqscore:0.8326	NULL	N-longer_than_prot(nt):NULL	C-longer_than_prot(nt):NULL	prot_gi:NULL
294101015_709194_709343	Aminobacterium_colombiense_DSM_12261_uid47083	L34	paralog_number:1	seqscore:0.5656	NULL	N-longer_than_prot(nt):NULL	C-longer_than_prot(nt):NULL	prot_gi:NULL
153002879_5277742_5277596	Anaeromyxobacter_Fw109-5	L34	paralog_number:1	seqscore:0.7769	NULL	N-longer_than_prot(nt):NULL	C-longer_than_prot(nt):NULL	prot_gi:NULL
189022234_964254_964385	Brucella_abortus_S19	L34	paralog_number:1	seqscore:0.8256	NULL	N-longer_than_prot(nt):NULL	C-longer_than_prot(nt):NULL	prot_gi:NULL
62184647_933057_933191	Chlamydophila_abortus_S26_3	L34	paralog_number:1	seqscore:0.7140	NULL	N-longer_than_prot(nt):NULL	C-longer_than_prot(nt):NULL	prot_gi:NULL
193211676_2289008_2288850	Chlorobaculum_parvum_NCIB_8327	L34	paralog_number:1	seqscore:0.8233	NULL	N-longer_than_prot(nt):NULL	C-longer_than_prot(nt):NULL	prot_gi:NULL
157144296_48480_48623	Citrobacter_koseri_ATCC_BAA-895	L34	paralog_number:1	seqscore:0.8978	NULL	N-longer_than_prot(nt):NULL	C-longer_than_prot(nt):NULL	prot_gi:NULL
206895078_927723_927583	Coprothermobacter_proteolyticus_DSM_5265	L34	paralog_number:1	seqscore:0.7375	NULL	N-longer_than_prot(nt):NULL	C-longer_than_prot(nt):NULL	prot_gi:NULL
156932229_3926042_3926185	Enterobacter_sakazakii_ATCC_BAA-894	L34	paralog_number:1	seqscore:0.8978	NULL	N-longer_than_prot(nt):NULL	C-longer_than_prot(nt):NULL	prot_gi:NULL
51243852_960659_960793	Desulfotalea_psychrophila_LSv54	L34	paralog_number:1	seqscore:0.8250	NULL	N-longer_than_prot(nt):NULL	C-longer_than_prot(nt):NULL	prot_gi:NULL
257789778_3631545_3631408	Eggerthella_lenta_DSM_2243	L34	paralog_number:1	seqscore:0.8642	NULL	N-longer_than_prot(nt):NULL	C-longer_than_prot(nt):NULL	prot_gi:NULL
85372828_2157139_2157008	Erythrobacter_litoralis_HTCC2594	L34	paralog_number:1	seqscore:0.7252	NULL	N-longer_than_prot(nt):NULL	C-longer_than_prot(nt):NULL	prot_gi:NULL
19703352_642493_642633	Fusobacterium_nucleatum	L34	paralog_number:1	seqscore:0.8353	NULL	N-longer_than_prot(nt):NULL	C-longer_than_prot(nt):NULL	prot_gi:NULL
222053117_4304435_4304256	Geobacter_FRC_32	L34	paralog_number:1	seqscore:0.8231	NULL	N-longer_than_prot(nt):NULL	C-longer_than_prot(nt):NULL	prot_gi:NULL
83642913_7214884_7214624	Hahella_chejuensis_KCTC_2396	L34	paralog_number:1	seqscore:0.8719	NULL	N-longer_than_prot(nt):NULL	C-longer_than_prot(nt):NULL	prot_gi:NULL
109946640_147490_147356	Helicobacter_acinonychis_Sheeba	L34	paralog_number:1	seqscore:0.8195	NULL	N-longer_than_prot(nt):NULL	C-longer_than_prot(nt):NULL	prot_gi:NULL
195952380_827859_827996	Hydrogenobaculum_Y04AAS1	L34	paralog_number:1	seqscore:0.6529	NULL	N-longer_than_prot(nt):NULL	C-longer_than_prot(nt):NULL	prot_gi:NULL
94986445_1311923_1312105	Lawsonia_intracellularis_PHE_MN1-00	L34	paralog_number:1	seqscore:0.8549	NULL	N-longer_than_prot(nt):NULL	C-longer_than_prot(nt):NULL	prot_gi:NULL
189909570_294789_294619	Leptospira_biflexa_serovar_Patoc__Patoc_1__Ames_	L34	paralog_number:1	seqscore:0.8131	NULL	N-longer_than_prot(nt):NULL	C-longer_than_prot(nt):NULL	prot_gi:NULL
222150250_2102198_2102064	Macrococcus_caseolyticus_JCSC5402	L34	paralog_number:1	seqscore:0.8034	NULL	N-longer_than_prot(nt):NULL	C-longer_than_prot(nt):NULL	prot_gi:NULL
253997713_2995450_2995247	Methylovorus_SIP3_4	L34	paralog_number:1	seqscore:0.7845	NULL	N-longer_than_prot(nt):NULL	C-longer_than_prot(nt):NULL	prot_gi:NULL
150006674_3179899_3179750	Parabacteroides_distasonis_ATCC_8503	L34	paralog_number:1	seqscore:0.8599	NULL	N-longer_than_prot(nt):NULL	C-longer_than_prot(nt):NULL	prot_gi:NULL
147676335_3025082_3024912	Pelotomaculum_thermopropionicum_SI	L34	paralog_number:1	seqscore:0.7240	NULL	N-longer_than_prot(nt):NULL	C-longer_than_prot(nt):NULL	prot_gi:NULL
54307237_4605_4462	Photobacterium_profundum_SS9	L34	paralog_number:1	seqscore:0.6788	NULL	N-longer_than_prot(nt):NULL	C-longer_than_prot(nt):NULL	prot_gi:NULL
117918459_9214_9071	Shewanella_ANA-3	L34	paralog_number:1	seqscore:0.8694	NULL	N-longer_than_prot(nt):NULL	C-longer_than_prot(nt):NULL	prot_gi:NULL
103485498_5941_5810	Sphingopyxis_alaskensis_RB2256	L34	paralog_number:1	seqscore:0.7903	NULL	N-longer_than_prot(nt):NULL	C-longer_than_prot(nt):NULL	prot_gi:NULL
85857845_1167994_1167857	Syntrophus_aciditrophicus_SB	L34	paralog_number:1	seqscore:0.7359	NULL	N-longer_than_prot(nt):NULL	C-longer_than_prot(nt):NULL	prot_gi:NULL
254784273_5192495_5192364	Teredinibacter_turnerae_T7901	L34	paralog_number:1	seqscore:0.9007	NULL	N-longer_than_prot(nt):NULL	C-longer_than_prot(nt):NULL	prot_gi:NULL
269925123_1547656_1547829	Thermobaculum_terrenum_ATCC_BAA_798	L34	paralog_number:1	seqscore:0.7384	NULL	N-longer_than_prot(nt):NULL	C-longer_than_prot(nt):NULL	prot_gi:NULL
46198308_67942_67796	Thermus_thermophilus_HB27	L34	paralog_number:1	seqscore:0.8011	NULL	N-longer_than_prot(nt):NULL	C-longer_than_prot(nt):NULL	prot_gi:NULL
28572175_925901_925752	Tropheryma_whipplei_TW08_27	L34	paralog_number:1	seqscore:0.7139	NULL	N-longer_than_prot(nt):NULL	C-longer_than_prot(nt):NULL	prot_gi:NULL
34556458_1242636_1242505	Wolinella_succinogenes	L34	paralog_number:1	seqscore:0.8521	NULL	N-longer_than_prot(nt):NULL	C-longer_than_prot(nt):NULL	prot_gi:NULL
283856168_1666963_1667094	Zymomonas_mobilis_ZM4	L34	paralog_number:1	seqscore:0.7389	NULL	N-longer_than_prot(nt):NULL	C-longer_than_prot(nt):NULL	prot_gi:NULL
126640115_645123_645389	Acinetobacter_baumannii_ATCC_17978	L35	paralog_number:1	seqscore:0.7090	NULL	N-longer_than_prot(nt):NULL	C-longer_than_prot(nt):NULL	prot_gi:NULL
150002608_4992630_4992424	Bacteroides_vulgatus_ATCC_8482	L35	paralog_number:1	seqscore:0.6178	NULL	N-longer_than_prot(nt):NULL	C-longer_than_prot(nt):NULL	prot_gi:NULL
124383319_212287_212078	Burkholderia_mallei_NCTC_10229	L35	paralog_number:1	seqscore:0.7116	NULL	N-longer_than_prot(nt):NULL	C-longer_than_prot(nt):NULL	prot_gi:NULL
212550357_120461_120243	Candidatus_Azobacteroides_pseudotrichonymphae_genomovar__CFP2	L35	paralog_number:1	seqscore:0.6835	NULL	N-longer_than_prot(nt):NULL	C-longer_than_prot(nt):NULL	prot_gi:NULL
295698239_86639_86833	Candidatus_Riesia_pediculicola_USDA_uid46841	L35	paralog_number:1	seqscore:0.5597	NULL	N-longer_than_prot(nt):NULL	C-longer_than_prot(nt):NULL	prot_gi:NULL
28209834_2409859_2409665	Clostridium_tetani_E88	L35	paralog_number:1	seqscore:0.7792	NULL	N-longer_than_prot(nt):NULL	C-longer_than_prot(nt):NULL	prot_gi:NULL
117622295_1816827_1816618	Escherichia_coli_APEC_O1	L35	paralog_number:1	seqscore:0.7207	NULL	N-longer_than_prot(nt):NULL	C-longer_than_prot(nt):NULL	prot_gi:NULL
26245917_1955982_1955773	Escherichia_coli_CFT073	L35	paralog_number:1	seqscore:0.7207	NULL	N-longer_than_prot(nt):NULL	C-longer_than_prot(nt):NULL	prot_gi:NULL
157154711_1925835_1925626	Escherichia_coli_E24377A	L35	paralog_number:1	seqscore:0.7207	NULL	N-longer_than_prot(nt):NULL	C-longer_than_prot(nt):NULL	prot_gi:NULL
291276243_913142_913390	Helicobacter_mustelae_12198_uid46647	L35	paralog_number:1	seqscore:0.5656	NULL	N-longer_than_prot(nt):NULL	C-longer_than_prot(nt):NULL	prot_gi:NULL
52840256_3065081_3064827	Legionella_pneumophila_Philadelphia_1	L35	paralog_number:1	seqscore:0.6833	NULL	N-longer_than_prot(nt):NULL	C-longer_than_prot(nt):NULL	prot_gi:NULL
26553452_1226928_1226725	Mycoplasma_penetrans	L35	paralog_number:1	seqscore:0.4755	NULL	N-longer_than_prot(nt):NULL	C-longer_than_prot(nt):NULL	prot_gi:NULL
197361212_1579264_1579055	Salmonella_enterica_serovar_Paratyphi_A_AKU_12601	L35	paralog_number:1	seqscore:0.7207	NULL	N-longer_than_prot(nt):NULL	C-longer_than_prot(nt):NULL	prot_gi:NULL
161508266_1780442_1780242	Staphylococcus_aureus_USA300_TCH1516	L35	paralog_number:1	seqscore:0.7196	NULL	N-longer_than_prot(nt):NULL	C-longer_than_prot(nt):NULL	prot_gi:NULL
22123922_2101680_2101901	Yersinia_pestis_KIM_10_uid288	L35	paralog_number:1	seqscore:0.7233	NULL	N-longer_than_prot(nt):NULL	C-longer_than_prot(nt):NULL	prot_gi:NULL
294502110_1893818_1894039	Yersinia_pestis_Z176003_uid47317	L35	paralog_number:1	seqscore:0.7233	NULL	N-longer_than_prot(nt):NULL	C-longer_than_prot(nt):NULL	prot_gi:NULL
261866721_1200086_1200280	Aggregatibacter_actinomycetemcomitans_D11S_1	L35	paralog_number:1	seqscore:0.7025	NULL	N-longer_than_prot(nt):NULL	C-longer_than_prot(nt):NULL	prot_gi:NULL
157144296_1666645_1666436	Citrobacter_koseri_ATCC_BAA-895	L35	paralog_number:1	seqscore:0.6923	NULL	N-longer_than_prot(nt):NULL	C-longer_than_prot(nt):NULL	prot_gi:NULL
109946640_1261162_1260968	Helicobacter_acinonychis_Sheeba	L35	paralog_number:1	seqscore:0.5263	NULL	N-longer_than_prot(nt):NULL	C-longer_than_prot(nt):NULL	prot_gi:NULL
159896533_5927753_5927541	Herpetosiphon_aurantiacus_ATCC_23779	L35	paralog_number:1	seqscore:0.6317	NULL	N-longer_than_prot(nt):NULL	C-longer_than_prot(nt):NULL	prot_gi:NULL
94986445_270192_270407	Lawsonia_intracellularis_PHE_MN1-00	L35	paralog_number:1	seqscore:0.6672	NULL	N-longer_than_prot(nt):NULL	C-longer_than_prot(nt):NULL	prot_gi:NULL
54307237_2484108_2483902	Photobacterium_profundum_SS9	L35	paralog_number:1	seqscore:0.6537	NULL	N-longer_than_prot(nt):NULL	C-longer_than_prot(nt):NULL	prot_gi:NULL
254784273_1498472_1498663	Teredinibacter_turnerae_T7901	L35	paralog_number:1	seqscore:0.6082	NULL	N-longer_than_prot(nt):NULL	C-longer_than_prot(nt):NULL	prot_gi:NULL
295131884_3903567_3903761	Zunongwangia_profunda_SM_A87_uid48073	L35	paralog_number:1	seqscore:0.6639	NULL	N-longer_than_prot(nt):NULL	C-longer_than_prot(nt):NULL	prot_gi:NULL
117622295_324699_324559	Escherichia_coli_APEC_O1	L36	paralog_number:2	seqscore:0.6880	NULL	N-longer_than_prot(nt):NULL	C-longer_than_prot(nt):NULL	prot_gi:NULL
117956319_1837453_1837575	Vibrio_vulnificus_CMCP6	L36	paralog_number:2	seqscore:0.6589	NULL	N-longer_than_prot(nt):NULL	C-longer_than_prot(nt):NULL	prot_gi:NULL
15601865_244054_243917	Pasteurella_multocida	L36	paralog_number:2	seqscore:0.7074	NULL	N-longer_than_prot(nt):NULL	C-longer_than_prot(nt):NULL	prot_gi:NULL
161501984_2388357_2388220	Salmonella_enterica_arizonae_serovar_62_z4_z23__	L36	paralog_number:2	seqscore:0.6595	NULL	N-longer_than_prot(nt):NULL	C-longer_than_prot(nt):NULL	prot_gi:NULL
16445223_344926_344786	Escherichia_coli_O157H7_EDL933	L36	paralog_number:2	seqscore:0.6904	NULL	N-longer_than_prot(nt):NULL	C-longer_than_prot(nt):NULL	prot_gi:NULL
218552585_315970_315830	Escherichia_coli_IAI1	L36	paralog_number:2	seqscore:0.6904	NULL	N-longer_than_prot(nt):NULL	C-longer_than_prot(nt):NULL	prot_gi:NULL
218556939_312474_312334	Escherichia_coli_S88	L36	paralog_number:2	seqscore:0.6880	NULL	N-longer_than_prot(nt):NULL	C-longer_than_prot(nt):NULL	prot_gi:NULL
218687878_345603_345743	Escherichia_coli_ED1a	L36	paralog_number:2	seqscore:0.6880	NULL	N-longer_than_prot(nt):NULL	C-longer_than_prot(nt):NULL	prot_gi:NULL
218693476_326908_326768	Escherichia_coli_55989	L36	paralog_number:2	seqscore:0.6880	NULL	N-longer_than_prot(nt):NULL	C-longer_than_prot(nt):NULL	prot_gi:NULL
218703261_356181_356041	Escherichia_coli_UMN026	L36	paralog_number:2	seqscore:0.6880	NULL	N-longer_than_prot(nt):NULL	C-longer_than_prot(nt):NULL	prot_gi:NULL
22123922_1181959_1181819	Yersinia_pestis_KIM_10_uid288	L36	paralog_number:2	seqscore:0.7262	NULL	N-longer_than_prot(nt):NULL	C-longer_than_prot(nt):NULL	prot_gi:NULL
254160123_282697_282557	Escherichia_coli_B_REL606	L36	paralog_number:2	seqscore:0.6904	NULL	N-longer_than_prot(nt):NULL	C-longer_than_prot(nt):NULL	prot_gi:NULL
283783779_571975_572181	Citrobacter_rodentium_ICC168	L36	paralog_number:2	seqscore:0.6871	NULL	N-longer_than_prot(nt):NULL	C-longer_than_prot(nt):NULL	prot_gi:NULL
28896774_2442466_2442344	Vibrio_parahaemolyticus	L36	paralog_number:2	seqscore:0.6414	NULL	N-longer_than_prot(nt):NULL	C-longer_than_prot(nt):NULL	prot_gi:NULL
290473094_9416_9267	Xenorhabdus_bovienii_SS_2004_uid46345	L36	paralog_number:2	seqscore:0.5882	NULL	N-longer_than_prot(nt):NULL	C-longer_than_prot(nt):NULL	prot_gi:NULL
294502110_3548217_3548357	Yersinia_pestis_Z176003_uid47317	L36	paralog_number:2	seqscore:0.7262	NULL	N-longer_than_prot(nt):NULL	C-longer_than_prot(nt):NULL	prot_gi:NULL
294514841_2534308_2534186	Vibrio_splendidus_LGP32	L36	paralog_number:2	seqscore:0.5960	NULL	N-longer_than_prot(nt):NULL	C-longer_than_prot(nt):NULL	prot_gi:NULL
50841496_2301281_2301159	Propionibacterium_acnes_KPA171202	L36	paralog_number:2	seqscore:0.6253	NULL	N-longer_than_prot(nt):NULL	C-longer_than_prot(nt):NULL	prot_gi:NULL
54307237_3373485_3373300	Photobacterium_profundum_SS9	L36	paralog_number:2	seqscore:0.7155	NULL	N-longer_than_prot(nt):NULL	C-longer_than_prot(nt):NULL	prot_gi:NULL
82542618_236819_236959	Shigella_boydii_Sb227	L36	paralog_number:2	seqscore:0.6904	NULL	N-longer_than_prot(nt):NULL	C-longer_than_prot(nt):NULL	prot_gi:NULL
254796400_842967_843098	Neorickettsia_risticii_Illinois	L36	paralog_number:1	seqscore:0.0000	NULL	N-longer_than_prot(nt):NULL	C-longer_than_prot(nt):NULL	prot_gi:NULL
251791816_2143075_2143185	Aggregatibacter_aphrophilus_NJ8700	L36	paralog_number:1	seqscore:0.8002	NULL	N-longer_than_prot(nt):NULL	C-longer_than_prot(nt):NULL	prot_gi:NULL
52140164_133190_133321	Bacillus_cereus_ZK	L36	paralog_number:1	seqscore:0.8031	NULL	N-longer_than_prot(nt):NULL	C-longer_than_prot(nt):NULL	prot_gi:NULL
295702242_140696_140806	Bacillus_megaterium_DSM319_uid48371	L36	paralog_number:1	seqscore:0.8113	NULL	N-longer_than_prot(nt):NULL	C-longer_than_prot(nt):NULL	prot_gi:NULL
294496875_141776_141886	Bacillus_megaterium_QM_B1551_uid15862	L36	paralog_number:1	seqscore:0.8113	NULL	N-longer_than_prot(nt):NULL	C-longer_than_prot(nt):NULL	prot_gi:NULL
118475778_138920_139051	Bacillus_thuringiensis_Al_Hakam	L36	paralog_number:1	seqscore:0.8031	NULL	N-longer_than_prot(nt):NULL	C-longer_than_prot(nt):NULL	prot_gi:NULL
49476684_138927_139058	Bacillus_thuringiensis_konkukian	L36	paralog_number:1	seqscore:0.8031	NULL	N-longer_than_prot(nt):NULL	C-longer_than_prot(nt):NULL	prot_gi:NULL
29345410_3367027_3366914	Bacteroides_thetaiotaomicron_VPI-5482	L36	paralog_number:1	seqscore:0.7812	NULL	N-longer_than_prot(nt):NULL	C-longer_than_prot(nt):NULL	prot_gi:NULL
150002608_1090029_1089916	Bacteroides_vulgatus_ATCC_8482	L36	paralog_number:1	seqscore:0.7812	NULL	N-longer_than_prot(nt):NULL	C-longer_than_prot(nt):NULL	prot_gi:NULL
219682499_480895_481005	Bifidobacterium_animalis_lactis_AD011	L36	paralog_number:1	seqscore:0.8031	NULL	N-longer_than_prot(nt):NULL	C-longer_than_prot(nt):NULL	prot_gi:NULL
154173617_1886027_1885917	Campylobacter_curvus_525_92	L36	paralog_number:1	seqscore:0.7988	NULL	N-longer_than_prot(nt):NULL	C-longer_than_prot(nt):NULL	prot_gi:NULL
118474057_44659_44769	Campylobacter_fetus_82-40	L36	paralog_number:1	seqscore:0.8350	NULL	N-longer_than_prot(nt):NULL	C-longer_than_prot(nt):NULL	prot_gi:NULL
154147866_185910_185800	Campylobacter_hominis_ATCC_BAA-381	L36	paralog_number:1	seqscore:0.8385	NULL	N-longer_than_prot(nt):NULL	C-longer_than_prot(nt):NULL	prot_gi:NULL
153950938_1718514_1718654	Campylobacter_jejuni_doylei_269_97	L36	paralog_number:1	seqscore:0.8334	NULL	N-longer_than_prot(nt):NULL	C-longer_than_prot(nt):NULL	prot_gi:NULL
257091663_3992719_3992576	Candidatus_Accumulibacter_phosphatis_clade_IIA_UW_1	L36	paralog_number:1	seqscore:0.7515	NULL	N-longer_than_prot(nt):NULL	C-longer_than_prot(nt):NULL	prot_gi:NULL
189501470_199062_198949	Candidatus_Amoebophilus_asiaticus_5a2	L36	paralog_number:1	seqscore:0.7504	NULL	N-longer_than_prot(nt):NULL	C-longer_than_prot(nt):NULL	prot_gi:NULL
212550357_94825_94712	Candidatus_Azobacteroides_pseudotrichonymphae_genomovar__CFP2	L36	paralog_number:1	seqscore:0.6850	NULL	N-longer_than_prot(nt):NULL	C-longer_than_prot(nt):NULL	prot_gi:NULL
255764459_41389_41520	Candidatus_Liberibacter_asiaticus_psy62	L36	paralog_number:1	seqscore:0.5143	NULL	N-longer_than_prot(nt):NULL	C-longer_than_prot(nt):NULL	prot_gi:NULL
295698239_422666_422556	Candidatus_Riesia_pediculicola_USDA_uid46841	L36	paralog_number:1	seqscore:0.7749	NULL	N-longer_than_prot(nt):NULL	C-longer_than_prot(nt):NULL	prot_gi:NULL
78185892_199964_200095	Chlorobium_luteolum_DSM_273	L36	paralog_number:1	seqscore:0.7908	NULL	N-longer_than_prot(nt):NULL	C-longer_than_prot(nt):NULL	prot_gi:NULL
28209834_2735558_2735448	Clostridium_tetani_E88	L36	paralog_number:1	seqscore:0.8048	NULL	N-longer_than_prot(nt):NULL	C-longer_than_prot(nt):NULL	prot_gi:NULL
58036263_2681364_2681224	Corynebacterium_glutamicum_ATCC_13032_Kitasato	L36	paralog_number:1	seqscore:0.6137	NULL	N-longer_than_prot(nt):NULL	C-longer_than_prot(nt):NULL	prot_gi:NULL
212211668_1687088_1686969	Coxiella_burnetii_CbuG_Q212	L36	paralog_number:1	seqscore:0.7357	NULL	N-longer_than_prot(nt):NULL	C-longer_than_prot(nt):NULL	prot_gi:NULL
212217688_411731_411850	Coxiella_burnetii_CbuK_Q154	L36	paralog_number:1	seqscore:0.7357	NULL	N-longer_than_prot(nt):NULL	C-longer_than_prot(nt):NULL	prot_gi:NULL
154705721_1821518_1821399	Coxiella_burnetii_Dugway_7E9-12	L36	paralog_number:1	seqscore:0.7357	NULL	N-longer_than_prot(nt):NULL	C-longer_than_prot(nt):NULL	prot_gi:NULL
260595792_3987672_3987538	Cronobacter_turicensis_z3032_uid40821	L36	paralog_number:1	seqscore:0.8095	NULL	N-longer_than_prot(nt):NULL	C-longer_than_prot(nt):NULL	prot_gi:NULL
270307451_411939_412049	Dehalococcoides_VS	L36	paralog_number:1	seqscore:0.7508	NULL	N-longer_than_prot(nt):NULL	C-longer_than_prot(nt):NULL	prot_gi:NULL
269137358_3393325_3393212	Edwardsiella_tarda_EIB202	L36	paralog_number:1	seqscore:0.8141	NULL	N-longer_than_prot(nt):NULL	C-longer_than_prot(nt):NULL	prot_gi:NULL
259906682_3672663_3672481	Erwinia_pyrifoliae_Ep1_96_uid40659	L36	paralog_number:1	seqscore:0.8253	NULL	N-longer_than_prot(nt):NULL	C-longer_than_prot(nt):NULL	prot_gi:NULL
218693476_3792372_3792259	Escherichia_coli_55989	L36	paralog_number:1	seqscore:0.8079	NULL	N-longer_than_prot(nt):NULL	C-longer_than_prot(nt):NULL	prot_gi:NULL
117622295_3733459_3733346	Escherichia_coli_APEC_O1	L36	paralog_number:1	seqscore:0.8079	NULL	N-longer_than_prot(nt):NULL	C-longer_than_prot(nt):NULL	prot_gi:NULL
26245917_3874110_3873997	Escherichia_coli_CFT073	L36	paralog_number:1	seqscore:0.8079	NULL	N-longer_than_prot(nt):NULL	C-longer_than_prot(nt):NULL	prot_gi:NULL
218687878_3884121_3884008	Escherichia_coli_ED1a	L36	paralog_number:1	seqscore:0.8079	NULL	N-longer_than_prot(nt):NULL	C-longer_than_prot(nt):NULL	prot_gi:NULL
218552585_3523792_3523679	Escherichia_coli_IAI1	L36	paralog_number:1	seqscore:0.8079	NULL	N-longer_than_prot(nt):NULL	C-longer_than_prot(nt):NULL	prot_gi:NULL
218698419_3957109_3956996	Escherichia_coli_IAI39	L36	paralog_number:1	seqscore:0.8079	NULL	N-longer_than_prot(nt):NULL	C-longer_than_prot(nt):NULL	prot_gi:NULL
218556939_3648249_3648136	Escherichia_coli_S88	L36	paralog_number:1	seqscore:0.8079	NULL	N-longer_than_prot(nt):NULL	C-longer_than_prot(nt):NULL	prot_gi:NULL
218703261_3888993_3888880	Escherichia_coli_UMN026	L36	paralog_number:1	seqscore:0.8079	NULL	N-longer_than_prot(nt):NULL	C-longer_than_prot(nt):NULL	prot_gi:NULL
218547440_3358826_3358713	Escherichia_fergusonii_ATCC_35469	L36	paralog_number:1	seqscore:0.8079	NULL	N-longer_than_prot(nt):NULL	C-longer_than_prot(nt):NULL	prot_gi:NULL
156501369_244197_244334	Francisella_tularensis_holarctica_FTNF002_00	L36	paralog_number:1	seqscore:0.7682	NULL	N-longer_than_prot(nt):NULL	C-longer_than_prot(nt):NULL	prot_gi:NULL
115313981_244268_244405	Francisella_tularensis_holarctica_OSU18	L36	paralog_number:1	seqscore:0.7682	NULL	N-longer_than_prot(nt):NULL	C-longer_than_prot(nt):NULL	prot_gi:NULL
138893679_137736_137909	Geobacillus_thermodenitrificans_NG80-2	L36	paralog_number:1	seqscore:0.8079	NULL	N-longer_than_prot(nt):NULL	C-longer_than_prot(nt):NULL	prot_gi:NULL
39995111_3117765_3117649	Geobacter_sulfurreducens	L36	paralog_number:1	seqscore:0.7826	NULL	N-longer_than_prot(nt):NULL	C-longer_than_prot(nt):NULL	prot_gi:NULL
148262085_1284818_1284928	Geobacter_uraniumreducens_Rf4	L36	paralog_number:1	seqscore:0.7521	NULL	N-longer_than_prot(nt):NULL	C-longer_than_prot(nt):NULL	prot_gi:NULL
162960935_915796_915906	Haemophilus_influenzae_86_028NP	L36	paralog_number:1	seqscore:0.8084	NULL	N-longer_than_prot(nt):NULL	C-longer_than_prot(nt):NULL	prot_gi:NULL
148826757_1381518_1381628	Haemophilus_influenzae_PittGG	L36	paralog_number:1	seqscore:0.8084	NULL	N-longer_than_prot(nt):NULL	C-longer_than_prot(nt):NULL	prot_gi:NULL
32265499_1340651_1340809	Helicobacter_hepaticus	L36	paralog_number:1	seqscore:0.7794	NULL	N-longer_than_prot(nt):NULL	C-longer_than_prot(nt):NULL	prot_gi:NULL
291276243_1168819_1168706	Helicobacter_mustelae_12198_uid46647	L36	paralog_number:1	seqscore:0.7794	NULL	N-longer_than_prot(nt):NULL	C-longer_than_prot(nt):NULL	prot_gi:NULL
208433976_1362404_1362291	Helicobacter_pylori_G27	L36	paralog_number:1	seqscore:0.7753	NULL	N-longer_than_prot(nt):NULL	C-longer_than_prot(nt):NULL	prot_gi:NULL
210134201_1349806_1349693	Helicobacter_pylori_P12	L36	paralog_number:1	seqscore:0.7753	NULL	N-longer_than_prot(nt):NULL	C-longer_than_prot(nt):NULL	prot_gi:NULL
152968582_4057422_4057309	Klebsiella_pneumoniae_MGH_78578	L36	paralog_number:1	seqscore:0.8079	NULL	N-longer_than_prot(nt):NULL	C-longer_than_prot(nt):NULL	prot_gi:NULL
238892256_4774199_4774086	Klebsiella_pneumoniae_NTUH_K2044	L36	paralog_number:1	seqscore:0.8079	NULL	N-longer_than_prot(nt):NULL	C-longer_than_prot(nt):NULL	prot_gi:NULL
295691862_327894_328022	Lactobacillus_crispatus_ST1_uid48359	L36	paralog_number:1	seqscore:0.8073	NULL	N-longer_than_prot(nt):NULL	C-longer_than_prot(nt):NULL	prot_gi:NULL
161506634_335448_335576	Lactobacillus_helveticus_DPC_4571	L36	paralog_number:1	seqscore:0.8073	NULL	N-longer_than_prot(nt):NULL	C-longer_than_prot(nt):NULL	prot_gi:NULL
183219427_2030682_2030569	Leptospira_biflexa_serovar_Patoc__Patoc_1__Paris_	L36	paralog_number:1	seqscore:0.7851	NULL	N-longer_than_prot(nt):NULL	C-longer_than_prot(nt):NULL	prot_gi:NULL
226222639_2660573_2660457	Listeria_monocytogenes_Clip81459	L36	paralog_number:1	seqscore:0.8175	NULL	N-longer_than_prot(nt):NULL	C-longer_than_prot(nt):NULL	prot_gi:NULL
145220606_5294127_5294005	Mycobacterium_gilvum_PYR-GCK	L36	paralog_number:1	seqscore:0.7468	NULL	N-longer_than_prot(nt):NULL	C-longer_than_prot(nt):NULL	prot_gi:NULL
291319937_660790_660680	Mycoplasma_agalactiae_uid46679	L36	paralog_number:1	seqscore:0.8089	NULL	N-longer_than_prot(nt):NULL	C-longer_than_prot(nt):NULL	prot_gi:NULL
240047135_140287_140403	Mycoplasma_conjunctivae_HRC_581_uid32285	L36	paralog_number:1	seqscore:0.6758	NULL	N-longer_than_prot(nt):NULL	C-longer_than_prot(nt):NULL	prot_gi:NULL
54019969_241707_241835	Mycoplasma_hyopneumoniae_232	L36	paralog_number:1	seqscore:0.6615	NULL	N-longer_than_prot(nt):NULL	C-longer_than_prot(nt):NULL	prot_gi:NULL
127763381_830909_830745	Mycoplasma_mycoides	L36	paralog_number:1	seqscore:0.7942	NULL	N-longer_than_prot(nt):NULL	C-longer_than_prot(nt):NULL	prot_gi:NULL
26553452_1317088_1316963	Mycoplasma_penetrans	L36	paralog_number:1	seqscore:0.7204	NULL	N-longer_than_prot(nt):NULL	C-longer_than_prot(nt):NULL	prot_gi:NULL
194097589_2042821_2042931	Neisseria_gonorrhoeae_NCCP11945	L36	paralog_number:1	seqscore:0.7361	NULL	N-longer_than_prot(nt):NULL	C-longer_than_prot(nt):NULL	prot_gi:NULL
114330036_590956_591102	Nitrosomonas_eutropha_C71	L36	paralog_number:1	seqscore:0.7521	NULL	N-longer_than_prot(nt):NULL	C-longer_than_prot(nt):NULL	prot_gi:NULL
82701135_906507_906620	Nitrosospira_multiformis_ATCC_25196	L36	paralog_number:1	seqscore:0.7527	NULL	N-longer_than_prot(nt):NULL	C-longer_than_prot(nt):NULL	prot_gi:NULL
118578449_734049_734159	Pelobacter_propionicus_DSM_2379	L36	paralog_number:1	seqscore:0.7547	NULL	N-longer_than_prot(nt):NULL	C-longer_than_prot(nt):NULL	prot_gi:NULL
253987483_4866957_4866811	Photorhabdus_asymbiotica	L36	paralog_number:1	seqscore:0.8195	NULL	N-longer_than_prot(nt):NULL	C-longer_than_prot(nt):NULL	prot_gi:NULL
145588189_71747_71860	Polynucleobacter_necessarius_asymbioticus_QLW_P1DMWA_1	L36	paralog_number:1	seqscore:0.6939	NULL	N-longer_than_prot(nt):NULL	C-longer_than_prot(nt):NULL	prot_gi:NULL
157412338_1558426_1558313	Prochlorococcus_marinus_MIT_9215	L36	paralog_number:1	seqscore:0.6937	NULL	N-longer_than_prot(nt):NULL	C-longer_than_prot(nt):NULL	prot_gi:NULL
126695337_1461567_1461454	Prochlorococcus_marinus_MIT_9301	L36	paralog_number:1	seqscore:0.6937	NULL	N-longer_than_prot(nt):NULL	C-longer_than_prot(nt):NULL	prot_gi:NULL
124024712_1636912_1636775	Prochlorococcus_marinus_NATL1A	L36	paralog_number:1	seqscore:0.7058	NULL	N-longer_than_prot(nt):NULL	C-longer_than_prot(nt):NULL	prot_gi:NULL
77358982_2988028_2987918	Pseudoalteromonas_haloplanktis_TAC125	L36	paralog_number:1	seqscore:0.7924	NULL	N-longer_than_prot(nt):NULL	C-longer_than_prot(nt):NULL	prot_gi:NULL
218888746_735984_736103	Pseudomonas_aeruginosa_LESB58	L36	paralog_number:1	seqscore:0.8424	NULL	N-longer_than_prot(nt):NULL	C-longer_than_prot(nt):NULL	prot_gi:NULL
70728250_6352006_6351872	Pseudomonas_fluorescens_Pf-5	L36	paralog_number:1	seqscore:0.8550	NULL	N-longer_than_prot(nt):NULL	C-longer_than_prot(nt):NULL	prot_gi:NULL
255961261_5695078_5694944	Pseudomonas_fluorescens_Pf0_1	L36	paralog_number:1	seqscore:0.8550	NULL	N-longer_than_prot(nt):NULL	C-longer_than_prot(nt):NULL	prot_gi:NULL
167031021_578915_579079	Pseudomonas_putida_GB_1	L36	paralog_number:1	seqscore:0.8550	NULL	N-longer_than_prot(nt):NULL	C-longer_than_prot(nt):NULL	prot_gi:NULL
66043271_5392954_5392787	Pseudomonas_syringae_pv_B728a	L36	paralog_number:1	seqscore:0.8550	NULL	N-longer_than_prot(nt):NULL	C-longer_than_prot(nt):NULL	prot_gi:NULL
116249766_4275503_4275634	Rhizobium_leguminosarum_bv_viciae_3841	L36	paralog_number:1	seqscore:0.6659	NULL	N-longer_than_prot(nt):NULL	C-longer_than_prot(nt):NULL	prot_gi:NULL
161501984_4137989_4138102	Salmonella_enterica_arizonae_serovar_62_z4_z23__	L36	paralog_number:1	seqscore:0.8079	NULL	N-longer_than_prot(nt):NULL	C-longer_than_prot(nt):NULL	prot_gi:NULL
197247352_3502009_3501896	Salmonella_enterica_serovar_Agona_SL483	L36	paralog_number:1	seqscore:0.8079	NULL	N-longer_than_prot(nt):NULL	C-longer_than_prot(nt):NULL	prot_gi:NULL
198241740_3626794_3626681	Salmonella_enterica_serovar_Dublin_CT_02021853	L36	paralog_number:1	seqscore:0.8079	NULL	N-longer_than_prot(nt):NULL	C-longer_than_prot(nt):NULL	prot_gi:NULL
194447306_3600290_3600177	Salmonella_enterica_serovar_Heidelberg_SL476	L36	paralog_number:1	seqscore:0.8079	NULL	N-longer_than_prot(nt):NULL	C-longer_than_prot(nt):NULL	prot_gi:NULL
194442203_3568012_3567899	Salmonella_enterica_serovar_Newport_SL254	L36	paralog_number:1	seqscore:0.8079	NULL	N-longer_than_prot(nt):NULL	C-longer_than_prot(nt):NULL	prot_gi:NULL
161612313_3544630_3544517	Salmonella_enterica_serovar_Paratyphi_B_SPB7	L36	paralog_number:1	seqscore:0.8079	NULL	N-longer_than_prot(nt):NULL	C-longer_than_prot(nt):NULL	prot_gi:NULL
224581838_3518913_3518800	Salmonella_enterica_serovar_Paratyphi_C_RKS4594	L36	paralog_number:1	seqscore:0.8079	NULL	N-longer_than_prot(nt):NULL	C-longer_than_prot(nt):NULL	prot_gi:NULL
194733902_3483909_3483796	Salmonella_enterica_serovar_Schwarzengrund_CVM19633	L36	paralog_number:1	seqscore:0.8079	NULL	N-longer_than_prot(nt):NULL	C-longer_than_prot(nt):NULL	prot_gi:NULL
160873126_259745_259855	Shewanella_baltica_OS195	L36	paralog_number:1	seqscore:0.8016	NULL	N-longer_than_prot(nt):NULL	C-longer_than_prot(nt):NULL	prot_gi:NULL
167621941_5014559_5014449	Shewanella_halifaxensis_HAW_EB4	L36	paralog_number:1	seqscore:0.8186	NULL	N-longer_than_prot(nt):NULL	C-longer_than_prot(nt):NULL	prot_gi:NULL
157959830_220948_221058	Shewanella_pealeana_ATCC_700345	L36	paralog_number:1	seqscore:0.8016	NULL	N-longer_than_prot(nt):NULL	C-longer_than_prot(nt):NULL	prot_gi:NULL
157373141_5274333_5274223	Shewanella_sediminis_HAW-EB3	L36	paralog_number:1	seqscore:0.8016	NULL	N-longer_than_prot(nt):NULL	C-longer_than_prot(nt):NULL	prot_gi:NULL
82749777_2247018_2246902	Staphylococcus_aureus_RF122	L36	paralog_number:1	seqscore:0.8144	NULL	N-longer_than_prot(nt):NULL	C-longer_than_prot(nt):NULL	prot_gi:NULL
76786714_88046_88159	Streptococcus_agalactiae_A909	L36	paralog_number:1	seqscore:0.8141	NULL	N-longer_than_prot(nt):NULL	C-longer_than_prot(nt):NULL	prot_gi:NULL
290579526_1844549_1844436	Streptococcus_mutans_NN2025_uid46353	L36	paralog_number:1	seqscore:0.8141	NULL	N-longer_than_prot(nt):NULL	C-longer_than_prot(nt):NULL	prot_gi:NULL
221230948_203476_203589	Streptococcus_pneumoniae_ATCC_700669	L36	paralog_number:1	seqscore:0.8141	NULL	N-longer_than_prot(nt):NULL	C-longer_than_prot(nt):NULL	prot_gi:NULL
182682970_229669_229782	Streptococcus_pneumoniae_CGSP14	L36	paralog_number:1	seqscore:0.8141	NULL	N-longer_than_prot(nt):NULL	C-longer_than_prot(nt):NULL	prot_gi:NULL
116515308_208068_208181	Streptococcus_pneumoniae_D39	L36	paralog_number:1	seqscore:0.8141	NULL	N-longer_than_prot(nt):NULL	C-longer_than_prot(nt):NULL	prot_gi:NULL
194396645_205143_205256	Streptococcus_pneumoniae_G54	L36	paralog_number:1	seqscore:0.8141	NULL	N-longer_than_prot(nt):NULL	C-longer_than_prot(nt):NULL	prot_gi:NULL
146317663_84816_84944	Streptococcus_suis_05ZYH33	L36	paralog_number:1	seqscore:0.8149	NULL	N-longer_than_prot(nt):NULL	C-longer_than_prot(nt):NULL	prot_gi:NULL
146319850_84812_84940	Streptococcus_suis_98HAH33	L36	paralog_number:1	seqscore:0.8149	NULL	N-longer_than_prot(nt):NULL	C-longer_than_prot(nt):NULL	prot_gi:NULL
170076636_1078707_1078597	Synechococcus_PCC_7002	L36	paralog_number:1	seqscore:0.8435	NULL	N-longer_than_prot(nt):NULL	C-longer_than_prot(nt):NULL	prot_gi:NULL
222098974_994671_994784	Thermotoga_neapolitana_DSM_4359	L36	paralog_number:1	seqscore:0.8278	NULL	N-longer_than_prot(nt):NULL	C-longer_than_prot(nt):NULL	prot_gi:NULL
117956319_755003_754893	Vibrio_vulnificus_CMCP6	L36	paralog_number:1	seqscore:0.7969	NULL	N-longer_than_prot(nt):NULL	C-longer_than_prot(nt):NULL	prot_gi:NULL
37678184_394607_394717	Vibrio_vulnificus_YJ016	L36	paralog_number:1	seqscore:0.7969	NULL	N-longer_than_prot(nt):NULL	C-longer_than_prot(nt):NULL	prot_gi:NULL
58579623_2289783_2289634	Xanthomonas_oryzae_KACC10331	L36	paralog_number:1	seqscore:0.7298	NULL	N-longer_than_prot(nt):NULL	C-longer_than_prot(nt):NULL	prot_gi:NULL
162418099_615354_615494	Yersinia_pestis_Angola	L36	paralog_number:1	seqscore:0.8195	NULL	N-longer_than_prot(nt):NULL	C-longer_than_prot(nt):NULL	prot_gi:NULL
108805998_3594014_3593874	Yersinia_pestis_Antiqua	L36	paralog_number:1	seqscore:0.8195	NULL	N-longer_than_prot(nt):NULL	C-longer_than_prot(nt):NULL	prot_gi:NULL
22123922_4453289_4453429	Yersinia_pestis_KIM_10_uid288	L36	paralog_number:1	seqscore:0.8195	NULL	N-longer_than_prot(nt):NULL	C-longer_than_prot(nt):NULL	prot_gi:NULL
108810166_4388068_4387928	Yersinia_pestis_Nepal516	L36	paralog_number:1	seqscore:0.8195	NULL	N-longer_than_prot(nt):NULL	C-longer_than_prot(nt):NULL	prot_gi:NULL
145597324_158696_158836	Yersinia_pestis_Pestoides_F	L36	paralog_number:1	seqscore:0.8195	NULL	N-longer_than_prot(nt):NULL	C-longer_than_prot(nt):NULL	prot_gi:NULL
294502110_229194_229334	Yersinia_pestis_Z176003_uid47317	L36	paralog_number:1	seqscore:0.8195	NULL	N-longer_than_prot(nt):NULL	C-longer_than_prot(nt):NULL	prot_gi:NULL
153946813_4384588_4384448	Yersinia_pseudotuberculosis_IP_31758	L36	paralog_number:1	seqscore:0.8195	NULL	N-longer_than_prot(nt):NULL	C-longer_than_prot(nt):NULL	prot_gi:NULL
284928601_1187664_1187774	cyanobacterium_UCYN_A_uid43697	L36	paralog_number:1	seqscore:0.7796	NULL	N-longer_than_prot(nt):NULL	C-longer_than_prot(nt):NULL	prot_gi:NULL
158333233_1238668_1238558	Acaryochloris_marina_MBIC11017	L36	paralog_number:1	seqscore:0.8410	NULL	N-longer_than_prot(nt):NULL	C-longer_than_prot(nt):NULL	prot_gi:NULL
258541105_220896_220693	Acetobacter_pasteurianus_IFO_3283_01	L36	paralog_number:1	seqscore:0.7456	NULL	N-longer_than_prot(nt):NULL	C-longer_than_prot(nt):NULL	prot_gi:NULL
117617447_345975_346085	Aeromonas_hydrophila_ATCC_7966	L36	paralog_number:1	seqscore:0.7990	NULL	N-longer_than_prot(nt):NULL	C-longer_than_prot(nt):NULL	prot_gi:NULL
209693634_374078_374209	Aliivibrio_salmonicida_LFI1238	L36	paralog_number:1	seqscore:0.7986	NULL	N-longer_than_prot(nt):NULL	C-longer_than_prot(nt):NULL	prot_gi:NULL
157163852_1889491_1889381	Campylobacter_concisus_13826	L36	paralog_number:1	seqscore:0.8145	NULL	N-longer_than_prot(nt):NULL	C-longer_than_prot(nt):NULL	prot_gi:NULL
157144296_4341103_4340990	Citrobacter_koseri_ATCC_BAA-895	L36	paralog_number:1	seqscore:0.8219	NULL	N-longer_than_prot(nt):NULL	C-longer_than_prot(nt):NULL	prot_gi:NULL
206895078_880675_880565	Coprothermobacter_proteolyticus_DSM_5265	L36	paralog_number:1	seqscore:0.8720	NULL	N-longer_than_prot(nt):NULL	C-longer_than_prot(nt):NULL	prot_gi:NULL
188590795_3095464_3095348	Cupriavidus_taiwanensis	L36	paralog_number:1	seqscore:0.8049	NULL	N-longer_than_prot(nt):NULL	C-longer_than_prot(nt):NULL	prot_gi:NULL
110636427_3587212_3587087	Cytophaga_hutchinsonii_ATCC_33406	L36	paralog_number:1	seqscore:0.7313	NULL	N-longer_than_prot(nt):NULL	C-longer_than_prot(nt):NULL	prot_gi:NULL
160895450_1155875_1155985	Delftia_acidovorans_SPH-1	L36	paralog_number:1	seqscore:0.7860	NULL	N-longer_than_prot(nt):NULL	C-longer_than_prot(nt):NULL	prot_gi:NULL
218777860_2480887_2480723	Desulfatibacillum_alkenivorans_AK_01	L36	paralog_number:1	seqscore:0.8198	NULL	N-longer_than_prot(nt):NULL	C-longer_than_prot(nt):NULL	prot_gi:NULL
256827818_3141272_3141162	Desulfomicrobium_baculatum_DSM_4028	L36	paralog_number:1	seqscore:0.7571	NULL	N-longer_than_prot(nt):NULL	C-longer_than_prot(nt):NULL	prot_gi:NULL
158520017_851263_851373	Candidatus_Desulfococcus_oleovorans_Hxd3	L36	paralog_number:1	seqscore:0.8128	NULL	N-longer_than_prot(nt):NULL	C-longer_than_prot(nt):NULL	prot_gi:NULL
271498578_4258088_4257975	Dickeya_dadantii_Ech586	L36	paralog_number:1	seqscore:0.8321	NULL	N-longer_than_prot(nt):NULL	C-longer_than_prot(nt):NULL	prot_gi:NULL
146328629_1124489_1124349	Dichelobacter_nodosus_VCS1703A	L36	paralog_number:1	seqscore:0.6627	NULL	N-longer_than_prot(nt):NULL	C-longer_than_prot(nt):NULL	prot_gi:NULL
238917983_3472540_3472427	Edwardsiella_ictaluri_93_146	L36	paralog_number:1	seqscore:0.8321	NULL	N-longer_than_prot(nt):NULL	C-longer_than_prot(nt):NULL	prot_gi:NULL
238915976_346897_347007	Eubacterium_eligens_ATCC_27750	L36	paralog_number:1	seqscore:0.7867	NULL	N-longer_than_prot(nt):NULL	C-longer_than_prot(nt):NULL	prot_gi:NULL
169823697_191045_191155	Finegoldia_magna_ATCC_29328	L36	paralog_number:1	seqscore:0.8619	NULL	N-longer_than_prot(nt):NULL	C-longer_than_prot(nt):NULL	prot_gi:NULL
167626225_613138_613001	Francisella_philomiragia_ATCC_25017	L36	paralog_number:1	seqscore:0.7753	NULL	N-longer_than_prot(nt):NULL	C-longer_than_prot(nt):NULL	prot_gi:NULL
19703352_1944485_1944375	Fusobacterium_nucleatum	L36	paralog_number:1	seqscore:0.7637	NULL	N-longer_than_prot(nt):NULL	C-longer_than_prot(nt):NULL	prot_gi:NULL
222053117_4004954_4004817	Geobacter_FRC_32	L36	paralog_number:1	seqscore:0.7748	NULL	N-longer_than_prot(nt):NULL	C-longer_than_prot(nt):NULL	prot_gi:NULL
120434372_2933287_2933174	Gramella_forsetii_KT0803	L36	paralog_number:1	seqscore:0.8220	NULL	N-longer_than_prot(nt):NULL	C-longer_than_prot(nt):NULL	prot_gi:NULL
109946640_135465_135578	Helicobacter_acinonychis_Sheeba	L36	paralog_number:1	seqscore:0.7832	NULL	N-longer_than_prot(nt):NULL	C-longer_than_prot(nt):NULL	prot_gi:NULL
134093294_3107777_3107667	Herminiimonas_arsenicoxydans	L36	paralog_number:1	seqscore:0.8056	NULL	N-longer_than_prot(nt):NULL	C-longer_than_prot(nt):NULL	prot_gi:NULL
159896533_6266138_6266311	Herpetosiphon_aurantiacus_ATCC_23779	L36	paralog_number:1	seqscore:0.7462	NULL	N-longer_than_prot(nt):NULL	C-longer_than_prot(nt):NULL	prot_gi:NULL
206575712_440695_440808	Klebsiella_pneumoniae_342	L36	paralog_number:1	seqscore:0.8219	NULL	N-longer_than_prot(nt):NULL	C-longer_than_prot(nt):NULL	prot_gi:NULL
94986445_1207282_1207404	Lawsonia_intracellularis_PHE_MN1-00	L36	paralog_number:1	seqscore:0.8248	NULL	N-longer_than_prot(nt):NULL	C-longer_than_prot(nt):NULL	prot_gi:NULL
295815281_447200_447361	Legionella_pneumophila_Corby	L36	paralog_number:1	seqscore:0.7836	NULL	N-longer_than_prot(nt):NULL	C-longer_than_prot(nt):NULL	prot_gi:NULL
170016358_1650868_1650749	Leuconostoc_citreum_KM20	L36	paralog_number:1	seqscore:0.7526	NULL	N-longer_than_prot(nt):NULL	C-longer_than_prot(nt):NULL	prot_gi:NULL
169825618_4446585_4446475	Lysinibacillus_sphaericus_C3_41	L36	paralog_number:1	seqscore:0.8261	NULL	N-longer_than_prot(nt):NULL	C-longer_than_prot(nt):NULL	prot_gi:NULL
166362741_4820506_4820396	Microcystis_aeruginosa_NIES_843	L36	paralog_number:1	seqscore:0.8726	NULL	N-longer_than_prot(nt):NULL	C-longer_than_prot(nt):NULL	prot_gi:NULL
148377268_608304_608194	Mycoplasma_agalactiae_PG2	L36	paralog_number:1	seqscore:0.8220	NULL	N-longer_than_prot(nt):NULL	C-longer_than_prot(nt):NULL	prot_gi:NULL
224372070_1582483_1582373	Nautilia_profundicola_AmH	L36	paralog_number:1	seqscore:0.8614	NULL	N-longer_than_prot(nt):NULL	C-longer_than_prot(nt):NULL	prot_gi:NULL
59800473_1796160_1796050	Neisseria_gonorrhoeae_FA_1090	L36	paralog_number:1	seqscore:0.7537	NULL	N-longer_than_prot(nt):NULL	C-longer_than_prot(nt):NULL	prot_gi:NULL
30248031_464057_464185	Nitrosomonas_europaea	L36	paralog_number:1	seqscore:0.7897	NULL	N-longer_than_prot(nt):NULL	C-longer_than_prot(nt):NULL	prot_gi:NULL
150006674_2778845_2778678	Parabacteroides_distasonis_ATCC_8503	L36	paralog_number:1	seqscore:0.7921	NULL	N-longer_than_prot(nt):NULL	C-longer_than_prot(nt):NULL	prot_gi:NULL
37524032_5488023_5487877	Photorhabdus_luminescens	L36	paralog_number:1	seqscore:0.8281	NULL	N-longer_than_prot(nt):NULL	C-longer_than_prot(nt):NULL	prot_gi:NULL
123967536_1487912_1487799	Prochlorococcus_marinus_AS9601	L36	paralog_number:1	seqscore:0.7074	NULL	N-longer_than_prot(nt):NULL	C-longer_than_prot(nt):NULL	prot_gi:NULL
148651817_533675_533791	Psychrobacter_PRwf-1	L36	paralog_number:1	seqscore:0.8802	NULL	N-longer_than_prot(nt):NULL	C-longer_than_prot(nt):NULL	prot_gi:NULL
110677421_692596_692387	Roseobacter_denitrificans_OCh_114	L36	paralog_number:1	seqscore:0.6862	NULL	N-longer_than_prot(nt):NULL	C-longer_than_prot(nt):NULL	prot_gi:NULL
283457089_524370_524570	Rothia_mucilaginosa	L36	paralog_number:1	seqscore:0.8161	NULL	N-longer_than_prot(nt):NULL	C-longer_than_prot(nt):NULL	prot_gi:NULL
108802856_2156848_2156738	Rubrobacter_xylanophilus_DSM_9941	L36	paralog_number:1	seqscore:0.8416	NULL	N-longer_than_prot(nt):NULL	C-longer_than_prot(nt):NULL	prot_gi:NULL
157368249_5012728_5012615	Serratia_proteamaculans_568	L36	paralog_number:1	seqscore:0.8321	NULL	N-longer_than_prot(nt):NULL	C-longer_than_prot(nt):NULL	prot_gi:NULL
187730020_3424737_3424624	Shigella_boydii_CDC_3083_94	L36	paralog_number:1	seqscore:0.8219	NULL	N-longer_than_prot(nt):NULL	C-longer_than_prot(nt):NULL	prot_gi:NULL
85857845_325257_325370	Syntrophus_aciditrophicus_SB	L36	paralog_number:1	seqscore:0.7840	NULL	N-longer_than_prot(nt):NULL	C-longer_than_prot(nt):NULL	prot_gi:NULL
116747452_1929854_1929997	Syntrophobacter_fumaroxidans_MPOB	L36	paralog_number:1	seqscore:0.8796	NULL	N-longer_than_prot(nt):NULL	C-longer_than_prot(nt):NULL	prot_gi:NULL
254784273_972165_972278	Teredinibacter_turnerae_T7901	L36	paralog_number:1	seqscore:0.8582	NULL	N-longer_than_prot(nt):NULL	C-longer_than_prot(nt):NULL	prot_gi:NULL
217076133_1247582_1247719	Thermosipho_africanus_TCF52B	L36	paralog_number:1	seqscore:0.8354	NULL	N-longer_than_prot(nt):NULL	C-longer_than_prot(nt):NULL	prot_gi:NULL
206889172_1372629_1372519	Thermodesulfovibrio_yellowstonii_DSM_11347	L36	paralog_number:1	seqscore:0.8252	NULL	N-longer_than_prot(nt):NULL	C-longer_than_prot(nt):NULL	prot_gi:NULL
74316018_448068_448178	Thiobacillus_denitrificans_ATCC_25259	L36	paralog_number:1	seqscore:0.8367	NULL	N-longer_than_prot(nt):NULL	C-longer_than_prot(nt):NULL	prot_gi:NULL
121607004_2612936_2612742	Verminephrobacter_eiseniae_EF01-2	L36	paralog_number:1	seqscore:0.7740	NULL	N-longer_than_prot(nt):NULL	C-longer_than_prot(nt):NULL	prot_gi:NULL
34556458_1606340_1606230	Wolinella_succinogenes	L36	paralog_number:1	seqscore:0.7977	NULL	N-longer_than_prot(nt):NULL	C-longer_than_prot(nt):NULL	prot_gi:NULL
290473094_4056767_4056621	Xenorhabdus_bovienii_SS_2004_uid46345	L36	paralog_number:1	seqscore:0.8281	NULL	N-longer_than_prot(nt):NULL	C-longer_than_prot(nt):NULL	prot_gi:NULL
295131884_4160419_4160306	Zunongwangia_profunda_SM_A87_uid48073	L36	paralog_number:1	seqscore:0.8220	NULL	N-longer_than_prot(nt):NULL	C-longer_than_prot(nt):NULL	prot_gi:NULL
161508266_2370508_2369858	Staphylococcus_aureus_USA300_TCH1516	L4	paralog_number:1	seqscore:0.7328	NULL	N-longer_than_prot(nt):NULL	C-longer_than_prot(nt):NULL	prot_gi:NULL
51243852_man_1279586_1279753@1279787_1280128	Desulfotalea_psychrophila_LSv54	L6	paralog_number:1	seqscore:0.0000	NULL	N-longer_than_prot(nt):NULL	C-longer_than_prot(nt):NULL	prot_gi:NULL
157144296_4344509_4343979	Citrobacter_koseri_ATCC_BAA-895	L6	paralog_number:1	seqscore:0.7026	NULL	N-longer_than_prot(nt):NULL	C-longer_than_prot(nt):NULL	prot_gi:NULL
114326664_646406_646936	Granulobacter_bethesdensis_CGDNIH1	L6	paralog_number:1	seqscore:0.7119	NULL	N-longer_than_prot(nt):NULL	C-longer_than_prot(nt):NULL	prot_gi:NULL
89897807_363753_364148	Chlamydophila_felis_Fe_C-56	L7L12	paralog_number:1	seqscore:0.6194	NULL	N-longer_than_prot(nt):NULL	C-longer_than_prot(nt):NULL	prot_gi:NULL
28209834_2761137_2760772	Clostridium_tetani_E88	L7L12	paralog_number:1	seqscore:0.8155	NULL	N-longer_than_prot(nt):NULL	C-longer_than_prot(nt):NULL	prot_gi:NULL
269137358_184612_184983	Edwardsiella_tarda_EIB202	L7L12	paralog_number:1	seqscore:0.7717	NULL	N-longer_than_prot(nt):NULL	C-longer_than_prot(nt):NULL	prot_gi:NULL
117622295_4502020_4502382	Escherichia_coli_APEC_O1	L7L12	paralog_number:1	seqscore:0.7979	NULL	N-longer_than_prot(nt):NULL	C-longer_than_prot(nt):NULL	prot_gi:NULL
182682970_1327748_1327347	Streptococcus_pneumoniae_CGSP14	L7L12	paralog_number:1	seqscore:0.7421	NULL	N-longer_than_prot(nt):NULL	C-longer_than_prot(nt):NULL	prot_gi:NULL
19745201_872217_872603	Streptococcus_pyogenes_MGAS8232	L7L12	paralog_number:1	seqscore:0.7394	NULL	N-longer_than_prot(nt):NULL	C-longer_than_prot(nt):NULL	prot_gi:NULL
238917983_168288_168659	Edwardsiella_ictaluri_93_146	L7L12	paralog_number:1	seqscore:0.7227	NULL	N-longer_than_prot(nt):NULL	C-longer_than_prot(nt):NULL	prot_gi:NULL
166362741_4046018_4046407	Microcystis_aeruginosa_NIES_843	L7L12	paralog_number:1	seqscore:0.7290	NULL	N-longer_than_prot(nt):NULL	C-longer_than_prot(nt):NULL	prot_gi:NULL
28209834_2748075_2747746	Clostridium_tetani_E88	S10	paralog_number:1	seqscore:0.8511	NULL	N-longer_than_prot(nt):NULL	C-longer_than_prot(nt):NULL	prot_gi:NULL
148262085_1273044_1273349	Geobacter_uraniumreducens_Rf4	S10	paralog_number:1	seqscore:0.8496	NULL	N-longer_than_prot(nt):NULL	C-longer_than_prot(nt):NULL	prot_gi:NULL
88193823_2318142_2317834	Staphylococcus_aureus_NCTC_8325	S10	paralog_number:1	seqscore:0.8480	NULL	N-longer_than_prot(nt):NULL	C-longer_than_prot(nt):NULL	prot_gi:NULL
161508266_2371506_2371198	Staphylococcus_aureus_USA300_TCH1516	S10	paralog_number:1	seqscore:0.8480	NULL	N-longer_than_prot(nt):NULL	C-longer_than_prot(nt):NULL	prot_gi:NULL
58579623_3842824_3842513	Xanthomonas_oryzae_KACC10331	S10	paralog_number:1	seqscore:0.8236	NULL	N-longer_than_prot(nt):NULL	C-longer_than_prot(nt):NULL	prot_gi:NULL
222084201_1571695_1572000	Agrobacterium_radiobacter_K84	S10	paralog_number:1	seqscore:0.8674	NULL	N-longer_than_prot(nt):NULL	C-longer_than_prot(nt):NULL	prot_gi:NULL
283782520_283484_283789	Gardnerella_vaginalis_409_05_uid43211	S10	paralog_number:1	seqscore:0.7938	NULL	N-longer_than_prot(nt):NULL	C-longer_than_prot(nt):NULL	prot_gi:NULL
34556458_1617150_1616773	Wolinella_succinogenes	S10	paralog_number:1	seqscore:0.7587	NULL	N-longer_than_prot(nt):NULL	C-longer_than_prot(nt):NULL	prot_gi:NULL
251787652_387004_387393	Dickeya_zeae_Ech1591	S11	paralog_number:1	seqscore:0.8481	NULL	N-longer_than_prot(nt):NULL	C-longer_than_prot(nt):NULL	prot_gi:NULL
269137358_3392689_3392303	Edwardsiella_tarda_EIB202	S11	paralog_number:1	seqscore:0.8481	NULL	N-longer_than_prot(nt):NULL	C-longer_than_prot(nt):NULL	prot_gi:NULL
261403876_6419355_6418963	Geobacillus_Y412MC10	S11	paralog_number:1	seqscore:0.9004	NULL	N-longer_than_prot(nt):NULL	C-longer_than_prot(nt):NULL	prot_gi:NULL
194097589_2043373_2043774	Neisseria_gonorrhoeae_NCCP11945	S11	paralog_number:1	seqscore:0.8375	NULL	N-longer_than_prot(nt):NULL	C-longer_than_prot(nt):NULL	prot_gi:NULL
58579623_3831244_3830852	Xanthomonas_oryzae_KACC10331	S11	paralog_number:1	seqscore:0.8216	NULL	N-longer_than_prot(nt):NULL	C-longer_than_prot(nt):NULL	prot_gi:NULL
157144296_4340470_4340081	Citrobacter_koseri_ATCC_BAA-895	S11	paralog_number:1	seqscore:0.8313	NULL	N-longer_than_prot(nt):NULL	C-longer_than_prot(nt):NULL	prot_gi:NULL
156932229_11507_11896	Enterobacter_sakazakii_ATCC_BAA-894	S11	paralog_number:1	seqscore:0.8347	NULL	N-longer_than_prot(nt):NULL	C-longer_than_prot(nt):NULL	prot_gi:NULL
238917983_3471904_3471518	Edwardsiella_ictaluri_93_146	S11	paralog_number:1	seqscore:0.8340	NULL	N-longer_than_prot(nt):NULL	C-longer_than_prot(nt):NULL	prot_gi:NULL
206575712_441328_441717	Klebsiella_pneumoniae_342	S11	paralog_number:1	seqscore:0.8347	NULL	N-longer_than_prot(nt):NULL	C-longer_than_prot(nt):NULL	prot_gi:NULL
170079663_3570406_3569948	Escherichia_coli_K_12_substr__DH10B	S12	paralog_number:1	seqscore:0.9066	NULL	N-longer_than_prot(nt):NULL	C-longer_than_prot(nt):NULL	prot_gi:NULL
161501984_4121212_4121646	Salmonella_enterica_arizonae_serovar_62_z4_z23__	S12	paralog_number:1	seqscore:0.9103	NULL	N-longer_than_prot(nt):NULL	C-longer_than_prot(nt):NULL	prot_gi:NULL
161612313_3561407_3560973	Salmonella_enterica_serovar_Paratyphi_B_SPB7	S12	paralog_number:1	seqscore:0.9103	NULL	N-longer_than_prot(nt):NULL	C-longer_than_prot(nt):NULL	prot_gi:NULL
157144296_4357893_4357459	Citrobacter_koseri_ATCC_BAA-895	S12	paralog_number:1	seqscore:0.8908	NULL	N-longer_than_prot(nt):NULL	C-longer_than_prot(nt):NULL	prot_gi:NULL
156932229_4362500_4362916	Enterobacter_sakazakii_ATCC_BAA-894	S12	paralog_number:1	seqscore:0.8908	NULL	N-longer_than_prot(nt):NULL	C-longer_than_prot(nt):NULL	prot_gi:NULL
194097589_2043000_2043359	Neisseria_gonorrhoeae_NCCP11945	S13	paralog_number:1	seqscore:0.7879	NULL	N-longer_than_prot(nt):NULL	C-longer_than_prot(nt):NULL	prot_gi:NULL
161501984_4138249_4138605	Salmonella_enterica_arizonae_serovar_62_z4_z23__	S13	paralog_number:1	seqscore:0.7551	NULL	N-longer_than_prot(nt):NULL	C-longer_than_prot(nt):NULL	prot_gi:NULL
156972381_732825_733181	Vibrio_harveyi_ATCC_BAA-1116	S13	paralog_number:1	seqscore:0.7653	NULL	N-longer_than_prot(nt):NULL	C-longer_than_prot(nt):NULL	prot_gi:NULL
83309099_3365419_3365045	Magnetospirillum_magneticum_AMB-1	S13	paralog_number:1	seqscore:0.8299	NULL	N-longer_than_prot(nt):NULL	C-longer_than_prot(nt):NULL	prot_gi:NULL
62178570_man	Salmonella_enterica_Choleraesuis	S13	paralog_number:1	seqscore:0.3325	NULL	N-longer_than_prot(nt):NULL	C-longer_than_prot(nt):NULL	prot_gi:NULL
116628683_339286_339486	Lactobacillus_gasseri_ATCC_33323	S14	paralog_number:2	seqscore:0.3674	NULL	N-longer_than_prot(nt):NULL	C-longer_than_prot(nt):NULL	prot_gi:NULL
191636824_2605331_2605098	Lactobacillus_casei	S14	paralog_number:3	seqscore:0.3710	NULL	N-longer_than_prot(nt):NULL	C-longer_than_prot(nt):NULL	prot_gi:NULL
258650271_4228364_4228918	Nakamurella_multipartita_DSM_44233	S14	paralog_number:3	seqscore:0.2095	NULL	N-longer_than_prot(nt):NULL	C-longer_than_prot(nt):NULL	prot_gi:NULL
81427616_1731179_1730976	Lactobacillus_sakei_23K	S14	paralog_number:2	seqscore:0.3597	NULL	N-longer_than_prot(nt):NULL	C-longer_than_prot(nt):NULL	prot_gi:NULL
42521650_2867925_2867548	Bdellovibrio_bacteriovorus	S14	paralog_number:1	seqscore:0.7024	NULL	N-longer_than_prot(nt):NULL	C-longer_than_prot(nt):NULL	prot_gi:NULL
238922432_389950_390150	Eubacterium_rectale_ATCC_33656	S14	paralog_number:1	seqscore:0.3657	NULL	N-longer_than_prot(nt):NULL	C-longer_than_prot(nt):NULL	prot_gi:NULL
32265499_1335948_1336196	Helicobacter_hepaticus	S14	paralog_number:1	seqscore:0.3640	NULL	N-longer_than_prot(nt):NULL	C-longer_than_prot(nt):NULL	prot_gi:NULL
194097589_2038456_2038779	Neisseria_gonorrhoeae_NCCP11945	S14	paralog_number:1	seqscore:0.7609	NULL	N-longer_than_prot(nt):NULL	C-longer_than_prot(nt):NULL	prot_gi:NULL
283782520_290042_290281	Gardnerella_vaginalis_409_05_uid43211	S14	paralog_number:1	seqscore:0.3532	NULL	N-longer_than_prot(nt):NULL	C-longer_than_prot(nt):NULL	prot_gi:NULL
256823905_2251168_2250812	Kytococcus_sedentarius_DSM_20547	S14	paralog_number:1	seqscore:0.5331	NULL	N-longer_than_prot(nt):NULL	C-longer_than_prot(nt):NULL	prot_gi:NULL
222150250_1093790_1094077	Macrococcus_caseolyticus_JCSC5402	S14	paralog_number:1	seqscore:0.7268	NULL	N-longer_than_prot(nt):NULL	C-longer_than_prot(nt):NULL	prot_gi:NULL
221632037_939539_939333	Thermomicrobium_roseum_DSM_5159	S14	paralog_number:1	seqscore:0.3736	NULL	N-longer_than_prot(nt):NULL	C-longer_than_prot(nt):NULL	prot_gi:NULL
34556458_1611089_1610877	Wolinella_succinogenes	S14	paralog_number:1	seqscore:0.3339	NULL	N-longer_than_prot(nt):NULL	C-longer_than_prot(nt):NULL	prot_gi:NULL
28209834_1372601_1372879	Clostridium_tetani_E88	S15	paralog_number:1	seqscore:0.7870	NULL	N-longer_than_prot(nt):NULL	C-longer_than_prot(nt):NULL	prot_gi:NULL
161501984_4262521_4262841	Salmonella_enterica_arizonae_serovar_62_z4_z23__	S15	paralog_number:1	seqscore:0.7935	NULL	N-longer_than_prot(nt):NULL	C-longer_than_prot(nt):NULL	prot_gi:NULL
156972381_3432098_3431829	Vibrio_harveyi_ATCC_BAA-1116	S15	paralog_number:1	seqscore:0.7951	NULL	N-longer_than_prot(nt):NULL	C-longer_than_prot(nt):NULL	prot_gi:NULL
294502110_4182892_4183185	Yersinia_pestis_Z176003_uid47317	S15	paralog_number:1	seqscore:0.8032	NULL	N-longer_than_prot(nt):NULL	C-longer_than_prot(nt):NULL	prot_gi:NULL
156932229_3498202_3497885	Enterobacter_sakazakii_ATCC_BAA-894	S15	paralog_number:1	seqscore:0.8008	NULL	N-longer_than_prot(nt):NULL	C-longer_than_prot(nt):NULL	prot_gi:NULL
94986445_1238572_1238844	Lawsonia_intracellularis_PHE_MN1-00	S15	paralog_number:1	seqscore:0.7216	NULL	N-longer_than_prot(nt):NULL	C-longer_than_prot(nt):NULL	prot_gi:NULL
222150250_948410_948697	Macrococcus_caseolyticus_JCSC5402	S15	paralog_number:1	seqscore:0.8112	NULL	N-longer_than_prot(nt):NULL	C-longer_than_prot(nt):NULL	prot_gi:NULL
134294128_1076479_1076928	Burkholderia_vietnamiensis_G4	S16	paralog_number:1	seqscore:0.6699	NULL	N-longer_than_prot(nt):NULL	C-longer_than_prot(nt):NULL	prot_gi:NULL
28209834_1340045_1340311	Clostridium_tetani_E88	S16	paralog_number:1	seqscore:0.7965	NULL	N-longer_than_prot(nt):NULL	C-longer_than_prot(nt):NULL	prot_gi:NULL
170076636_548816_549241	Synechococcus_PCC_7002	S16	paralog_number:1	seqscore:0.5561	NULL	N-longer_than_prot(nt):NULL	C-longer_than_prot(nt):NULL	prot_gi:NULL
294502110_3724528_3724178	Yersinia_pestis_Z176003_uid47317	S16	paralog_number:1	seqscore:0.7095	NULL	N-longer_than_prot(nt):NULL	C-longer_than_prot(nt):NULL	prot_gi:NULL
222150250_895567_895887	Macrococcus_caseolyticus_JCSC5402	S16	paralog_number:1	seqscore:0.7717	NULL	N-longer_than_prot(nt):NULL	C-longer_than_prot(nt):NULL	prot_gi:NULL
28209834_2743091_2742840	Clostridium_tetani_E88	S17	paralog_number:1	seqscore:0.8162	NULL	N-longer_than_prot(nt):NULL	C-longer_than_prot(nt):NULL	prot_gi:NULL
162418099_609529_609780	Yersinia_pestis_Angola	S17	paralog_number:1	seqscore:0.7845	NULL	N-longer_than_prot(nt):NULL	C-longer_than_prot(nt):NULL	prot_gi:NULL
22123922_4447464_4447715	Yersinia_pestis_KIM_10_uid288	S17	paralog_number:1	seqscore:0.7845	NULL	N-longer_than_prot(nt):NULL	C-longer_than_prot(nt):NULL	prot_gi:NULL
294502110_223369_223620	Yersinia_pestis_Z176003_uid47317	S17	paralog_number:1	seqscore:0.7845	NULL	N-longer_than_prot(nt):NULL	C-longer_than_prot(nt):NULL	prot_gi:NULL
283782520_288466_288729	Gardnerella_vaginalis_409_05_uid43211	S17	paralog_number:1	seqscore:0.7464	NULL	N-longer_than_prot(nt):NULL	C-longer_than_prot(nt):NULL	prot_gi:NULL
206575712_434858_435109	Klebsiella_pneumoniae_342	S17	paralog_number:1	seqscore:0.7756	NULL	N-longer_than_prot(nt):NULL	C-longer_than_prot(nt):NULL	prot_gi:NULL
28209834_66208_66498	Clostridium_tetani_E88	S18	paralog_number:1	seqscore:0.7702	NULL	N-longer_than_prot(nt):NULL	C-longer_than_prot(nt):NULL	prot_gi:NULL
117622295_4833268_4833510	Escherichia_coli_APEC_O1	S18	paralog_number:1	seqscore:0.7944	NULL	N-longer_than_prot(nt):NULL	C-longer_than_prot(nt):NULL	prot_gi:NULL
294502110_4136831_4137073	Yersinia_pestis_Z176003_uid47317	S18	paralog_number:1	seqscore:0.7760	NULL	N-longer_than_prot(nt):NULL	C-longer_than_prot(nt):NULL	prot_gi:NULL
126207488_1346579_1346340	Actinobacillus_pleuropneumoniae_L20	S18	paralog_number:1	seqscore:0.7945	NULL	N-longer_than_prot(nt):NULL	C-longer_than_prot(nt):NULL	prot_gi:NULL
94986445_442973_443233	Lawsonia_intracellularis_PHE_MN1-00	S18	paralog_number:1	seqscore:0.6396	NULL	N-longer_than_prot(nt):NULL	C-longer_than_prot(nt):NULL	prot_gi:NULL
222150250_2090579_2090337	Macrococcus_caseolyticus_JCSC5402	S18	paralog_number:1	seqscore:0.7868	NULL	N-longer_than_prot(nt):NULL	C-longer_than_prot(nt):NULL	prot_gi:NULL
126640115_3556813_3556541	Acinetobacter_baumannii_ATCC_17978	S19	paralog_number:1	seqscore:0.8319	NULL	N-longer_than_prot(nt):NULL	C-longer_than_prot(nt):NULL	prot_gi:NULL
154173617_1894326_1894042	Campylobacter_curvus_525_92	S19	paralog_number:1	seqscore:0.7706	NULL	N-longer_than_prot(nt):NULL	C-longer_than_prot(nt):NULL	prot_gi:NULL
28209834_2745105_2744824	Clostridium_tetani_E88	S19	paralog_number:1	seqscore:0.7786	NULL	N-longer_than_prot(nt):NULL	C-longer_than_prot(nt):NULL	prot_gi:NULL
269137358_3401121_3400846	Edwardsiella_tarda_EIB202	S19	paralog_number:1	seqscore:0.8832	NULL	N-longer_than_prot(nt):NULL	C-longer_than_prot(nt):NULL	prot_gi:NULL
52840256_385671_385946	Legionella_pneumophila_Philadelphia_1	S19	paralog_number:1	seqscore:0.8026	NULL	N-longer_than_prot(nt):NULL	C-longer_than_prot(nt):NULL	prot_gi:NULL
110804074_3396793_3396518	Shigella_flexneri_5_8401	S19	paralog_number:1	seqscore:0.8887	NULL	N-longer_than_prot(nt):NULL	C-longer_than_prot(nt):NULL	prot_gi:NULL
161508266_2368701_2368372	Staphylococcus_aureus_USA300_TCH1516	S19	paralog_number:1	seqscore:0.8533	NULL	N-longer_than_prot(nt):NULL	C-longer_than_prot(nt):NULL	prot_gi:NULL
22123922_4445509_4445784	Yersinia_pestis_KIM_10_uid288	S19	paralog_number:1	seqscore:0.8814	NULL	N-longer_than_prot(nt):NULL	C-longer_than_prot(nt):NULL	prot_gi:NULL
294502110_221414_221689	Yersinia_pestis_Z176003_uid47317	S19	paralog_number:1	seqscore:0.8814	NULL	N-longer_than_prot(nt):NULL	C-longer_than_prot(nt):NULL	prot_gi:NULL
238917983_3480336_3480061	Edwardsiella_ictaluri_93_146	S19	paralog_number:1	seqscore:0.8697	NULL	N-longer_than_prot(nt):NULL	C-longer_than_prot(nt):NULL	prot_gi:NULL
283782520_286313_286588	Gardnerella_vaginalis_409_05_uid43211	S19	paralog_number:1	seqscore:0.8300	NULL	N-longer_than_prot(nt):NULL	C-longer_than_prot(nt):NULL	prot_gi:NULL
119960487_1649767_1650633	Arthrobacter_aurescens_TC1	S2	paralog_number:1	seqscore:0.7482	NULL	N-longer_than_prot(nt):NULL	C-longer_than_prot(nt):NULL	prot_gi:NULL
28209834_2171512_2171766	Clostridium_tetani_E88	S20	paralog_number:1	seqscore:0.5764	NULL	N-longer_than_prot(nt):NULL	C-longer_than_prot(nt):NULL	prot_gi:NULL
269137358_637236_636943	Edwardsiella_tarda_EIB202	S20	paralog_number:1	seqscore:0.6527	NULL	N-longer_than_prot(nt):NULL	C-longer_than_prot(nt):NULL	prot_gi:NULL
259906682_811482_811060	Erwinia_pyrifoliae_Ep1_96_uid40659	S20	paralog_number:1	seqscore:0.6445	NULL	N-longer_than_prot(nt):NULL	C-longer_than_prot(nt):NULL	prot_gi:NULL
117622295_22586_22326	Escherichia_coli_APEC_O1	S20	paralog_number:1	seqscore:0.6616	NULL	N-longer_than_prot(nt):NULL	C-longer_than_prot(nt):NULL	prot_gi:NULL
288932888_4635187_4635447	Klebsiella_variicola_At_22_uid42113	S20	paralog_number:1	seqscore:0.6642	NULL	N-longer_than_prot(nt):NULL	C-longer_than_prot(nt):NULL	prot_gi:NULL
294502110_556861_556583	Yersinia_pestis_Z176003_uid47317	S20	paralog_number:1	seqscore:0.6651	NULL	N-longer_than_prot(nt):NULL	C-longer_than_prot(nt):NULL	prot_gi:NULL
238917983_663173_662880	Edwardsiella_ictaluri_93_146	S20	paralog_number:1	seqscore:0.6502	NULL	N-longer_than_prot(nt):NULL	C-longer_than_prot(nt):NULL	prot_gi:NULL
94986445_375141_374857	Lawsonia_intracellularis_PHE_MN1-00	S20	paralog_number:1	seqscore:0.5974	NULL	N-longer_than_prot(nt):NULL	C-longer_than_prot(nt):NULL	prot_gi:NULL
222150250_1339719_1339973	Macrococcus_caseolyticus_JCSC5402	S20	paralog_number:1	seqscore:0.4117	NULL	N-longer_than_prot(nt):NULL	C-longer_than_prot(nt):NULL	prot_gi:NULL
295131884_4081582_4081229	Zunongwangia_profunda_SM_A87_uid48073	S20	paralog_number:1	seqscore:0.5199	NULL	N-longer_than_prot(nt):NULL	C-longer_than_prot(nt):NULL	prot_gi:NULL
121596444_493050_493286	Burkholderia_mallei_SAVP1	S21	paralog_number:3	seqscore:0.6619	NULL	N-longer_than_prot(nt):NULL	C-longer_than_prot(nt):NULL	prot_gi:NULL
124381141_148459_148223	Burkholderia_mallei_NCTC_10229	S21	paralog_number:2	seqscore:0.6619	NULL	N-longer_than_prot(nt):NULL	C-longer_than_prot(nt):NULL	prot_gi:NULL
126445587_1406833_1407069	Burkholderia_mallei_NCTC_10247	S21	paralog_number:3	seqscore:0.6619	NULL	N-longer_than_prot(nt):NULL	C-longer_than_prot(nt):NULL	prot_gi:NULL
29345410_3397231_3397028	Bacteroides_thetaiotaomicron_VPI-5482	S21	paralog_number:1	seqscore:0.5436	NULL	N-longer_than_prot(nt):NULL	C-longer_than_prot(nt):NULL	prot_gi:NULL
28209834_2155672_2155499	Clostridium_tetani_E88	S21	paralog_number:1	seqscore:0.6747	NULL	N-longer_than_prot(nt):NULL	C-longer_than_prot(nt):NULL	prot_gi:NULL
117622295_3511479_3511709	Escherichia_coli_APEC_O1	S21	paralog_number:1	seqscore:0.7443	NULL	N-longer_than_prot(nt):NULL	C-longer_than_prot(nt):NULL	prot_gi:NULL
138893679_2540873_2540673	Geobacillus_thermodenitrificans_NG80-2	S21	paralog_number:1	seqscore:0.6769	NULL	N-longer_than_prot(nt):NULL	C-longer_than_prot(nt):NULL	prot_gi:NULL
229587578_6121573_6121785	Pseudomonas_fluorescens_SBW25	S21	paralog_number:1	seqscore:0.7491	NULL	N-longer_than_prot(nt):NULL	C-longer_than_prot(nt):NULL	prot_gi:NULL
58579623_4403033_4403383	Xanthomonas_oryzae_KACC10331	S21	paralog_number:1	seqscore:0.7360	NULL	N-longer_than_prot(nt):NULL	C-longer_than_prot(nt):NULL	prot_gi:NULL
294502110_754857_754645	Yersinia_pestis_Z176003_uid47317	S21	paralog_number:1	seqscore:0.7443	NULL	N-longer_than_prot(nt):NULL	C-longer_than_prot(nt):NULL	prot_gi:NULL
158333233_2656554_2656742	Acaryochloris_marina_MBIC11017	S21	paralog_number:1	seqscore:0.5721	NULL	N-longer_than_prot(nt):NULL	C-longer_than_prot(nt):NULL	prot_gi:NULL
209693634_2916465_2916677	Aliivibrio_salmonicida_LFI1238	S21	paralog_number:1	seqscore:0.7176	NULL	N-longer_than_prot(nt):NULL	C-longer_than_prot(nt):NULL	prot_gi:NULL
157163852_169117_169338	Campylobacter_concisus_13826	S21	paralog_number:1	seqscore:0.4423	NULL	N-longer_than_prot(nt):NULL	C-longer_than_prot(nt):NULL	prot_gi:NULL
255961476_2435645_2435905	Heliobacterium_modesticaldum_Ice1	S21	paralog_number:1	seqscore:0.6400	NULL	N-longer_than_prot(nt):NULL	C-longer_than_prot(nt):NULL	prot_gi:NULL
254292376_3254009_3253794	Hirschia_baltica_ATCC_49814	S21	paralog_number:1	seqscore:0.6495	NULL	N-longer_than_prot(nt):NULL	C-longer_than_prot(nt):NULL	prot_gi:NULL
94986445_639583_639377	Lawsonia_intracellularis_PHE_MN1-00	S21	paralog_number:1	seqscore:0.6592	NULL	N-longer_than_prot(nt):NULL	C-longer_than_prot(nt):NULL	prot_gi:NULL
222150250_1328633_1328370	Macrococcus_caseolyticus_JCSC5402	S21	paralog_number:1	seqscore:0.6599	NULL	N-longer_than_prot(nt):NULL	C-longer_than_prot(nt):NULL	prot_gi:NULL
147676335_901026_901328	Pelotomaculum_thermopropionicum_SI	S21	paralog_number:1	seqscore:0.6329	NULL	N-longer_than_prot(nt):NULL	C-longer_than_prot(nt):NULL	prot_gi:NULL
148654188_3579033_3578836	Roseiflexus_RS-1	S21	paralog_number:1	seqscore:0.4019	NULL	N-longer_than_prot(nt):NULL	C-longer_than_prot(nt):NULL	prot_gi:NULL
83814055_1478385_1478669	Salinibacter_ruber_DSM_13855	S21	paralog_number:1	seqscore:0.5540	NULL	N-longer_than_prot(nt):NULL	C-longer_than_prot(nt):NULL	prot_gi:NULL
170079663_3545671_3544952	Escherichia_coli_K_12_substr__DH10B	S3	paralog_number:1	seqscore:0.8310	NULL	N-longer_than_prot(nt):NULL	C-longer_than_prot(nt):NULL	prot_gi:NULL
119896292_2611992_2611276	Azoarcus_BH72	S4	paralog_number:2	seqscore:0.2933	NULL	N-longer_than_prot(nt):NULL	C-longer_than_prot(nt):NULL	prot_gi:NULL
145592566_2756455_2756898	Salinispora_tropica_CNB-440	S4	paralog_number:3	seqscore:0.0000	NULL	N-longer_than_prot(nt):NULL	C-longer_than_prot(nt):NULL	prot_gi:NULL
28209834_2739941_2739447	Clostridium_tetani_E88	S5	paralog_number:1	seqscore:0.7435	NULL	N-longer_than_prot(nt):NULL	C-longer_than_prot(nt):NULL	prot_gi:NULL
269137358_3395822_3395325	Edwardsiella_tarda_EIB202	S5	paralog_number:1	seqscore:0.7828	NULL	N-longer_than_prot(nt):NULL	C-longer_than_prot(nt):NULL	prot_gi:NULL
194097589_2040105_2040638	Neisseria_gonorrhoeae_NCCP11945	S5	paralog_number:1	seqscore:0.7006	NULL	N-longer_than_prot(nt):NULL	C-longer_than_prot(nt):NULL	prot_gi:NULL
148552929_82582_81998	Sphingomonas_wittichii_RW1	S6	paralog_number:1	seqscore:0.6068	NULL	N-longer_than_prot(nt):NULL	C-longer_than_prot(nt):NULL	prot_gi:NULL
294505815_1411843_1412313	Salinibacter_ruber_uid47323	S7	paralog_number:1	seqscore:0.7566	NULL	N-longer_than_prot(nt):NULL	C-longer_than_prot(nt):NULL	prot_gi:NULL
58579623_3836161_3835640	Xanthomonas_oryzae_KACC10331	S8	paralog_number:1	seqscore:0.7389	NULL	N-longer_than_prot(nt):NULL	C-longer_than_prot(nt):NULL	prot_gi:NULL
262200046_man	Gordonia_bronchialis_DSM_43247	S9	paralog_number:1	seqscore:0.7253	NULL	N-longer_than_prot(nt):NULL	C-longer_than_prot(nt):NULL	prot_gi:NULL
117622295_4500460_4501161	Escherichia_coli_APEC_O1	L1	paralog_number:1	seqscore:0.7750	NULL	N-longer_than_prot(nt):NULL	C-longer_than_prot(nt):NULL	prot_gi:NULL
294155300_367537_368049	Mycoplasma_crocodyli_MP145_uid47087	L10	paralog_number:1	seqscore:0.4835	NULL	N-longer_than_prot(nt):NULL	C-longer_than_prot(nt):NULL	prot_gi:NULL
161508266_2367313_2366876	Staphylococcus_aureus_USA300_TCH1516	L16	paralog_number:1	seqscore:0.8381	NULL	N-longer_than_prot(nt):NULL	C-longer_than_prot(nt):NULL	prot_gi:NULL
283782520_1453926_1453618	Gardnerella_vaginalis_409_05_uid43211	L21	paralog_number:1	seqscore:0.5456	NULL	N-longer_than_prot(nt):NULL	C-longer_than_prot(nt):NULL	prot_gi:NULL
138893679_130908_131243	Geobacillus_thermodenitrificans_NG80-2	L24	paralog_number:1	seqscore:0.8387	NULL	N-longer_than_prot(nt):NULL	C-longer_than_prot(nt):NULL	prot_gi:NULL
220903286_man_801364_801507@801452_801991	Desulfovibrio_desulfuricans_ATCC_27774	L3	paralog_number:1	seqscore:0.4328	NULL	N-longer_than_prot(nt):NULL	C-longer_than_prot(nt):NULL	prot_gi:NULL
162418099_3203619_3203846	Yersinia_pestis_Angola	L31	paralog_number:2	seqscore:0.0000	NULL	N-longer_than_prot(nt):NULL	C-longer_than_prot(nt):NULL	prot_gi:NULL
255767013_2477872_2477777-[Nshort_34]	Bacillus_subtilis	L33	paralog_number:3	seqscore:0.2672	NULL	N-longer_than_prot(nt):NULL	C-longer_than_prot(nt):NULL	prot_gi:NULL
196154825_98_3	Alteromonas_macleodii__Deep_ecotype_	L34	paralog_number:1	seqscore:0.0000	NULL	N-longer_than_prot(nt):NULL	C-longer_than_prot(nt):NULL	prot_gi:NULL
82749777_546876_547166-[Nshort_26]	Staphylococcus_aureus_RF122	L7L12	paralog_number:1	seqscore:0.4829	NULL	N-longer_than_prot(nt):NULL	C-longer_than_prot(nt):NULL	prot_gi:NULL
221638099_13096_13464	Rhodobacter_sphaeroides_KD131	S12	paralog_number:1	seqscore:0.8642	NULL	N-longer_than_prot(nt):NULL	C-longer_than_prot(nt):NULL	prot_gi:NULL
157163852_672773_673180	Campylobacter_concisus_13826	S12	paralog_number:1	seqscore:0.8779	NULL	N-longer_than_prot(nt):NULL	C-longer_than_prot(nt):NULL	prot_gi:NULL
146317663_78754_78936-[Nshort_8]	Streptococcus_suis_05ZYH33	S14	paralog_number:2	seqscore:0.3700	NULL	N-longer_than_prot(nt):NULL	C-longer_than_prot(nt):NULL	prot_gi:NULL
146319850_78751_78954-[Nshort_8]	Streptococcus_suis_98HAH33	S14	paralog_number:2	seqscore:0.3278	NULL	N-longer_than_prot(nt):NULL	C-longer_than_prot(nt):NULL	prot_gi:NULL
159162017_296883_297065	Lactobacillus_acidophilus_NCFM	S14	paralog_number:2	seqscore:0.3286	NULL	N-longer_than_prot(nt):NULL	C-longer_than_prot(nt):NULL	prot_gi:NULL
210134201_man	Helicobacter_pylori_P12	S14	paralog_number:1	seqscore:0.0000	NULL	N-longer_than_prot(nt):NULL	C-longer_than_prot(nt):NULL	prot_gi:NULL
197120421_man	Anaeromyxobacter_K	S14	paralog_number:1	seqscore:0.5422	NULL	N-longer_than_prot(nt):NULL	C-longer_than_prot(nt):NULL	prot_gi:NULL
86156430_man	Anaeromyxobacter_dehalogenans_2CP-C	S14	paralog_number:1	seqscore:0.5123	NULL	N-longer_than_prot(nt):NULL	C-longer_than_prot(nt):NULL	prot_gi:NULL
220915123_man	Anaeromyxobacter_dehalogenans_2CP_1	S14	paralog_number:1	seqscore:0.5439	NULL	N-longer_than_prot(nt):NULL	C-longer_than_prot(nt):NULL	prot_gi:NULL
219846956_3674810_3674622	Chloroflexus_aggregans_DSM_9485	S14	paralog_number:1	seqscore:0.3656	NULL	N-longer_than_prot(nt):NULL	C-longer_than_prot(nt):NULL	prot_gi:NULL
28209834_2741522_2741337-[Nshort_7]	Clostridium_tetani_E88	S14	paralog_number:1	seqscore:0.3552	NULL	N-longer_than_prot(nt):NULL	C-longer_than_prot(nt):NULL	prot_gi:NULL
270307451_406244_406426-[Nshort_8]	Dehalococcoides_VS	S14	paralog_number:1	seqscore:0.3917	NULL	N-longer_than_prot(nt):NULL	C-longer_than_prot(nt):NULL	prot_gi:NULL
183219427_2035640_2035458-[Nshort_8]	Leptospira_biflexa_serovar_Patoc__Patoc_1__Paris_	S14	paralog_number:1	seqscore:0.3391	NULL	N-longer_than_prot(nt):NULL	C-longer_than_prot(nt):NULL	prot_gi:NULL
240047135_134669_134857	Mycoplasma_conjunctivae_HRC_581_uid32285	S14	paralog_number:1	seqscore:0.3655	NULL	N-longer_than_prot(nt):NULL	C-longer_than_prot(nt):NULL	prot_gi:NULL
127763381_836903_836715	Mycoplasma_mycoides	S14	paralog_number:1	seqscore:0.3295	NULL	N-longer_than_prot(nt):NULL	C-longer_than_prot(nt):NULL	prot_gi:NULL
161508266_1366155_1366421	Staphylococcus_aureus_USA300_TCH1516	S14	paralog_number:1	seqscore:0.6824	NULL	N-longer_than_prot(nt):NULL	C-longer_than_prot(nt):NULL	prot_gi:NULL
261866721_509490_509792	Aggregatibacter_actinomycetemcomitans_D11S_1	S14	paralog_number:1	seqscore:0.7376	NULL	N-longer_than_prot(nt):NULL	C-longer_than_prot(nt):NULL	prot_gi:NULL
109946640_130722_130904	Helicobacter_acinonychis_Sheeba	S14	paralog_number:1	seqscore:0.3061	NULL	N-longer_than_prot(nt):NULL	C-longer_than_prot(nt):NULL	prot_gi:NULL
159162017_720753_720935	Lactobacillus_acidophilus_NCFM	S14	paralog_number:1	seqscore:0.3391	NULL	N-longer_than_prot(nt):NULL	C-longer_than_prot(nt):NULL	prot_gi:NULL
94986445_1202439_1202624	Lawsonia_intracellularis_PHE_MN1-00	S14	paralog_number:1	seqscore:0.3197	NULL	N-longer_than_prot(nt):NULL	C-longer_than_prot(nt):NULL	prot_gi:NULL
258650271_4228546_4228896-[Nlong_140|Ncut:135]	Nakamurella_multipartita_DSM_44233	S14	paralog_number:1	seqscore:0.5595	NULL	N-longer_than_prot(nt):NULL	C-longer_than_prot(nt):NULL	prot_gi:NULL
147676335_335426_335611	Pelotomaculum_thermopropionicum_SI	S14	paralog_number:1	seqscore:0.3755	NULL	N-longer_than_prot(nt):NULL	C-longer_than_prot(nt):NULL	prot_gi:NULL
229599883_3622053_3621787	Bacillus_anthracis_A0248	S15	paralog_number:1	seqscore:0.8232	NULL	N-longer_than_prot(nt):NULL	C-longer_than_prot(nt):NULL	prot_gi:NULL
222093774_3554032_3553766	Bacillus_cereus_Q1	S15	paralog_number:1	seqscore:0.8232	NULL	N-longer_than_prot(nt):NULL	C-longer_than_prot(nt):NULL	prot_gi:NULL
161508266_1253628_1253900	Staphylococcus_aureus_USA300_TCH1516	S16	paralog_number:1	seqscore:0.7622	NULL	N-longer_than_prot(nt):NULL	C-longer_than_prot(nt):NULL	prot_gi:NULL
94986445_705727_705482	Lawsonia_intracellularis_PHE_MN1-00	S16	paralog_number:1	seqscore:0.6749	NULL	N-longer_than_prot(nt):NULL	C-longer_than_prot(nt):NULL	prot_gi:NULL
166362741_5302114_5302359	Microcystis_aeruginosa_NIES_843	S16	paralog_number:1	seqscore:0.5914	NULL	N-longer_than_prot(nt):NULL	C-longer_than_prot(nt):NULL	prot_gi:NULL
74316018_2449413_2449661	Thiobacillus_denitrificans_ATCC_25259	S16	paralog_number:1	seqscore:0.7176	NULL	N-longer_than_prot(nt):NULL	C-longer_than_prot(nt):NULL	prot_gi:NULL
157690798_1598495_1599028-[Nshort_73]	Bacillus_pumilus_SAFR-032	S2	paralog_number:1	seqscore:0.3383	NULL	N-longer_than_prot(nt):NULL	C-longer_than_prot(nt):NULL	prot_gi:NULL
161506634_man_876510_876412	Lactobacillus_helveticus_DPC_4571	S20	paralog_number:1	seqscore:0.0000	NULL	N-longer_than_prot(nt):NULL	C-longer_than_prot(nt):NULL	prot_gi:NULL
39933080_4530698_4530426	Rhodopseudomonas_palustris_CGA009	S21	paralog_number:2	seqscore:0.6049	NULL	N-longer_than_prot(nt):NULL	C-longer_than_prot(nt):NULL	prot_gi:NULL
156932229_330367_330155-[Nlong_210|Ncut:210]	Enterobacter_sakazakii_ATCC_BAA-894	S21	paralog_number:1	seqscore:0.7085	NULL	N-longer_than_prot(nt):NULL	C-longer_than_prot(nt):NULL	prot_gi:NULL
51243852_63371_63562	Desulfotalea_psychrophila_LSv54	S21	paralog_number:1	seqscore:0.5918	NULL	N-longer_than_prot(nt):NULL	C-longer_than_prot(nt):NULL	prot_gi:NULL
161508266_2367963_2367313	Staphylococcus_aureus_USA300_TCH1516	S3	paralog_number:1	seqscore:0.7740	NULL	N-longer_than_prot(nt):NULL	C-longer_than_prot(nt):NULL	prot_gi:NULL
150006674_2777297_2777133	Parabacteroides_distasonis_ATCC_8503	S4	paralog_number:2	seqscore:0.0000	NULL	N-longer_than_prot(nt):NULL	C-longer_than_prot(nt):NULL	prot_gi:NULL
150014892_1823552_1823283	Clostridium_beijerinckii_NCIMB_8052	S4	paralog_number:2	seqscore:0.0000	NULL	N-longer_than_prot(nt):NULL	C-longer_than_prot(nt):NULL	prot_gi:NULL
28209834_65477_65758	Clostridium_tetani_E88	S6	paralog_number:1	seqscore:0.6396	NULL	N-longer_than_prot(nt):NULL	C-longer_than_prot(nt):NULL	prot_gi:NULL
294155300_527186_526677	Mycoplasma_crocodyli_MP145_uid47087	S6	paralog_number:1	seqscore:0.3205	NULL	N-longer_than_prot(nt):NULL	C-longer_than_prot(nt):NULL	prot_gi:NULL
222150250_2091445_2091155	Macrococcus_caseolyticus_JCSC5402	S6	paralog_number:1	seqscore:0.6207	NULL	N-longer_than_prot(nt):NULL	C-longer_than_prot(nt):NULL	prot_gi:NULL
194097589_2038798_2039187	Neisseria_gonorrhoeae_NCCP11945	S8	paralog_number:1	seqscore:0.7911	NULL	N-longer_than_prot(nt):NULL	C-longer_than_prot(nt):NULL	prot_gi:NULL
124265193_3642876_3642562-[Nlong_189|Ncut:189]	Methylibium_petroleiphilum_PM1	L24	paralog_number:1	seqscore:0.6489	NULL	N-longer_than_prot(nt):NULL	C-longer_than_prot(nt):NULL	prot_gi:NULL
116249766_4612680_4612973-[Nlong_414|Ncut:414]	Rhizobium_leguminosarum_bv_viciae_3841	L28	paralog_number:1	seqscore:0.6505	NULL	N-longer_than_prot(nt):NULL	C-longer_than_prot(nt):NULL	prot_gi:NULL
31791177_1093638_1094129-[Clong_147|Ccut:147]	Mycobacterium_bovis	L32	paralog_number:1	seqscore:0.4314	NULL	N-longer_than_prot(nt):NULL	C-longer_than_prot(nt):NULL	prot_gi:NULL
121635883_1123676_1124167-[Clong_147|Ccut:147]	Mycobacterium_bovis_BCG_Pasteur_1173P2	L32	paralog_number:1	seqscore:0.4314	NULL	N-longer_than_prot(nt):NULL	C-longer_than_prot(nt):NULL	prot_gi:NULL
224988383_1095337_1095828-[Clong_147|Ccut:147]	Mycobacterium_bovis_BCG_Tokyo_172	L32	paralog_number:1	seqscore:0.4314	NULL	N-longer_than_prot(nt):NULL	C-longer_than_prot(nt):NULL	prot_gi:NULL
50953765_1093214_1093705-[Clong_147|Ccut:147]	Mycobacterium_tuberculosis_CDC1551	L32	paralog_number:1	seqscore:0.4314	NULL	N-longer_than_prot(nt):NULL	C-longer_than_prot(nt):NULL	prot_gi:NULL
148821191_1097022_1097513-[Clong_125|Ccut:125]	Mycobacterium_tuberculosis_F11	L32	paralog_number:1	seqscore:0.4345	NULL	N-longer_than_prot(nt):NULL	C-longer_than_prot(nt):NULL	prot_gi:NULL
148659757_1094507_1094998-[Clong_143|Ccut:143]	Mycobacterium_tuberculosis_H37Ra	L32	paralog_number:1	seqscore:0.4314	NULL	N-longer_than_prot(nt):NULL	C-longer_than_prot(nt):NULL	prot_gi:NULL
253796915_3318780_3318289-[Clong_147|Ccut:147]	Mycobacterium_tuberculosis_KZN_1435	L32	paralog_number:1	seqscore:0.4345	NULL	N-longer_than_prot(nt):NULL	C-longer_than_prot(nt):NULL	prot_gi:NULL
119714272_3489487_3489287-[Nlong_80|Ncut:74]	Nocardioides_JS614	L32	paralog_number:1	seqscore:0.6274	NULL	N-longer_than_prot(nt):NULL	C-longer_than_prot(nt):NULL	prot_gi:NULL
256823905_2251200_2250988-[Nlong_752@Ncut:745]	Kytococcus_sedentarius_DSM_20547	L33	paralog_number:2	seqscore:0.3637	NULL	N-longer_than_prot(nt):NULL	C-longer_than_prot(nt):NULL	prot_gi:NULL
94308945_3927349_3927218-[Nlong_58|Ncut:58]	Cupriavidus_metallidurans_CH34_uid250	L34	paralog_number:1	seqscore:0.8319	NULL	N-longer_than_prot(nt):NULL	C-longer_than_prot(nt):NULL	prot_gi:NULL
111219505_7497632_7497405-[Nlong_120|Ncut:88]	Frankia_alni_ACN14a	L34	paralog_number:1	seqscore:0.7370	NULL	N-longer_than_prot(nt):NULL	C-longer_than_prot(nt):NULL	prot_gi:NULL
254558653_3052892_3052761-[Nlong_110|Ncut:110]	Methylobacterium_extorquens_DM4	L34	paralog_number:1	seqscore:0.8163	NULL	N-longer_than_prot(nt):NULL	C-longer_than_prot(nt):NULL	prot_gi:NULL
58579623_4941241_4941104-[Nlong_58|Ncut:56]	Xanthomonas_oryzae_KACC10331	L34	paralog_number:1	seqscore:0.8556	NULL	N-longer_than_prot(nt):NULL	C-longer_than_prot(nt):NULL	prot_gi:NULL
262193326_9445828_9445562-[Nlong_67|Ncut:27]	Haliangium_ochraceum_DSM_14365	L34	paralog_number:1	seqscore:0.8395	NULL	N-longer_than_prot(nt):NULL	C-longer_than_prot(nt):NULL	prot_gi:NULL
114568554_535227_535030-[Nlong_198|Ncut:176]	Maricaulis_maris_MCS10	L34	paralog_number:1	seqscore:0.8378		N-longer_than_prot(nt):NULL	C-longer_than_prot(nt):NULL	prot_gi:NULL
197283915_3705631_3705753-[Nlong_39@Ncut:39]	Proteus_mirabilis	L36	paralog_number:2	seqscore:0.7048	NULL	N-longer_than_prot(nt):NULL	C-longer_than_prot(nt):NULL	prot_gi:NULL
158311867_7348069_7347935-[Nlong_124|Ncut:116]	Frankia_EAN1pec	L36	paralog_number:1	seqscore:0.7396	NULL	N-longer_than_prot(nt):NULL	C-longer_than_prot(nt):NULL	prot_gi:NULL
