# Supplementary material for: Phylogenomics of Prokaryotic Ribosomal Proteins
Source: PLoS One. 2012 May 16;7(5):e36972. doi: 10.1371/journal.pone.0036972 (PMC3353972; doi:10.1371/journal.pone.0036972)
Supplement: Table S5 — Distribution of bacterial r-proteins among genome partitions. (XLS) [file pone.0036972.s005.xls]

## Sheet: partitions_all
	# of paralogs in the genome					MAIN SET+paralogs; number in parentheses stands for the number of the paralog
		MAJOR chromosome			minor partitions
ftp_name		gi	length, nt		gi	length, nt		gi	length, nt		gi	length, nt
Rhizobium_leguminosarum_bv__trifolii_WSM1325	4	241202755	4767043	L1,L2,L3,L4,L5,L6,L7L12,L9,L10,L11,L13,L14,L15,L16,L17,L18,L19,L20,L21,L22,L23,L24,L25,L27,L28,L29,L30,L31,L32,L33,L34,L35,L36,S2,S3,S4,S5,S6,S7,S8,S9,S10,S11,S12,S13,S14,S15,S16,S17,S18,S19,S20,S21,L7ae,S21(2)	241258599	350312	S21(4)	241518161	516088	S4(2)	241554070	294782	S21(3)
Burkholderia_cenocepacia_AU_1054	2	107021562	3294563	L1,L2,L3,L4,L5,L6,L7L12,L10,L11,L13,L14,L15,L16,L17,L18,L19,L20,L21,L22,L23,L24,L25,L27,L28,L29,L30,L32,L33,L34,L35,L36,S3,S4,S5,S7,S8,S9,S10,S11,S12,S13,S14,S15,S16,S17,S19,S20,S21(2)	107025343	2788459	S21	107028231	1196094	L9,L31,S2,S6,S18,S21(3)
Burkholderia_ambifaria_AMMD	3	115350056	3556545	L1,L2,L3,L4,L5,L6,L7L12,L9,L10,L11,L13,L14,L15,L16,L17,L18,L19,L20,L21,L22,L23,L24,L25,L27,L28,L29,L30,L31,L32,L33,L34,L35,L36,S2,S3,S4,S5,S6,S7,S8,S9,S10,S11,S12,S13,S14,S15,S16,S17,S18,S19,S20,S21(3),S21(4)	115357970	2646969	S21	115360317	1281472	S21(2)
Burkholderia_cenocepacia_HI2424	2	116688024	3483902	L1,L2,L3,L4,L5,L6,L7L12,L9,L10,L11,L13,L14,L15,L16,L17,L18,L19,L20,L21,L22,L23,L24,L25,L27,L28,L29,L30,L31,L32,L33,L34,L35,L36,S2,S3,S4,S5,S6,S7,S8,S9,S10,S11,S12,S13,S14,S15,S16,S17,S18,S19,S20,S21(2)	116686245	1055417	S21(3)	116691273	2998664	S21
Burkholderia_multivorans_ATCC_17616_JGI	2	161523180	3448466	L1,L2,L3,L4,L5,L6,L7L12,L9,L10,L11,L13,L14,L15,L16,L17,L18,L19,L20,L21,L22,L23,L24,L25,L27,L28,L29,L30,L31,L32,L33,L34,L35,L36,S2,S3,S4,S5,S6,S7,S8,S9,S10,S11,S12,S13,S14,S15,S16,S17,S18,S19,S20,S21(3)	161519706	2472928	S21	161522356	919806	S21(2)
Burkholderia_cenocepacia_MC0_3	2	170731356	3532883	L1,L2,L3,L4,L5,L6,L7L12,L9,L10,L11,L13,L14,L15,L16,L17,L18,L19,L20,L21,L22,L23,L24,L25,L27,L28,L29,L30,L31,L32,L33,L34,L35,L36,S2,S3,S4,S5,S6,S7,S8,S9,S10,S11,S12,S13,S14,S15,S16,S17,S18,S19,S20,S21(3)	170734517	1224595	S21(2)	170735571	3213911	S21
Burkholderia_ambifaria_MC40_6	2	172059067	3443583	L1,L2,L3,L4,L5,L6,L7L12,L9,L10,L11,L13,L14,L15,L16,L17,L18,L19,L20,L21,L22,L23,L24,L25,L27,L28,L29,L30,L31,L32,L33,L34,L35,L36,S2,S3,S4,S5,S6,S7,S8,S9,S10,S11,S12,S13,S14,S15,S16,S17,S18,S19,S20,S21(3)	172062142	2769414	S21	172064800	1127947	S21(2)
Burkholderia_multivorans_ATCC_17616_Tohoku	2	189348893	3448421	L1,L2,L3,L4,L5,L6,L7L12,L9,L10,L11,L13,L14,L15,L16,L17,L18,L19,L20,L21,L22,L23,L24,L25,L27,L28,L29,L30,L31,L32,L33,L34,L35,L36,S2,S3,S4,S5,S6,S7,S8,S9,S10,S11,S12,S13,S14,S15,S16,S17,S18,S19,S20,S21(3)	189347993	919805	S21(2)	189351978	2473162	S21
Burkholderia_cenocepacia_J2315	3	206558403	3870082	L1,L2,L3,L4,L5,L6,L7L12,L9,L10,L11,L13,L14,L15,L16,L17,L18,L19,L20,L21,L22,L23,L24,L25,L27,L28,L29,L30,L31,L32,L33,L34,L35,L36,S2,S3,S4,S5,S6,S7,S8,S9,S10,S11,S12,S13,S14,S15,S16,S17,S18,S19,S20,S21(2),L32(2)	191639869	875977	S21(3)	206561868	3217062	S21
Burkholderia_383	1	78064658	3694126	L1,L2,L3,L4,L5,L6,L7L12,L9,L10,L11,L13,L14,L15,L16,L17,L18,L19,L20,L21,L22,L23,L24,L25,L27,L28,L29,L30,L31,L32,L33,L34,L35,L36,S2,S3,S4,S5,S6,S7,S8,S9,S10,S11,S12,S13,S14,S15,S16,S17,S18,S19,S20,S21(2)	78060853	3587082	S21
Burkholderia_CCGE1002_uid42523	2	295675101	3518940	L1,L2,L3,L4,L5,L6,L7L12,L9,L10,L11,L13,L14,L15,L16,L17,L18,L19,L20,L21,L22,L23,L24,L25,L27,L28,L29,L30,L31,L32,L33,L34,L35,L36,S2,S3,S4,S5,S6,S7,S8,S9,S10,S11,S12,S13,S14,S15,S16,S17,S18,S19,S20,S21(2),S21(3)	295698848	2593966	S21
Burkholderia_glumae_BGR1	2	238025684	3906529	L1,L2,L3,L4,L5,L6,L7L12,L9,L10,L11,L13,L14,L15,L16,L17,L18,L19,L20,L21,L22,L23,L24,L25,L27,L28,L29,L30,L31,L32,L33,L34,L35,L36,S2,S3,S4,S5,S6,S7,S8,S9,S10,S11,S12,S13,S14,S15,S16,S17,S18,S19,S20,S21(2),S21(3)	238023501	2827355	S21
Burkholderia_mallei_ATCC_23344	2	53723370	3510148	L1,L2,L3,L4,L5,L6,L7L12,L9,L10,L11,L13,L14,L15,L16,L17,L18,L19,L20,L21,L22,L23,L24,L25,L27,L28,L29,L30,L31,L32,L33,L34,L35,L36,S2,S3,S4,S5,S6,S7,S8,S9,S10,S11,S12,S13,S14,S15,S16,S17,S18,S19,S20,S21(2)	77358719	2325379	S21,S21(3)
Burkholderia_mallei_NCTC_10229	2	124383319	3458208	L1,L2,L3,L4,L5,L6,L7L12,L9,L10,L11,L13,L14,L15,L16,L17,L18,L19,L20,L21,L22,L23,L24,L25,L27,L28,L29,L30,L31,L32,L33,L34,L35,L36,S2,S3,S4,S5,S6,S7,S8,S9,S10,S11,S12,S13,S14,S15,S16,S17,S18,S19,S20,S21	124381141	2284095	S21(2),S21(3)
Burkholderia_mallei_NCTC_10247	2	126447966	3495687	L1,L2,L3,L4,L5,L6,L7L12,L9,L10,L11,L13,L14,L15,L16,L17,L18,L19,L20,L21,L22,L23,L24,L25,L27,L28,L29,L30,L31,L32,L33,L34,L35,L36,S2,S3,S4,S5,S6,S7,S8,S9,S10,S11,S12,S13,S14,S15,S16,S17,S18,S19,S20,S21(2)	126445587	2352693	S21,S21(3)
Burkholderia_mallei_SAVP1	2	121598179	3497479	L1,L2,L3,L4,L5,L6,L7L12,L9,L10,L11,L13,L14,L15,L16,L17,L18,L19,L20,L21,L22,L23,L24,L25,L27,L28,L29,L30,L31,L32,L33,L34,L35,L36,S2,S3,S4,S5,S6,S7,S8,S9,S10,S11,S12,S13,S14,S15,S16,S17,S18,S19,S20,S21(2)	121596444	1734922	S21,S21(3)
Burkholderia_phymatum_STM815	1	186474773	3479187	L1,L2,L3,L4,L5,L6,L7L12,L9,L10,L11,L13,L14,L15,L16,L17,L18,L19,L20,L21,L22,L23,L24,L25,L27,L28,L29,L30,L31,L32,L33,L34,L35,L36,S2,S3,S4,S5,S6,S7,S8,S9,S10,S11,S12,S13,S14,S15,S16,S17,S18,S19,S20,S21(2)	186471973	2697374	S21
Burkholderia_phytofirmans_PsJN	1	187922035	4467537	L1,L2,L3,L4,L5,L6,L7L12,L9,L10,L11,L13,L14,L15,L16,L17,L18,L19,L20,L21,L22,L23,L24,L25,L27,L28,L29,L30,L31,L32,L33,L34,L35,L36,S2,S3,S4,S5,S6,S7,S8,S9,S10,S11,S12,S13,S14,S15,S16,S17,S18,S19,S20,S21(2)	187918714	3625999	S21
Burkholderia_pseudomallei_1106a	2	126451443	3988455	L1,L2,L3,L4,L5,L6,L7L12,L9,L10,L11,L13,L14,L15,L16,L17,L18,L19,L20,L21,L22,L23,L24,L25,L27,L28,L29,L30,L31,L32,L33,L34,L35,L36,S2,S3,S4,S5,S6,S7,S8,S9,S10,S11,S12,S13,S14,S15,S16,S17,S18,S19,S20,S21(2)	126455463	3100794	S21,S21(3)
Burkholderia_pseudomallei_1710b	2	76808520	4126292	L1,L2,L3,L4,L5,L6,L7L12,L9,L10,L11,L13,L14,L15,L16,L17,L18,L19,L20,L21,L22,L23,L24,L25,L27,L28,L29,L30,L31,L32,L33,L34,L35,L36,S2,S3,S4,S5,S6,S7,S8,S9,S10,S11,S12,S13,S14,S15,S16,S17,S18,S19,S20,S21(2)	76817237	3181762	S21,S21(3)
Burkholderia_pseudomallei_668	2	126438353	3912947	L1,L2,L3,L4,L5,L6,L7L12,L9,L10,L11,L13,L14,L15,L16,L17,L18,L19,L20,L21,L22,L23,L24,L25,L27,L28,L29,L30,L31,L32,L33,L34,L35,L36,S2,S3,S4,S5,S6,S7,S8,S9,S10,S11,S12,S13,S14,S15,S16,S17,S18,S19,S20,S21(2)	126442307	3127456	S21,S21(3)
Burkholderia_pseudomallei_K96243	2	53717639	4074542	L1,L2,L3,L4,L5,L6,L7L12,L9,L10,L11,L13,L14,L15,L16,L17,L18,L19,L20,L21,L22,L23,L24,L25,L27,L28,L29,L30,L31,L32,L33,L34,L35,L36,S2,S3,S4,S5,S6,S7,S8,S9,S10,S11,S12,S13,S14,S15,S16,S17,S18,S19,S20,S21(2)	53721039	3173005	S21,S21(3)
Burkholderia_thailandensis_E264	2	83718394	3809201	L1,L2,L3,L4,L5,L6,L7L12,L9,L10,L11,L13,L14,L15,L16,L17,L18,L19,L20,L21,L22,L23,L24,L25,L27,L28,L29,L30,L31,L32,L33,L34,L35,L36,S2,S3,S4,S5,S6,S7,S8,S9,S10,S11,S12,S13,S14,S15,S16,S17,S18,S19,S20,S21(2)	83716035	2914771	S21,S21(3)
Burkholderia_vietnamiensis_G4	2	134294128	3652814	L1,L2,L3,L4,L5,L6,L7L12,L9,L10,L11,L13,L14,L15,L16,L17,L18,L19,L20,L21,L22,L23,L24,L25,L27,L28,L29,L30,L31,L32,L33,L34,L35,L36,S2,S3,S4,S5,S6,S7,S8,S9,S10,S11,S12,S13,S14,S15,S16,S17,S18,S19,S20,S21(2),S21(3)	134292031	2411759	S21
Burkholderia_xenovorans_LB400	1	91781384	4895836	L1,L2,L3,L4,L5,L6,L7L12,L9,L10,L11,L13,L14,L15,L16,L17,L18,L19,L20,L21,L22,L23,L24,L25,L27,L28,L29,L30,L31,L32,L33,L34,L35,L36,S2,S3,S4,S5,S6,S7,S8,S9,S10,S11,S12,S13,S14,S15,S16,S17,S18,S19,S20,S21(2)	91777110	3363523	S21
Agrobacterium_radiobacter_K84	2	222084201	4005130	L1,L2,L3,L4,L5,L6,L7L12,L9,L10,L11,L13,L14,L15,L16,L17,L18,L19,L20,L21,L22,L23,L24,L25,L27,L28,L29,L30,L31,L32,L33,L34,L35,L36,S2,S3,S4,S5,S6,S7,S8,S9,S10,S11,S12,S13,S14,S15,S16,S17,S18,S19,S20,S21,L7ae	222080781	2650913	S21(2),S21(3)
Agrobacterium_tumefaciens_C58_Cereon	2	159184118	2841580	L1,L2,L3,L4,L5,L6,L7L12,L9,L10,L11,L13,L14,L15,L16,L17,L18,L19,L20,L21,L22,L23,L24,L25,L27,L29,L30,L32,L33,L34,L35,S2,S3,S4,S5,S6,S7,S8,S9,S10,S11,S12,S13,S14,S15,S16,S17,S18,S19,S20,L7ae	159185562	2075577	L28,L31,L36,S21,S21(2),S21(3)
Agrobacterium_vitis_S4	2	222147015	3726375	L1,L2,L3,L4,L5,L6,L7L12,L9,L10,L11,L13,L14,L15,L16,L17,L18,L19,L20,L21,L22,L23,L24,L25,L27,L28,L29,L30,L31,L32,L33,L34,L35,L36,S3,S4,S5,S6,S7,S8,S9,S10,S11,S12,S13,S14,S15,S16,S17,S18,S19,S20,S21,L7ae,S21(2),S2(2)	222109117	130435	S2
Azospirillum_B510_uid46085	0	288956841	3311395	L1,L2,L3,L4,L5,L6,L7L12,L9,L10,L11,L14,L15,L16,L17,L18,L19,L20,L21,L22,L23,L24,L25,L27,L28,L29,L30,L31,L32,L33,L34,L35,L36,S2,S3,S4,S5,S6,S7,S8,S10,S11,S12,S13,S14,S15,S16,S17,S18,S19,S20,S21,L7ae	288959735	1455109	L13,S9
Brucella_abortus_bv__1_9_941	1	62288991	2124241	L1,L2,L3,L4,L5,L6,L7L12,L9,L10,L11,L13,L14,L15,L16,L17,L18,L19,L20,L21,L22,L23,L24,L25,L27,L28,L29,L30,L31,L32,L35,L36,S2,S3,S4,S5,S6,S7,S8,S9,S10,S11,S12,S13,S14,S15,S16,S17,S18,S19,S20,L7ae,L2(2)	62316961	1162204	L33,L34,S21
Brucella_abortus_S19	1	189023268	2122487	L1,L2,L3,L4,L5,L6,L7L12,L9,L10,L11,L13,L14,L15,L16,L17,L18,L19,L20,L21,L22,L23,L24,L25,L27,L28,L29,L30,L31,L32,L35,L36,S2,S3,S4,S5,S6,S7,S8,S9,S10,S11,S12,S13,S14,S15,S16,S17,S18,S19,S20,L7ae,L2(2)	189022234	1161449	L33,L34,S21
Brucella_canis_ATCC_23365	1	161617991	2105969	L1,L2,L3,L4,L5,L6,L7L12,L9,L10,L11,L13,L14,L15,L16,L17,L18,L19,L20,L21,L22,L23,L24,L25,L27,L28,L29,L30,L31,L32,L35,L36,S2,S3,S4,S5,S6,S7,S8,S9,S10,S11,S12,S13,S14,S15,S16,S17,S18,S19,S20,L7ae,L2(2)	161620094	1206800	L33,L34,S21
Brucella_melitensis_ATCC_23457	1	225851546	2125701	L1,L2,L3,L4,L5,L6,L7L12,L9,L10,L11,L13,L14,L15,L16,L17,L18,L19,L20,L21,L22,L23,L24,L25,L27,L28,L29,L30,L31,L32,L35,L36,S2,S3,S4,S5,S6,S7,S8,S9,S10,S11,S12,S13,S14,S15,S16,S17,S18,S19,S20,L7ae,L2(2)	225685871	1185518	L33,L34,S21
Brucella_melitensis_biovar_Abortus	1	82698932	2121359	L1,L2,L3,L4,L5,L6,L7L12,L9,L10,L11,L13,L14,L15,L16,L17,L18,L19,L20,L21,L22,L23,L24,L25,L27,L28,L29,L30,L31,L32,L35,L36,S2,S3,S4,S5,S6,S7,S8,S9,S10,S11,S12,S13,S14,S15,S16,S17,S18,S19,S20,L7ae,L2(2)	83268957	1156948	L33,L34,S21
Brucella_microti_CCM_4915	1	256368465	2117050	L1,L2,L3,L4,L5,L6,L7L12,L9,L10,L11,L13,L14,L15,L16,L17,L18,L19,L20,L21,L22,L23,L24,L25,L27,L28,L29,L30,L31,L32,L35,L36,S2,S3,S4,S5,S6,S7,S8,S9,S10,S11,S12,S13,S14,S15,S16,S17,S18,S19,S20,L7ae,L2(2)	256014795	1220319	L33,L34,S21
Brucella_ovis	1	148558820	2111370	L1,L2,L3,L4,L5,L6,L7L12,L9,L10,L11,L13,L14,L15,L16,L17,L18,L19,L20,L21,L22,L23,L24,L25,L27,L28,L29,L30,L31,L32,L35,L36,S2,S3,S4,S5,S6,S7,S8,S9,S10,S11,S12,S13,S14,S15,S16,S17,S18,S19,S20,L7ae,L2(2)	148557829	1164220	L33,L34,S21
Brucella_suis_1330	1	56968325	2107794	L1,L2,L3,L4,L5,L6,L7L12,L9,L10,L11,L13,L14,L15,L16,L17,L18,L19,L20,L21,L22,L23,L24,L25,L27,L28,L29,L30,L31,L32,L35,L36,S2,S3,S4,S5,S6,S7,S8,S9,S10,S11,S12,S13,S14,S15,S16,S17,S18,S19,S20,L7ae,L2(2)	56968493	1207381	L33,L34,S21
Brucella_suis_ATCC_23445	1	163842277	1923763	L1,L2,L3,L4,L5,L6,L7L12,L9,L10,L11,L13,L14,L15,L16,L17,L18,L19,L20,L22,L23,L24,L25,L28,L29,L30,L35,S2,S3,S4,S5,S6,S7,S8,S9,S10,S11,S12,S13,S14,S15,S17,S18,S19,S20,L7ae,L2(2)	163844199	1400844	L21,L27,L31,L32,L33,L34,L36,S16,S21
Cyanothece_ATCC_51142	2	172034917	4934271	L1,L2,L3,L4,L5,L6,L7L12,L9,L10,L11,L13,L14,L15,L16,L17,L18,L19,L20,L21,L22,L23,L24,L25,L27,L28,L29,L31,L32,L33,L34,L35,L36,S2,S3,S4,S5,S6,S7,S8,S9,S10,S11,S12,S13,S14,S15,S16,S17,S18,S19,S20,S21,S21(2)	172034885	14685	L7L12(2)
Cyanothece_PCC_7424	2	218437013	5942652	L1,L2,L3,L4,L5,L6,L7L12,L9,L10,L11,L13,L14,L15,L16,L17,L18,L19,L20,L21,L22,L23,L24,L25,L27,L28,L29,L31,L32,L33,L34,L35,L36,S2,S3,S4,S5,S6,S7,S8,S9,S10,S11,S12,S13,S14,S15,S16,S17,S18,S19,S20,S21,S21(2)	218442342	15219	L7L12(2)
Eubacterium_eligens_ATCC_27750	0	238915976	2144190	L1,L2,L3,L4,L5,L6,L7L12,L9,L10,L11,L13,L14,L15,L16,L17,L18,L19,L21,L22,L23,L24,L27,L28,L29,L30,L31,L32,L33,L34,L36,S2,S3,S4,S5,S6,S7,S8,S9,S10,S11,S12,S13,S14,S15,S16,S17,S18,S19,S20,S21,L7ae	238921767	626744	L20,L35
Lactobacillus_salivarius_UCC118	2	90960990	1827111	L1,L2,L3,L4,L5,L6,L7L12,L9,L10,L11,L13,L14,L15,L16,L17,L18,L19,L20,L21,L22,L23,L24,L27,L28,L29,L30,L31,L32,L33,L34,L35,L36,S2,S3,S4,S5,S6,S7,S8,S9,S10,S11,S12,S13,S15,S16,S17,S18,S19,S20,S21,L7ae,L33(2),S14(2)	90962708	242436	S14
Leptospira_biflexa_serovar_Patoc__Patoc_1__Ames_	0	189909570	3603977	L1,L2,L3,L4,L5,L6,L7L12,L9,L10,L11,L13,L14,L15,L16,L17,L18,L19,L20,L21,L22,L23,L24,L25,L27,L28,L29,L30,L31,L32,L34,L35,L36,S2,S3,S4,S5,S6,S7,S8,S9,S10,S11,S12,S13,S14,S15,S16,S17,S18,S19,S20,S21	189912848	277995	L33
Leptospira_biflexa_serovar_Patoc__Patoc_1__Paris_	0	183219427	3599677	L1,L2,L3,L4,L5,L6,L7L12,L9,L10,L11,L13,L14,L15,L16,L17,L18,L19,L20,L21,L22,L23,L24,L25,L27,L28,L29,L30,L31,L32,L34,L35,L36,S2,S3,S4,S5,S6,S7,S8,S9,S10,S11,S12,S13,S14,S15,S16,S17,S18,S19,S20,S21	189913173	277655	L33
Leptospira_borgpetersenii_serovar_Hardjo-bovis_JB197	0	116329799	3576473	L1,L2,L3,L4,L5,L6,L7L12,L9,L10,L11,L13,L14,L15,L16,L17,L18,L19,L20,L21,L22,L23,L24,L25,L27,L28,L29,L30,L31,L32,L34,L35,L36,S2,S3,S4,S5,S6,S7,S8,S9,S10,S11,S12,S13,S14,S15,S16,S17,S18,S19,S20,S21	116332445	299762	L33
Leptospira_borgpetersenii_serovar_Hardjo-bovis_L550	26	116326852	3614446	L1,L2,L3,L4,L5,L6,L7L12,L9,L10,L11,L13,L14,L15,L16,L17,L18,L19,L20,L21,L22,L23,L24,L25,L27,L28,L29,L30,L31,L32,L34,L35,L36,S2,S3,S4,S5,S6,S7,S8,S9,S10,S11,S12,S13,S14,S15,S16,S17,S18,S19,S20,S21,L30(2),S4(2),S5(2),L2(2),L14(2),L15(2),L16(2),L17(2),L18(2),L22(2),L23(2),L24(2),L29(2),L3(2),L36(2),L4(2),L5(2),L6(2),S10(2),S11(2),S13(2),S14(2),S17(2),S19(2),S3(2),S8(2)	116329556	317336	L33
Leptospira_interrogans_serovar_Copenhageni	0	45655914	4277185	L1,L2,L3,L4,L5,L6,L7L12,L9,L10,L11,L13,L14,L15,L16,L17,L18,L19,L20,L21,L22,L23,L24,L25,L27,L28,L29,L30,L31,L32,L34,L35,L36,S2,S3,S4,S5,S6,S7,S8,S9,S10,S11,S12,S13,S14,S15,S16,S17,S18,S19,S20,S21	45655585	350181	L33
Leptospira_interrogans_serovar_Lai	0	294827553	4338762	L1,L2,L3,L4,L5,L6,L7L12,L9,L10,L11,L13,L14,L15,L16,L17,L18,L19,L20,L21,L22,L23,L24,L25,L27,L28,L29,L30,L31,L32,L34,L35,L36,S2,S3,S4,S5,S6,S7,S8,S9,S10,S11,S12,S13,S14,S15,S16,S17,S18,S19,S20,S21	294653513	359372	L33
Methylobacterium_radiotolerans_JCM_2831	1	170746450	6077833	L1,L2,L3,L4,L5,L6,L7L12,L9,L10,L11,L13,L14,L15,L16,L17,L18,L19,L20,L21,L22,L23,L24,L25,L27,L28,L29,L30,L31,L32,L33,L34,L35,L36,S2,S3,S4,S5,S6,S7,S8,S9,S10,S11,S12,S13,S14,S15,S16,S17,S18,S19,S20,S21,L7ae	170745005	47003	L7L12(2)
Ochrobactrum_anthropi_ATCC_49188	0	153007346	2887297	L1,L2,L3,L4,L5,L6,L7L12,L9,L10,L11,L13,L14,L15,L16,L17,L18,L19,L20,L21,L22,L23,L24,L25,L27,L28,L29,L30,L31,L32,L34,L35,L36,S2,S3,S4,S5,S6,S7,S8,S9,S10,S11,S12,S13,S14,S15,S16,S17,S18,S19,S20,S21,L7ae	153010078	1895911	L33
Paracoccus_denitrificans_PD1222	0	119382757	2852282	L1,L2,L3,L4,L5,L6,L7L12,L9,L10,L11,L14,L15,L16,L17,L18,L20,L22,L23,L24,L28,L29,L30,L32,L34,L35,L36,S3,S5,S6,S7,S8,S10,S11,S12,S13,S14,S15,S17,S18,S19,S21,L7ae	119385557	1730097	L13,L19,L21,L25,L27,L31,L33,S2,S4,S9,S16,S20
Pseudoalteromonas_haloplanktis_TAC125	1	77358982	3214944	L1,L2,L3,L4,L5,L6,L7L12,L9,L10,L11,L13,L14,L15,L16,L17,L18,L19,L20,L21,L22,L23,L24,L25,L27,L28,L29,L30,L31,L32,L33,L34,L35,L36,S2,S3,S4,S5,S6,S7,S8,S9,S10,S11,S12,S13,S14,S15,S16,S17,S18,S19,S20,S21	77361923	635328	L36(2)
Pseudomonas_fluorescens_SBW25	2	229587578	6722539	L1,L2,L3,L4,L5,L6,L7L12,L9,L10,L11,L13,L14,L15,L16,L17,L18,L19,L20,L21,L22,L23,L24,L25,L27,L28,L29,L30,L31,L32,L33,L34,L35,L36,S2,S3,S4,S5,S6,S7,S8,S9,S10,S11,S12,S13,S14,S15,S16,S17,S18,S19,S20,S21,L31(2)	146343893	425094	S10(2)
Ralstonia_eutropha_JMP134	1	73539706	3806533	L1,L2,L3,L4,L5,L6,L7L12,L9,L10,L11,L13,L14,L15,L16,L17,L18,L19,L20,L21,L22,L23,L24,L25,L27,L28,L29,L30,L31,L32,L33,L34,L35,L36,S2,S3,S4,S5,S6,S7,S8,S9,S10,S11,S12,S13,S14,S15,S16,S17,S19,S20,S21,S18(2)	73537298	2726152	S18
Rhizobium_etli_CFN_42	2	86355669	4381608	L1,L2,L3,L4,L5,L6,L7L12,L9,L10,L11,L13,L14,L15,L16,L17,L18,L19,L20,L21,L22,L23,L24,L25,L27,L28,L29,L30,L31,L32,L33,L34,L35,L36,S2,S3,S4,S5,S6,S7,S8,S9,S10,S11,S12,S13,S14,S15,S16,S17,S18,S19,S20,S21,L7ae,S21(2)	86360045	250948	S21(3)
Rhizobium_leguminosarum_bv__trifolii_WSM2304	2	209547612	4537948	L1,L2,L3,L4,L5,L6,L7L12,L9,L10,L11,L13,L14,L15,L16,L17,L18,L19,L20,L21,L22,L23,L24,L25,L27,L28,L29,L30,L31,L32,L33,L34,L35,L36,S2,S3,S4,S5,S6,S7,S8,S9,S10,S11,S12,S13,S14,S15,S16,S17,S18,S19,S20,S21,L7ae,S21(2)	209546450	1266105	S21(3)
Rhizobium_leguminosarum_bv_viciae_3841	2	116249766	5057142	L1,L2,L3,L4,L5,L6,L7L12,L9,L10,L11,L13,L14,L15,L16,L17,L18,L19,L20,L21,L22,L23,L24,L25,L27,L28,L29,L30,L31,L32,L33,L34,L35,L36,S2,S3,S4,S5,S6,S7,S8,S9,S10,S11,S12,S13,S14,S15,S16,S17,S18,S19,S20,S21,L7ae,S21(2)	116254467	488135	S21(3)
Rhizobium_NGR234	1	227820587	3925702	L1,L2,L3,L4,L5,L6,L7L12,L9,L10,L11,L13,L14,L15,L16,L17,L18,L19,L20,L21,L22,L23,L24,L25,L27,L28,L29,L30,L31,L32,L33,L34,L35,L36,S2,S3,S4,S5,S6,S7,S8,S9,S10,S11,S12,S13,S14,S15,S16,S17,S18,S19,S20,S21,L7ae	227818258	2430033	S21(2)
Rhodobacter_sphaeroides_2_4_1	0	77461965	3188609	L1,L2,L3,L4,L5,L6,L7L12,L9,L10,L11,L13,L14,L15,L16,L17,L18,L19,L20,L22,L23,L24,L25,L28,L29,L30,L31,L32,L33,L34,L35,L36,S2,S3,S4,S5,S6,S7,S8,S9,S10,S11,S12,S13,S14,S15,S16,S17,S18,S19,S20,S21,L7ae	77464988	943016	L21,L27
Rhodobacter_sphaeroides_ATCC_17025	0	146276058	3217726	L1,L2,L3,L4,L5,L6,L7L12,L9,L10,L11,L13,L14,L15,L16,L17,L18,L19,L20,L22,L23,L24,L25,L28,L29,L30,L31,L32,L33,L34,L35,L36,S2,S3,S4,S5,S6,S7,S8,S9,S10,S11,S12,S13,S14,S15,S16,S17,S18,S19,S20,S21,L7ae	146279170	877879	L21,L27
Rhodobacter_sphaeroides_ATCC_17029	6	126460778	3147721	L1,L2,L3,L4,L5,L6,L7L12,L9,L10,L11,L13,L14,L15,L16,L17,L18,L19,L20,L22,L23,L24,L25,L28,L29,L30,L31,L32,L33,L34,L35,L36,S2,S3,S4,S5,S6,S7,S8,S9,S10,S11,S12,S13,S14,S15,S16,S17,S18,S19,S20,S21,L7ae,L1(2),L10(2),L11(2),L7L12(2),S12(2),S7(2)	126463752	1219053	L21,L27
Rhodobacter_sphaeroides_KD131	0	221638099	3152792	L1,L2,L3,L4,L5,L6,L7L12,L9,L10,L11,L13,L14,L15,L16,L17,L18,L19,L20,L22,L23,L24,L25,L28,L29,L30,L31,L32,L33,L34,L35,L36,S2,S3,S4,S5,S6,S7,S8,S9,S10,S11,S12,S13,S14,S15,S16,S17,S18,S19,S20,S21,L7ae	221368938	1297647	L21,L27
Shewanella_baltica_OS155	0	126172257	5127376	L2,L3,L4,L5,L6,L9,L13,L14,L15,L16,L17,L18,L19,L20,L21,L22,L23,L24,L25,L27,L28,L29,L30,L31,L32,L33,L34,L35,L36,S2,S3,S4,S5,S6,S8,S9,S10,S11,S13,S14,S15,S16,S17,S18,S19,S20,S21	126090319	16762	L1,L7L12,L10,L11,S7,S12
Thermobaculum_terrenum_ATCC_BAA_798	0	269925123	2026947	L1,L2,L3,L4,L5,L6,L7L12,L9,L10,L11,L13,L14,L15,L16,L17,L18,L19,L20,L21,L22,L23,L24,L25,L27,L28,L29,L30,L31,L32,L33,L34,L35,L36,S2,S3,S5,S6,S7,S8,S9,S10,S11,S12,S13,S14,S15,S16,S17,S18,S19,S20,S21	269838913	1074634	S4
Vibrio_cholerae	2	15640032	2961149	L1,L2,L3,L4,L5,L6,L7L12,L9,L10,L11,L13,L14,L15,L16,L17,L18,L19,L21,L22,L23,L24,L25,L27,L28,L29,L30,L31,L32,L33,L34,L36,S2,S3,S4,S5,S6,S7,S8,S9,S10,S11,S12,S13,S14,S15,S16,S17,S18,S19,S20,S21,L31(2),L36(2)	15600771	1072315	L20,L35
Vibrio_cholerae_M66_2	2	227080237	2892523	L1,L2,L3,L4,L5,L6,L7L12,L9,L10,L11,L13,L14,L15,L16,L17,L18,L19,L21,L22,L23,L24,L25,L27,L28,L29,L30,L31,L32,L33,L34,L36,S2,S3,S4,S5,S6,S7,S8,S9,S10,S11,S12,S13,S14,S15,S16,S17,S18,S19,S20,S21,L31(2),L36(2)	227811634	1046382	L20,L35
Vibrio_cholerae_MJ_1236	2	229606122	3149584	L1,L2,L3,L4,L5,L6,L7L12,L9,L10,L11,L13,L14,L15,L16,L17,L18,L19,L21,L22,L23,L24,L25,L27,L28,L29,L30,L31,L32,L33,L34,L36,S2,S3,S4,S5,S6,S7,S8,S9,S10,S11,S12,S13,S14,S15,S16,S17,S18,S19,S20,S21,L31(2),L36(2)	229605062	1086784	L20,L35
Vibrio_cholerae_O395	2	147673035	3024069	L1,L2,L3,L4,L5,L6,L7L12,L9,L10,L11,L13,L14,L15,L16,L17,L18,L19,L21,L22,L23,L24,L25,L27,L28,L29,L30,L31,L32,L33,L34,L36,S2,S3,S4,S5,S6,S7,S8,S9,S10,S11,S12,S13,S14,S15,S16,S17,S18,S19,S20,S21,L31(2),L36(2)	147671401	1108250	L20,L35
Sphingopyxis_alaskensis_RB2256	0	103485498	3345170	L1,L2,L3,L4,L5,L6,L7L12,L9,L10,L11,L13,L14,L15,L16,L17,L18,L19,L20,L21,L22,L23,L24,L25,L27,L28,L29,L30,L31,L32,L33,L34,L35,L36,S2,S3,S4,S5,S6,S7,S8,S9,S10,S11,S12,S13,S14,S15,S16,S17,S18,S19,S20,S21,L7ae
Lactobacillus_delbrueckii_bulgaricus	1	104773257	1864998	L1,L2,L3,L4,L5,L6,L7L12,L9,L10,L11,L13,L14,L15,L16,L17,L18,L19,L20,L21,L22,L23,L24,L27,L28,L29,L30,L31,L32,L33,L34,L35,L36,S2,S3,S4,S5,S6,S7,S8,S9,S10,S11,S12,S13,S14,S15,S16,S17,S18,S19,S20,S21,L7ae,L33(2)
Pseudomonas_entomophila_L48	1	104779316	5888780	L1,L2,L3,L4,L5,L6,L7L12,L9,L10,L11,L13,L14,L15,L16,L17,L18,L19,L20,L21,L22,L23,L24,L25,L27,L28,L29,L30,L31,L32,L33,L34,L35,L36,S2,S3,S4,S5,S6,S7,S8,S9,S10,S11,S12,S13,S14,S15,S16,S17,S18,S19,S20,S21,L31(2)
Helicobacter_pylori_HPAG1	0	108562424	1596366	L1,L2,L3,L4,L5,L6,L7L12,L9,L10,L11,L13,L14,L15,L16,L17,L18,L19,L20,L21,L22,L23,L24,L25,L27,L28,L29,L31,L32,L33,L34,L35,L36,S2,S3,S4,S5,S6,S7,S8,S9,S10,S11,S12,S13,S14,S15,S16,S17,S18,S19,S20,S21
Myxococcus_xanthus_DK_1622	4	108756767	9139763	L1,L2,L3,L4,L5,L6,L7L12,L9,L10,L11,L13,L14,L15,L16,L17,L18,L19,L20,L21,L22,L23,L24,L25,L27,L28,L29,L30,L31,L32,L33,L34,L35,L36,S2,S3,S4,S5,S6,S7,S8,S9,S10,S11,S12,S13,S14,S15,S16,S17,S18,S19,S20,S21,S4(2),L28(2),L33(2),S14(2)
Mycobacterium_MCS	3	108796981	5705448	L1,L2,L3,L4,L5,L6,L7L12,L9,L10,L11,L13,L14,L15,L16,L17,L18,L19,L20,L21,L22,L23,L24,L25,L27,L28,L29,L30,L31,L32,L33,L34,L35,L36,S2,S3,S4,S5,S6,S7,S8,S9,S10,S11,S12,S13,S14,S15,S16,S17,S18,S19,S20,L1(2),L28(2),L33(2)
Rubrobacter_xylanophilus_DSM_9941	0	108802856	3225748	L1,L2,L3,L4,L5,L6,L7L12,L9,L10,L11,L13,L14,L15,L16,L17,L18,L19,L20,L21,L22,L23,L24,L25,L27,L28,L29,L30,L31,L32,L33,L34,L35,L36,S2,S3,S4,S5,S6,S7,S8,S9,S10,S11,S12,S13,S14,S15,S16,S17,S18,S19,S20
Yersinia_pestis_Antiqua	2	108805998	4702289	L1,L2,L3,L4,L5,L6,L7L12,L9,L10,L11,L13,L14,L15,L16,L17,L18,L19,L20,L21,L22,L23,L24,L27,L28,L29,L31,L32,L33,L34,L35,L36,S2,S3,S4,S5,S6,S7,S8,S9,S10,S11,S12,S13,S14,S15,S16,S17,S18,S19,S20,S21,L31(2),L36(2)
Yersinia_pestis_Nepal516	2	108810166	4534590	L1,L2,L3,L4,L5,L6,L7L12,L9,L10,L11,L13,L14,L15,L16,L17,L18,L19,L20,L21,L22,L23,L24,L25,L27,L28,L29,L30,L31,L32,L33,L34,L35,L36,S2,S3,S4,S5,S6,S7,S8,S9,S10,S11,S12,S13,S14,S15,S16,S17,S18,S19,S20,S21,L31(2),L36(2)
Mycoplasma_genitalium	1	108885074	580076	L1,L2,L3,L4,L5,L6,L7L12,L9,L10,L11,L13,L14,L15,L16,L17,L18,L19,L20,L21,L22,L23,L24,L27,L28,L29,L31,L32,L33,L34,L35,L36,S2,S3,S4,S5,S6,S7,S8,S9,S10,S11,S12,S13,S14,S15,S16,S17,S18,S19,S20,L33(2)
Pseudoalteromonas_atlantica_T6c	0	109896332	5187005	L1,L2,L3,L4,L5,L6,L7L12,L9,L10,L11,L13,L14,L15,L16,L17,L18,L19,L20,L21,L22,L23,L24,L25,L27,L28,L29,L30,L31,L32,L33,L34,L35,L36,S2,S3,S4,S5,S6,S7,S8,S9,S10,S11,S12,S13,S14,S15,S16,S17,S18,S19,S20,S21
Helicobacter_acinonychis_Sheeba	0	109946640	1553927	L1,L2,L3,L4,L5,L6,L7L12,L9,L10,L11,L13,L14,L15,L16,L17,L18,L19,L20,L21,L22,L23,L24,L25,L27,L28,L29,L31,L32,L33,L34,L35,L36,S2,S3,S4,S5,S6,S7,S8,S9,S10,S11,S12,S13,S14,S15,S16,S17,S18,S19,S20,S21
Mesorhizobium_BNC1	1	110632362	4412446	L1,L2,L3,L4,L5,L6,L7L12,L9,L10,L11,L13,L14,L15,L16,L17,L18,L19,L20,L21,L22,L23,L24,L25,L27,L28,L29,L30,L31,L32,L33,L34,L35,L36,S2,S3,S4,S5,S6,S7,S8,S9,S10,S11,S12,S13,S14,S15,S16,S17,S18,S19,S20,S21,L7ae,S21(2)
Cytophaga_hutchinsonii_ATCC_33406	0	110636427	4433218	L1,L2,L3,L4,L5,L6,L7L12,L9,L10,L11,L13,L14,L15,L16,L17,L18,L19,L20,L21,L22,L23,L24,L25,L27,L28,L29,L30,L31,L32,L33,L34,L35,L36,S2,S3,S4,S5,S6,S7,S8,S9,S10,S11,S12,S13,S14,S15,S16,S17,S18,S19,S20,S21
Escherichia_coli_536	2	110640213	4938920	L1,L2,L3,L4,L5,L6,L7L12,L9,L10,L11,L13,L14,L15,L16,L17,L18,L19,L20,L21,L22,L23,L24,L25,L27,L28,L29,L30,L31,L32,L33,L34,L35,L36,S2,S3,S4,S5,S6,S7,S8,S9,S10,S11,S12,S13,S14,S15,S16,S17,S18,S19,S20,S21,S22,L31(2),L36(2)
Pseudomonas_aeruginosa	2	110645304	6264404	L1,L2,L3,L4,L5,L6,L7L12,L9,L10,L11,L13,L14,L15,L16,L17,L18,L19,L20,L21,L22,L23,L24,L25,L27,L28,L29,L30,L31,L32,L33,L34,L35,L36,S2,S3,S4,S5,S6,S7,S8,S9,S10,S11,S12,S13,S14,S15,S16,S17,S18,S19,S20,S21,L31(2),L36(2)
Francisella_tularensis_FSC_198	2	110669657	1892616	L1,L2,L3,L4,L5,L6,L7L12,L9,L10,L11,L13,L14,L15,L16,L17,L18,L19,L20,L21,L22,L23,L24,L25,L27,L28,L29,L30,L31,L32,L33,L34,L35,L36,S2,S3,S4,S5,S6,S7,S8,S9,S10,S11,S12,S13,S14,S15,S16,S17,S18,S19,S20,S21,S21(2),S21(3)
Roseobacter_denitrificans_OCh_114	0	110677421	4133097	L1,L2,L3,L4,L5,L6,L7L12,L9,L10,L11,L13,L14,L15,L16,L17,L18,L19,L20,L21,L22,L23,L24,L25,L27,L28,L29,L30,L31,L32,L33,L34,L35,L36,S2,S3,S4,S5,S6,S7,S8,S9,S10,S11,S12,S13,S14,S15,S16,S17,S18,S19,S20,S21,L7ae
Clostridium_perfringens_ATCC_13124	3	110798562	3256683	L1,L2,L3,L4,L5,L6,L7L12,L9,L10,L11,L13,L14,L15,L16,L17,L18,L19,L20,L21,L22,L23,L24,L25,L27,L28,L29,L30,L31,L32,L33,L34,L35,L36,S2,S3,S4,S5,S6,S7,S8,S9,S10,S11,S12,S13,S14,S15,S16,S17,S18,S19,S20,S21,L7ae,L25(2),L7ae(2),S4(2)
Clostridium_perfringens_SM101_uid12521	2	110801439	2897393	L1,L2,L3,L4,L5,L6,L7L12,L9,L10,L11,L13,L14,L15,L16,L17,L18,L19,L20,L21,L22,L23,L24,L25,L27,L28,L29,L30,L31,L32,L33,L34,L35,L36,S2,S3,S4,S5,S6,S7,S8,S9,S10,S11,S12,S13,S14,S15,S16,S17,S18,S19,S20,S21,L7ae,L7ae(2),S4(2)
Shigella_flexneri_5_8401	0	110804074	4574284	L1,L2,L3,L4,L5,L6,L7L12,L9,L10,L11,L13,L14,L15,L16,L17,L18,L19,L20,L21,L22,L23,L24,L25,L27,L28,L29,L30,L31,L32,L33,L34,L35,L36,S2,S3,S4,S5,S6,S7,S8,S9,S10,S11,S12,S13,S14,S15,S16,S17,S18,S19,S20,S21
Alcanivorax_borkumensis_SK2	0	110832861	3120143	L1,L2,L3,L4,L5,L6,L7L12,L9,L10,L11,L13,L14,L15,L16,L17,L18,L19,L20,L21,L22,L23,L24,L25,L27,L28,L29,L30,L31,L32,L33,L34,L35,L36,S2,S3,S4,S5,S6,S7,S8,S9,S10,S11,S12,S13,S14,S15,S16,S17,S18,S19,S20,S21
Rhodococcus_jostii_RHA1	6	111017022	7804765	L1,L2,L3,L4,L5,L6,L7L12,L9,L10,L11,L13,L14,L15,L16,L17,L18,L19,L20,L21,L22,L23,L24,L25,L27,L28,L29,L30,L31,L32,L33,L34,L35,L36,S2,S3,S4,S5,S6,S7,S8,S9,S10,S11,S12,S13,S14,S15,S16,S17,S18,S19,S20,L28(2),L31(2),L32(2),L33(2),S14(2),S18(2)
Borrelia_afzelii_PKo	0	111114823	905394	L1,L2,L3,L4,L5,L6,L7L12,L9,L10,L11,L13,L14,L15,L16,L17,L18,L19,L20,L21,L22,L23,L24,L25,L27,L28,L29,L30,L31,L32,L33,L34,L35,L36,S2,S3,S4,S5,S6,S7,S8,S9,S10,S11,S12,S13,S14,S15,S16,S17,S18,S19,S20,S21
Frankia_alni_ACN14a	1	111219505	7497934	L1,L2,L3,L4,L5,L6,L7L12,L9,L10,L11,L13,L14,L15,L16,L17,L18,L19,L20,L21,L22,L23,L24,L25,L27,L28,L29,L30,L31,L32,L33,L34,L35,L36,S2,S3,S4,S5,S6,S7,S8,S9,S10,S11,S12,S13,S14,S15,S16,S17,S18,S19,S20,S18(2)
Haemophilus_somnus_129PT	0	113460149	2007700	L1,L2,L3,L4,L5,L6,L7L12,L9,L10,L11,L13,L14,L15,L16,L17,L18,L19,L20,L21,L22,L23,L24,L25,L27,L28,L29,L30,L31,L32,L33,L34,L35,L36,S2,S3,S4,S5,S6,S7,S8,S9,S10,S11,S12,S13,S14,S15,S16,S17,S18,S19,S20,S21
Trichodesmium_erythraeum_IMS101	2	113473942	7750108	L1,L2,L3,L4,L5,L6,L7L12,L9,L10,L11,L13,L14,L15,L16,L17,L18,L19,L20,L21,L22,L23,L24,L25,L27,L28,L29,L31,L32,L33,L34,L35,L36,S2,S3,S4,S5,S6,S7,S8,S9,S10,S11,S12,S13,S14,S15,S16,S17,S18,S19,S20,S21,S21(2),S4(2)
Ralstonia_eutropha_H16	1	113866031	4052032	L1,L2,L3,L4,L5,L6,L7L12,L9,L10,L11,L13,L14,L15,L16,L17,L18,L19,L20,L21,L22,L23,L24,L25,L27,L28,L29,L30,L31,L32,L33,L34,L35,L36,S2,S3,S4,S5,S6,S7,S8,S9,S10,S11,S12,S13,S14,S15,S16,S17,S18,S19,S20,S21,S21(2)
Synechococcus_CC9311	0	113952711	2606748	L1,L2,L3,L4,L5,L6,L7L12,L9,L10,L11,L13,L14,L15,L16,L17,L18,L19,L20,L21,L22,L23,L24,L27,L28,L29,L31,L32,L33,L34,L35,L36,S2,S3,S4,S5,S6,S7,S8,S9,S10,S11,S12,S13,S14,S15,S16,S17,S18,S19,S20,S21
Shewanella_MR-4	0	113968346	4706287	L1,L2,L3,L4,L5,L6,L7L12,L9,L10,L11,L13,L14,L15,L16,L17,L18,L19,L20,L21,L22,L23,L24,L25,L27,L28,L29,L30,L31,L32,L33,L34,L35,L36,S2,S3,S4,S5,S6,S7,S8,S9,S10,S11,S12,S13,S14,S15,S16,S17,S18,S19,S20,S21
Shewanella_MR-7	0	114045513	4792610	L1,L2,L3,L4,L5,L6,L7L12,L9,L10,L11,L13,L14,L15,L16,L17,L18,L19,L20,L21,L22,L23,L24,L25,L27,L28,L29,L30,L31,L32,L33,L34,L35,L36,S2,S3,S4,S5,S6,S7,S8,S9,S10,S11,S12,S13,S14,S15,S16,S17,S18,S19,S20,S21
Alkalilimnicola_ehrlichei_MLHE-1	0	114319166	3275944	L1,L2,L3,L4,L5,L6,L7L12,L9,L10,L11,L13,L14,L15,L16,L17,L18,L19,L20,L21,L22,L23,L24,L25,L27,L28,L29,L30,L31,L32,L33,L34,L35,L36,S2,S3,S4,S5,S6,S7,S8,S9,S10,S11,S12,S13,S14,S15,S16,S17,S18,S19,S20,S21
Granulobacter_bethesdensis_CGDNIH1	0	114326664	2708355	L1,L2,L3,L4,L5,L6,L7L12,L9,L10,L11,L13,L14,L15,L16,L17,L18,L19,L20,L21,L22,L23,L24,L25,L27,L28,L29,L30,L31,L32,L33,L34,L35,L36,S2,S3,S4,S5,S6,S7,S8,S9,S10,S11,S12,S13,S14,S15,S16,S17,S18,S19,S20,S21,L7ae
Nitrosomonas_eutropha_C71	0	114330036	2661057	L1,L2,L3,L4,L5,L6,L7L12,L9,L10,L11,L13,L14,L15,L16,L17,L18,L19,L20,L21,L22,L23,L24,L25,L27,L28,L29,L30,L31,L32,L33,L34,L35,L36,S2,S3,S4,S5,S6,S7,S8,S9,S10,S11,S12,S13,S14,S15,S16,S17,S18,S19,S20,S21
Shewanella_frigidimarina_NCIMB_400	0	114561188	4845257	L1,L2,L3,L4,L5,L6,L7L12,L9,L10,L11,L13,L14,L15,L16,L17,L18,L19,L20,L21,L22,L23,L24,L25,L27,L28,L29,L30,L31,L32,L33,L34,L35,L36,S2,S3,S4,S5,S6,S7,S8,S9,S10,S11,S12,S13,S14,S15,S16,S17,S18,S19,S20,S21
Syntrophomonas_wolfei_Goettingen	0	114565576	2936195	L1,L2,L3,L4,L5,L6,L7L12,L9,L10,L11,L13,L14,L15,L16,L17,L18,L19,L20,L21,L22,L23,L24,L25,L27,L28,L29,L30,L31,L32,L33,L34,L35,L36,S2,S3,S4,S5,S6,S7,S8,S9,S10,S11,S12,S13,S14,S15,S16,S17,S18,S19,S20,S21,L7ae
Maricaulis_maris_MCS10	0	114568554	3368780	L1,L2,L3,L4,L5,L6,L7L12,L9,L10,L11,L13,L14,L15,L16,L17,L18,L19,L20,L21,L22,L23,L24,L25,L27,L28,L29,L30,L31,L32,L33,L34,L35,L36,S2,S3,S4,S5,S6,S7,S8,S9,S10,S11,S12,S13,S14,S15,S16,S17,S18,S19,S20,S21,L7ae
Hyphomonas_neptunium_ATCC_15444	0	114797051	3705021	L1,L2,L3,L4,L5,L6,L7L12,L9,L10,L11,L13,L14,L15,L16,L17,L18,L19,L20,L21,L22,L23,L24,L25,L27,L28,L29,L30,L31,L32,L33,L34,L35,L36,S2,S3,S4,S5,S6,S7,S8,S9,S10,S11,S12,S13,S14,S15,S16,S17,S18,S19,S20,S21,L7ae
Francisella_tularensis_holarctica_OSU18	2	115313981	1895727	L1,L2,L3,L4,L5,L6,L7L12,L9,L10,L11,L13,L14,L15,L16,L17,L18,L19,L20,L21,L22,L23,L24,L25,L27,L28,L29,L30,L31,L32,L33,L34,L35,L36,S2,S3,S4,S5,S6,S7,S8,S9,S10,S11,S12,S13,S14,S15,S16,S17,S18,S19,S20,S21,S21(2),S21(3)
Rhodopseudomonas_palustris_BisA53	0	115522030	5505494	L1,L2,L3,L4,L5,L6,L7L12,L9,L10,L11,L13,L14,L15,L16,L17,L18,L19,L20,L21,L22,L23,L24,L25,L27,L28,L29,L30,L31,L32,L33,L34,L35,L36,S2,S3,S4,S5,S6,S7,S8,S9,S10,S11,S12,S13,S14,S15,S16,S17,S18,S19,S20,S21,L7ae
Pseudomonas_aeruginosa_UCBPP-PA14	2	116048575	6537648	L1,L2,L3,L4,L5,L6,L7L12,L9,L10,L11,L13,L14,L15,L16,L17,L18,L19,L20,L21,L22,L23,L24,L25,L27,L28,L29,L30,L31,L32,L33,L34,L35,L36,S2,S3,S4,S5,S6,S7,S8,S9,S10,S11,S12,S13,S14,S15,S16,S17,S18,S19,S20,S21,L31(2),L36(2)
Lactobacillus_brevis_ATCC_367	2	116332681	2291220	L1,L2,L3,L4,L5,L6,L7L12,L9,L10,L11,L13,L14,L15,L16,L17,L18,L19,L20,L21,L22,L23,L24,L27,L28,L29,L30,L31,L32,L33,L34,L35,L36,S2,S3,S4,S5,S6,S7,S8,S9,S10,S11,S12,S13,S14,S15,S16,S17,S18,S19,S20,S21,L7ae,L33(2),S14(2)
Oenococcus_oeni_PSU-1	0	116490126	1780517	L1,L2,L3,L4,L5,L6,L7L12,L9,L10,L11,L13,L14,L15,L16,L17,L18,L19,L20,L21,L22,L23,L24,L27,L28,L29,L30,L31,L32,L33,L34,L35,L36,S2,S3,S4,S5,S6,S7,S8,S9,S10,S11,S12,S13,S14,S15,S16,S17,S18,S19,S20,S21,L7ae
Pediococcus_pentosaceus_ATCC_25745	2	116491818	1832387	L1,L2,L3,L4,L5,L6,L7L12,L9,L10,L11,L13,L14,L15,L16,L17,L18,L19,L20,L21,L22,L23,L24,L27,L28,L29,L30,L31,L32,L33,L34,L35,L36,S2,S3,S4,S5,S6,S7,S8,S9,S10,S11,S12,S13,S14,S15,S16,S17,S18,S19,S20,S21,L7ae,L33(2),S14(2)
Lactobacillus_casei_ATCC_334	3	116493574	2895264	L1,L2,L3,L4,L5,L6,L7L12,L9,L10,L11,L13,L14,L15,L16,L17,L18,L19,L20,L21,L22,L23,L24,L27,L28,L29,L30,L31,L32,L33,L34,L35,L36,S2,S3,S4,S5,S6,S7,S8,S9,S10,S11,S12,S13,S14,S15,S16,S17,S18,S19,S20,S21,L7ae,L33(2),S14(2),S14(3)
Lactococcus_lactis_cremoris_SK11	2	116510843	2438589	L1,L2,L3,L4,L5,L6,L7L12,L9,L10,L11,L13,L14,L15,L16,L17,L18,L19,L20,L21,L22,L23,L24,L27,L28,L29,L30,L31,L32,L33,L34,L35,L36,S2,S3,S4,S5,S6,S7,S8,S9,S10,S11,S12,S13,S14,S15,S16,S17,S18,S19,S20,S21,L7ae,L33(2),L33(3)
Lactobacillus_delbrueckii_bulgaricus_ATCC_BAA-365	1	116513228	1856951	L1,L2,L3,L4,L5,L6,L7L12,L9,L10,L11,L13,L14,L15,L16,L17,L18,L19,L20,L21,L22,L23,L24,L27,L28,L29,L30,L31,L32,L33,L34,L35,L36,S2,S3,S4,S5,S6,S7,S8,S9,S10,S11,S12,S13,S14,S15,S16,S17,S18,S19,S20,S21,L7ae,L33(2)
Buchnera_aphidicola_Cc_Cinara_cedri	0	116514950	416380	L1,L2,L3,L4,L5,L6,L7L12,L9,L10,L11,L13,L14,L15,L16,L17,L18,L19,L20,L21,L22,L23,L24,L25,L27,L28,L29,L30,L31,L32,L33,L34,L35,L36,S2,S3,S4,S5,S6,S7,S8,S9,S10,S11,S12,S13,S14,S15,S16,S17,S18,S19,S20,S21
Streptococcus_pneumoniae_D39	2	116515308	2046115	L1,L2,L3,L4,L5,L6,L7L12,L9,L10,L11,L13,L14,L15,L16,L17,L18,L19,L20,L21,L22,L23,L24,L27,L28,L29,L30,L31,L32,L33,L34,L35,L36,S2,S3,S4,S5,S6,S7,S8,S9,S10,S11,S12,S13,S14,S15,S16,S17,S18,S19,S20,S21,L7ae,L33(2),L33(3)
Leuconostoc_mesenteroides_ATCC_8293	1	116617174	2038396	L1,L2,L3,L4,L5,L6,L7L12,L9,L10,L11,L13,L14,L15,L16,L17,L18,L19,L20,L21,L22,L23,L24,L27,L28,L29,L30,L31,L32,L33,L34,L35,L36,S2,S3,S4,S5,S6,S7,S8,S9,S10,S11,S12,S13,S14,S15,S16,S17,S18,S19,S20,S21,L7ae,L33(2)
Solibacter_usitatus_Ellin6076	0	116619145	9965640	L1,L2,L3,L4,L5,L6,L7L12,L9,L10,L11,L13,L14,L15,L16,L17,L18,L19,L20,L21,L22,L23,L24,L25,L27,L28,L29,L30,L31,L32,L33,L34,L35,L36,S2,S3,S4,S5,S6,S7,S8,S9,S10,S11,S12,S13,S14,S15,S16,S17,S18,S19,S20,S21
Streptococcus_thermophilus_LMD-9	2	116626972	1856368	L1,L2,L3,L4,L5,L6,L7L12,L9,L10,L11,L13,L14,L15,L16,L17,L18,L19,L20,L21,L22,L23,L24,L27,L28,L29,L30,L31,L32,L33,L34,L35,L36,S2,S3,S4,S5,S6,S7,S8,S9,S10,S11,S12,S13,S14,S15,S16,S17,S18,S19,S20,S21,L7ae,L33(2),L33(3)
Lactobacillus_gasseri_ATCC_33323	3	116628683	1894360	L1,L2,L3,L4,L5,L6,L7L12,L9,L10,L11,L13,L14,L15,L16,L17,L18,L19,L20,L21,L22,L23,L24,L27,L28,L29,L30,L31,L32,L33,L34,L35,L36,S2,S3,S4,S5,S6,S7,S8,S9,S10,S11,S12,S13,S14,S15,S16,S17,S18,S19,S20,S21,L7ae,S4(3),L33(2),S14(2)
Arthrobacter_FB24	1	116668568	4698945	L1,L2,L3,L4,L5,L6,L7L12,L9,L10,L11,L13,L14,L15,L16,L17,L18,L19,L20,L21,L22,L23,L24,L25,L27,L28,L29,L30,L31,L32,L33,L34,L35,L36,S2,S3,S4,S5,S6,S7,S8,S9,S10,S11,S12,S13,S14,S15,S16,S17,S18,S19,S20,L36(2)
Syntrophobacter_fumaroxidans_MPOB	2	116747452	4990251	L1,L2,L3,L4,L5,L6,L7L12,L9,L10,L11,L13,L14,L15,L16,L17,L18,L19,L20,L21,L22,L23,L24,L25,L27,L28,L29,L30,L31,L32,L33,L34,L35,L36,S2,S3,S4,S5,S6,S7,S8,S9,S10,S11,S12,S13,S14,S15,S16,S17,S18,S19,S20,L19(2),S16(2)
Listeria_welshimeri_serovar_6b_SLCC5334	3	116871422	2814130	L1,L2,L3,L4,L5,L6,L7L12,L9,L10,L11,L13,L14,L15,L16,L17,L18,L19,L20,L21,L22,L23,L24,L25,L27,L28,L29,L30,L31,L32,L33,L34,L35,L36,S2,S3,S4,S5,S6,S7,S8,S9,S10,S11,S12,S13,S14,S15,S16,S17,S18,S19,S20,S21,L7ae,L32(2),L33(2),S14(2)
Aeromonas_hydrophila_ATCC_7966	2	117617447	4744448	L1,L2,L3,L4,L5,L6,L7L12,L9,L10,L11,L13,L14,L15,L16,L17,L18,L19,L20,L21,L22,L23,L24,L25,L27,L28,L29,L30,L31,L32,L33,L34,L35,L36,S2,S3,S4,S5,S6,S7,S8,S9,S10,S11,S12,S13,S14,S15,S16,S17,S18,S19,S20,S21,L31(2),L36(2)
Escherichia_coli_APEC_O1	2	117622295	5082025	L1,L2,L3,L4,L5,L6,L7L12,L9,L10,L11,L13,L14,L15,L16,L17,L18,L19,L20,L21,L22,L23,L24,L25,L27,L28,L29,L30,L31,L32,L33,L34,L35,L36,S2,S3,S4,S5,S6,S7,S8,S9,S10,S11,S12,S13,S14,S15,S16,S17,S18,S19,S20,S21,S22,L31(2),L36(2)
Shewanella_ANA-3	0	117918459	4972204	L1,L2,L3,L4,L5,L6,L7L12,L9,L10,L11,L13,L14,L15,L16,L17,L18,L19,L20,L21,L22,L23,L24,L25,L27,L28,L29,L30,L31,L32,L33,L34,L35,L36,S2,S3,S4,S5,S6,S7,S8,S9,S10,S11,S12,S13,S14,S15,S16,S17,S18,S19,S20,S21
Magnetococcus_MC-1	0	117923318	4719581	L1,L2,L3,L4,L5,L6,L7L12,L9,L10,L11,L13,L14,L15,L16,L17,L18,L19,L20,L21,L22,L23,L24,L25,L27,L28,L29,L30,L31,L32,L33,L34,L35,L36,S2,S3,S4,S5,S6,S7,S8,S9,S10,S11,S12,S13,S14,S15,S16,S17,S18,S19,S20,S21,L7ae
Acidothermus_cellulolyticus_11B	0	117927211	2443540	L1,L2,L3,L4,L5,L6,L7L12,L9,L10,L11,L13,L14,L15,L16,L17,L18,L19,L20,L21,L22,L23,L24,L25,L27,L28,L29,L30,L31,L32,L33,L34,L35,L36,S2,S3,S4,S5,S6,S7,S8,S9,S10,S11,S12,S13,S14,S15,S16,S17,S18,S19,S20
Vibrio_vulnificus_CMCP6	2	117956319	3281944	L1,L2,L3,L4,L5,L6,L7L12,L9,L10,L11,L13,L14,L15,L16,L17,L18,L19,L20,L21,L22,L23,L24,L25,L27,L28,L29,L30,L31,L32,L33,L34,L35,L36,S2,S3,S4,S5,S6,S7,S8,S9,S10,S11,S12,S13,S14,S15,S16,S17,S18,S19,S20,S21,L31(2),L36(2)
Thiomicrospira_crunogena_XCL-2	0	118139508	2427734	L1,L2,L3,L4,L5,L6,L7L12,L9,L10,L11,L13,L14,L15,L16,L17,L18,L19,L20,L21,L22,L23,L24,L25,L27,L28,L29,L30,L31,L32,L33,L34,L35,L36,S2,S3,S4,S5,S6,S7,S8,S9,S10,S11,S12,S13,S14,S15,S16,S17,S18,S19,S20,S21
Clostridium_novyi_NT	2	118442852	2547720	L1,L2,L3,L4,L5,L6,L7L12,L9,L10,L11,L13,L14,L15,L16,L17,L18,L19,L20,L21,L22,L23,L24,L25,L27,L28,L29,L30,L31,L32,L33,L34,L35,L36,S2,S3,S4,S5,S6,S7,S8,S9,S10,S11,S12,S13,S14,S15,S16,S17,S18,S19,S20,S21,L7ae,L25(2),S4(2)
Mycobacterium_avium_104	2	118462219	5475491	L1,L2,L3,L4,L5,L6,L7L12,L9,L10,L11,L13,L14,L15,L16,L17,L18,L19,L20,L21,L22,L23,L24,L25,L27,L28,L29,L30,L31,L32,L33,L34,L35,L36,S2,S3,S4,S5,S6,S7,S8,S9,S10,S11,S12,S13,S14,S15,S16,S17,S18,S19,S20,L28(2),L33(2)
Mycobacterium_smegmatis_MC2_155	5	118467340	6988209	L1,L2,L3,L4,L5,L6,L7L12,L9,L10,L11,L13,L14,L15,L16,L17,L18,L19,L20,L21,L22,L23,L24,L25,L27,L28,L29,L30,L31,L32,L33,L34,L35,L36,S2,S3,S4,S5,S6,S7,S8,S9,S10,S11,S12,S13,S14,S15,S16,S17,S18,S19,S20,L28(2),L31(2),L33(2),S14(2),S18(2)
Campylobacter_fetus_82-40	0	118474057	1773615	L1,L2,L3,L4,L5,L6,L7L12,L9,L10,L11,L13,L14,L15,L16,L17,L18,L19,L20,L21,L22,L23,L24,L25,L27,L28,L29,L31,L32,L33,L34,L35,L36,S2,S3,S4,S5,S6,S7,S8,S9,S10,S11,S12,S13,S14,S15,S16,S17,S18,S19,S20,S21
Bacillus_thuringiensis_Al_Hakam	3	118475778	5257091	L1,L2,L3,L4,L5,L6,L7L12,L9,L10,L11,L13,L14,L15,L16,L17,L18,L19,L20,L21,L22,L23,L24,L27,L28,L29,L30,L31,L32,L33,L34,L35,L36,S2,S3,S4,S5,S6,S7,S8,S9,S10,S11,S12,S13,S14,S15,S16,S17,S18,S19,S20,S21,L7ae,L7ae(2),L33(2),L33(3)
Francisella_tularensis_novicida_U112	2	118496615	1910031	L1,L2,L3,L4,L5,L6,L7L12,L9,L10,L11,L13,L14,L15,L16,L17,L18,L19,L20,L21,L22,L23,L24,L25,L27,L28,L29,L30,L31,L32,L33,L34,L35,L36,S2,S3,S4,S5,S6,S7,S8,S9,S10,S11,S12,S13,S14,S15,S16,S17,S18,S19,S20,S21,S21(2),S21(3)
Pelobacter_propionicus_DSM_2379	0	118578449	4008000	L1,L2,L3,L4,L5,L6,L7L12,L9,L10,L11,L13,L14,L15,L16,L17,L18,L19,L20,L21,L22,L23,L24,L25,L27,L28,L29,L30,L31,L32,L33,L34,L35,L36,S2,S3,S4,S5,S6,S7,S8,S9,S10,S11,S12,S13,S14,S15,S16,S17,S18,S19,S20,S21,L7ae
Candidatus_Ruthia_magnifica_Cm_Calyptogena_magnifica_	0	118602060	1160782	L1,L2,L3,L4,L5,L6,L7L12,L9,L10,L11,L13,L14,L15,L16,L17,L18,L19,L20,L21,L22,L23,L24,L25,L27,L28,L29,L30,L31,L32,L33,L34,L35,L36,S2,S3,S4,S5,S6,S7,S8,S9,S10,S11,S12,S13,S14,S15,S16,S17,S18,S19,S20,S21
Mycobacterium_ulcerans_Agy99	5	118615919	5631606	L1,L2,L3,L4,L5,L6,L7L12,L9,L10,L11,L13,L14,L15,L16,L17,L18,L19,L20,L21,L22,L23,L24,L25,L27,L28,L29,L30,L31,L32,L33,L34,L35,L36,S2,S3,S4,S5,S6,S7,S8,S9,S10,S11,S12,S13,S14,S15,S16,S17,S18,S19,S20,L28(2),L31(2),L33(2),S14(2),S18(2)
Bifidobacterium_adolescentis_ATCC_15703	0	119025018	2089645	L1,L2,L3,L4,L5,L6,L7L12,L9,L10,L11,L13,L14,L15,L16,L17,L18,L19,L20,L21,L22,L23,L24,L25,L27,L28,L29,L30,L31,L32,L33,L34,L35,L36,S2,S3,S4,S5,S6,S7,S8,S9,S10,S11,S12,S13,S14,S15,S16,S17,S18,S19,S20
Chlorobium_phaeobacteroides_DSM_266	0	119355857	3133902	L1,L2,L3,L4,L5,L6,L7L12,L9,L10,L11,L13,L14,L15,L16,L17,L18,L19,L20,L21,L22,L23,L24,L25,L27,L28,L29,L30,L31,L32,L33,L34,L35,L36,S2,S3,S4,S5,S6,S7,S8,S9,S10,S11,S12,S13,S14,S15,S16,S17,S18,S19,S20,S21
Nocardioides_JS614	0	119714272	4985871	L1,L2,L3,L4,L5,L6,L7L12,L9,L10,L11,L13,L14,L15,L16,L17,L18,L19,L20,L21,L22,L23,L24,L25,L27,L28,L29,L30,L31,L32,L33,L34,L35,L36,S2,S3,S4,S5,S6,S7,S8,S9,S10,S11,S12,S13,S14,S15,S16,S17,S18,S19,S20
Shewanella_amazonensis_SB2B	0	119773142	4306142	L1,L2,L3,L4,L5,L6,L7L12,L9,L10,L11,L13,L14,L15,L16,L17,L18,L19,L20,L21,L22,L23,L24,L25,L27,L28,L29,L30,L31,L32,L33,L34,L35,L36,S2,S3,S4,S5,S6,S7,S8,S9,S10,S11,S12,S13,S14,S15,S16,S17,S18,S19,S20,S21
Mycobacterium_KMS	3	119866057	5737227	L1,L2,L3,L4,L5,L6,L7L12,L9,L10,L11,L13,L14,L15,L16,L17,L18,L19,L20,L21,L22,L23,L24,L25,L27,L28,L29,L30,L31,L32,L33,L34,L35,L36,S2,S3,S4,S5,S6,S7,S8,S9,S10,S11,S12,S13,S14,S15,S16,S17,S18,S19,S20,L1(2),L28(2),L33(2)
Azoarcus_BH72	2	119896292	4376040	L1,L2,L3,L4,L5,L6,L7L12,L9,L10,L11,L13,L14,L15,L16,L17,L18,L19,L20,L21,L22,L23,L24,L25,L27,L28,L29,L30,L31,L32,L33,L34,L35,L36,S2,S3,S4,S5,S6,S7,S8,S9,S10,S11,S12,S13,S14,S15,S16,S17,S18,S19,S20,S21,S4(2),S4(3)
Psychromonas_ingrahamii_37	5	119943794	4559598	L1,L2,L3,L4,L5,L6,L7L12,L9,L10,L11,L13,L14,L15,L16,L17,L18,L19,L20,L21,L22,L23,L24,L25,L27,L28,L29,L30,L31,L32,L33,L34,L35,L36,S2,S3,S4,S5,S6,S7,S8,S9,S10,S11,S12,S13,S14,S15,S16,S17,S18,S19,S20,S21,S4(2),L17(2),L36(2),S11(2),S13(2)
Borrelia_turicatae_91E135	0	119952806	917330	L1,L2,L3,L4,L5,L6,L7L12,L9,L10,L11,L13,L14,L15,L16,L17,L18,L19,L20,L21,L22,L23,L24,L25,L27,L28,L29,L30,L31,L32,L33,L34,L35,L36,S2,S3,S4,S5,S6,S7,S8,S9,S10,S11,S12,S13,S14,S15,S16,S17,S18,S19,S20,S21
Arthrobacter_aurescens_TC1	1	119960487	4597686	L1,L2,L3,L4,L5,L6,L7L12,L9,L10,L11,L13,L14,L15,L16,L17,L18,L19,L20,L21,L22,L23,L24,L25,L27,L28,L29,L30,L31,L32,L33,L34,L35,L36,S2,S3,S4,S5,S6,S7,S8,S9,S10,S11,S12,S13,S14,S15,S16,S17,S18,S19,S20,L36(2)
Mycobacterium_vanbaalenii_PYR-1	5	120401028	6491865	L1,L2,L3,L4,L5,L6,L7L12,L9,L10,L11,L13,L14,L15,L16,L17,L18,L19,L20,L21,L22,L23,L24,L25,L27,L28,L29,L30,L31,L32,L33,L34,L35,L36,S2,S3,S4,S5,S6,S7,S8,S9,S10,S11,S12,S13,S14,S15,S16,S17,S18,S19,S20,L28(2),L31(2),L33(2),S14(2),S18(2)
Gramella_forsetii_KT0803	0	120434372	3798465	L1,L2,L3,L4,L5,L6,L7L12,L9,L10,L11,L13,L14,L15,L16,L17,L18,L19,L20,L21,L22,L23,L24,L25,L27,L28,L29,L30,L31,L32,L33,L34,L35,L36,S2,S3,S4,S5,S6,S7,S8,S9,S10,S11,S12,S13,S14,S15,S16,S17,S18,S19,S20,S21,S31
Marinobacter_aquaeolei_VT8	0	120552944	4326849	L1,L2,L3,L4,L5,L6,L7L12,L9,L10,L11,L13,L14,L15,L16,L17,L18,L19,L20,L21,L22,L23,L24,L25,L27,L28,L29,L30,L31,L32,L33,L34,L35,L36,S2,S3,S4,S5,S6,S7,S8,S9,S10,S11,S12,S13,S14,S15,S16,S17,S18,S19,S20,S21
Shewanella_W3-18-1	0	120596833	4708380	L1,L2,L3,L4,L5,L6,L7L12,L9,L10,L11,L13,L14,L15,L16,L17,L18,L19,L20,L21,L22,L23,L24,L25,L27,L28,L29,L30,L31,L32,L33,L34,L35,L36,S2,S3,S4,S5,S6,S7,S8,S9,S10,S11,S12,S13,S14,S15,S16,S17,S18,S19,S20,S21
Desulfovibrio_vulgaris_DP4	0	120601051	3462887	L1,L2,L3,L4,L5,L6,L7L12,L9,L10,L11,L13,L14,L15,L16,L17,L18,L19,L20,L21,L22,L23,L24,L25,L27,L28,L29,L30,L31,L32,L33,L34,L35,L36,S2,S3,S4,S5,S6,S7,S8,S9,S10,S11,S12,S13,S14,S15,S16,S17,S18,S19,S20,S21
Acidovorax_avenae_citrulli_AAC00-1	0	120608714	5352772	L1,L2,L3,L4,L5,L6,L7L12,L9,L10,L11,L13,L14,L15,L16,L17,L18,L19,L20,L21,L22,L23,L24,L25,L27,L28,L29,L30,L31,L32,L33,L34,L35,L36,S2,S3,S4,S5,S6,S7,S8,S9,S10,S11,S12,S13,S14,S15,S16,S17,S18,S19,S20,S21
Acidovorax_JS42	0	121592436	4448856	L1,L2,L3,L4,L5,L6,L7L12,L9,L10,L11,L13,L14,L15,L16,L17,L18,L19,L20,L21,L22,L23,L24,L25,L27,L28,L29,L30,L31,L32,L33,L34,L35,L36,S2,S3,S4,S5,S6,S7,S8,S9,S10,S11,S12,S13,S14,S15,S16,S17,S18,S19,S20,S21
Bartonella_bacilliformis_KC583	16	121601635	1445021	L1,L2,L3,L4,L5,L6,L7L12,L9,L10,L11,L13,L14,L15,L16,L17,L18,L19,L20,L21,L22,L23,L24,L25,L27,L28,L29,L30,L31,L32,L33,L34,L35,L36,S2,S3,S4,S5,S6,S7,S8,S9,S10,S11,S12,S13,S14,S15,S16,S17,S18,S19,S20,S21,L7ae,L2(2),L14(2),L16(2),L22(2),L23(2),L24(2),L29(2),L3(2),L4(2),L5(2),S10(2),S12(2),S17(2),S19(2),S3(2),S7(2)
Polaromonas_naphthalenivorans_CJ2	0	121602919	4410291	L1,L2,L3,L4,L5,L6,L7L12,L9,L10,L11,L13,L14,L15,L16,L17,L18,L19,L20,L21,L22,L23,L24,L25,L27,L28,L29,L30,L31,L32,L33,L34,L35,L36,S2,S3,S4,S5,S6,S7,S8,S9,S10,S11,S12,S13,S14,S15,S16,S17,S18,S19,S20,S21
Verminephrobacter_eiseniae_EF01-2	0	121607004	5566749	L1,L2,L3,L4,L5,L6,L7L12,L9,L10,L11,L13,L14,L15,L16,L17,L18,L19,L20,L21,L22,L23,L24,L25,L27,L28,L29,L30,L31,L32,L33,L34,L35,L36,S2,S3,S4,S5,S6,S7,S8,S9,S10,S11,S12,S13,S14,S15,S16,S17,S18,S19,S20,S21
Campylobacter_jejuni_81-176	0	121612099	1616554	L1,L2,L3,L4,L5,L6,L7L12,L9,L10,L11,L13,L14,L15,L16,L17,L18,L19,L20,L21,L22,L23,L24,L25,L27,L28,L29,L31,L32,L33,L34,L35,L36,S2,S3,S4,S5,S6,S7,S8,S9,S10,S11,S12,S13,S14,S15,S16,S17,S18,S19,S20,S21
Neisseria_meningitidis_FAM18	2	121633901	2194961	L1,L2,L3,L4,L5,L6,L7L12,L9,L10,L11,L13,L14,L15,L16,L17,L18,L19,L20,L21,L22,L23,L24,L25,L27,L28,L29,L30,L31,L32,L33,L34,L35,L36,S2,S3,S4,S5,S6,S7,S8,S9,S10,S11,S12,S13,S14,S15,S16,S17,S18,S19,S20,S21,L31(2),L36(2)
Mycobacterium_bovis_BCG_Pasteur_1173P2	7	121635883	4374522	L1,L2,L3,L4,L5,L6,L7L12,L9,L10,L11,L13,L14,L15,L16,L17,L18,L19,L20,L21,L22,L23,L24,L25,L27,L28,L29,L30,L31,L32,L33,L34,L35,L36,S2,S3,S4,S5,S6,S7,S8,S9,S10,S11,S12,S13,S14,S15,S16,S17,S18,S19,S20,L28(2),L28(3),L32(2),L33(2),L34(2),S14(2),S18(2)
Halorhodospira_halophila_SL1	0	121996810	2678452	L1,L2,L3,L4,L5,L6,L7L12,L9,L10,L11,L13,L14,L15,L16,L17,L18,L19,L20,L21,L22,L23,L24,L25,L27,L28,L29,L30,L31,L32,L33,L34,L35,L36,S2,S3,S4,S5,S6,S7,S8,S9,S10,S11,S12,S13,S14,S15,S16,S17,S18,S19,S20,S21
Yersinia_enterocolitica_8081	2	123440403	4615899	L1,L2,L3,L4,L5,L6,L7L12,L9,L10,L11,L13,L14,L15,L16,L17,L18,L19,L20,L21,L22,L23,L24,L25,L27,L28,L29,L30,L31,L32,L33,L34,L35,L36,S2,S3,S4,S5,S6,S7,S8,S9,S10,S11,S12,S13,S14,S15,S16,S17,S18,S19,S20,S21,L31(2),L36(2)
Prochlorococcus_marinus_MIT_9515	1	123965234	1704176	L1,L2,L3,L4,L5,L6,L7L12,L9,L10,L11,L13,L14,L15,L16,L17,L18,L19,L20,L21,L22,L23,L24,L27,L28,L29,L31,L32,L33,L34,L35,L36,S2,S3,S4,S5,S6,S7,S8,S9,S10,S11,S12,S13,S14,S15,S16,S17,S18,S19,S20,S21,L36(2)
Prochlorococcus_marinus_AS9601	0	123967536	1669886	L1,L2,L3,L4,L5,L6,L7L12,L9,L10,L11,L13,L14,L15,L16,L17,L18,L19,L20,L21,L22,L23,L24,L27,L28,L29,L31,L32,L33,L34,L35,L36,S2,S3,S4,S5,S6,S7,S8,S9,S10,S11,S12,S13,S14,S15,S16,S17,S18,S19,S20,S21
Prochlorococcus_marinus_MIT_9303	0	124021714	2682675	L1,L2,L3,L4,L5,L6,L7L12,L9,L10,L11,L13,L14,L15,L16,L17,L18,L19,L20,L21,L22,L23,L24,L27,L28,L29,L31,L32,L33,L34,L35,L36,S2,S3,S4,S5,S6,S7,S8,S9,S10,S11,S12,S13,S14,S15,S16,S17,S18,S19,S20,S21
Prochlorococcus_marinus_NATL1A	0	124024712	1864731	L1,L2,L3,L4,L5,L6,L7L12,L9,L10,L11,L13,L14,L15,L16,L17,L18,L19,L20,L21,L22,L23,L24,L27,L28,L29,L31,L32,L33,L34,L35,L36,S2,S3,S4,S5,S6,S7,S8,S9,S10,S11,S12,S13,S14,S15,S16,S17,S18,S19,S20,S21
Methylibium_petroleiphilum_PM1	0	124265193	4044195	L1,L2,L3,L4,L5,L6,L7L12,L9,L10,L11,L13,L14,L15,L16,L17,L18,L19,L20,L21,L22,L23,L24,L25,L27,L28,L29,L30,L31,L32,L33,L34,L35,L36,S2,S3,S4,S5,S6,S7,S8,S9,S10,S11,S12,S13,S14,S15,S16,S17,S18,S19,S20,S21
Lactococcus_lactis_cremoris_MG1363	2	125622882	2529478	L1,L2,L3,L4,L5,L6,L7L12,L9,L10,L11,L13,L14,L15,L16,L17,L18,L19,L20,L21,L22,L23,L24,L27,L28,L29,L30,L31,L32,L33,L34,L35,L36,S2,S3,S4,S5,S6,S7,S8,S9,S10,S11,S12,S13,S14,S15,S16,S17,S18,S19,S20,S21,L7ae,L33(2),L33(3)
Streptococcus_sanguinis_SK36	2	125716887	2388435	L1,L2,L3,L4,L5,L6,L7L12,L9,L10,L11,L13,L14,L15,L16,L17,L18,L19,L20,L21,L22,L23,L24,L27,L28,L29,L30,L31,L32,L33,L34,L35,L36,S2,S3,S4,S5,S6,S7,S8,S9,S10,S11,S12,S13,S14,S15,S16,S17,S18,S19,S20,S21,L7ae,L33(2),L33(3)
Clostridium_thermocellum_ATCC_27405	1	125972525	3843301	L1,L2,L3,L4,L5,L6,L7L12,L9,L10,L11,L13,L14,L15,L16,L17,L18,L19,L20,L21,L22,L23,L24,L25,L27,L28,L29,L30,L31,L32,L33,L34,L35,L36,S2,S3,S4,S5,S6,S7,S8,S9,S10,S11,S12,S13,S14,S15,S16,S17,S18,S19,S20,S21,L7ae,L7ae(2)
Actinobacillus_pleuropneumoniae_L20	2	126207488	2274482	L1,L2,L3,L4,L5,L6,L7L12,L9,L10,L11,L13,L14,L15,L16,L17,L18,L19,L20,L21,L22,L23,L24,L25,L27,L28,L29,L30,L31,L32,L33,L34,L35,L36,S2,S3,S4,S5,S6,S7,S8,S9,S10,S11,S12,S13,S14,S15,S16,S17,S18,S19,S20,S21,L31(2),L36(2)
Mycobacterium_JLS	2	126432613	6048425	L1,L2,L3,L4,L5,L6,L7L12,L9,L10,L11,L13,L14,L15,L16,L17,L18,L19,L20,L21,L22,L23,L24,L25,L27,L28,L29,L30,L31,L32,L33,L34,L35,L36,S2,S3,S4,S5,S6,S7,S8,S9,S10,S11,S12,S13,S14,S15,S16,S17,S18,S19,S20,L28(2),L33(2)
Acinetobacter_baumannii_ATCC_17978	1	126640115	3976747	L1,L2,L3,L4,L5,L6,L7L12,L9,L10,L11,L13,L14,L15,L16,L17,L18,L19,L20,L21,L22,L23,L24,L25,L27,L28,L29,L30,L31,L32,L33,L34,L35,L36,S2,S3,S4,S5,S6,S7,S8,S9,S10,S11,S12,S13,S14,S15,S16,S17,S18,S19,S20,S21,L31(2)
Prochlorococcus_marinus_MIT_9301	0	126695337	1641879	L1,L2,L3,L4,L5,L6,L7L12,L9,L10,L11,L13,L14,L15,L16,L17,L18,L19,L20,L21,L22,L23,L24,L27,L28,L29,L31,L32,L33,L34,L35,L36,S2,S3,S4,S5,S6,S7,S8,S9,S10,S11,S12,S13,S14,S15,S16,S17,S18,S19,S20,S21
Clostridium_difficile_630	0	126697566	4290252	L1,L2,L3,L4,L5,L6,L7L12,L9,L10,L11,L13,L14,L15,L16,L17,L18,L19,L20,L21,L22,L23,L24,L27,L28,L29,L30,L31,L32,L33,L34,L35,L36,S2,S3,S4,S5,S6,S7,S8,S9,S10,S11,S12,S13,S14,S15,S16,S17,S18,S19,S20,S21,L7ae
Shewanella_loihica_PV-4	0	127510935	4602594	L1,L2,L3,L4,L5,L6,L7L12,L9,L10,L11,L13,L14,L15,L16,L17,L18,L19,L20,L21,L22,L23,L24,L25,L27,L28,L29,L30,L31,L32,L33,L34,L35,L36,S2,S3,S4,S5,S6,S7,S8,S9,S10,S11,S12,S13,S14,S15,S16,S17,S18,S19,S20,S21
Mycoplasma_mycoides	1	127763381	1211703	L1,L2,L3,L4,L5,L6,L7L12,L9,L10,L11,L13,L14,L15,L16,L17,L18,L19,L20,L21,L22,L23,L24,L27,L28,L29,L31,L32,L33,L34,L35,L36,S2,S3,S4,S5,S6,S7,S8,S9,S10,S11,S12,S13,S14,S15,S16,S17,S18,S19,S20,S21,L7ae,L33(2)
Herminiimonas_arsenicoxydans	0	134093294	3424307	L1,L2,L3,L4,L5,L6,L7L12,L9,L10,L11,L13,L14,L15,L16,L17,L18,L19,L20,L21,L22,L23,L24,L25,L27,L28,L29,L30,L31,L32,L33,L34,L35,L36,S2,S3,S4,S5,S6,S7,S8,S9,S10,S11,S12,S13,S14,S15,S16,S17,S18,S19,S20,S21
Saccharopolyspora_erythraea_NRRL_2338	7	134096620	8212805	L1,L2,L3,L4,L5,L6,L7L12,L9,L10,L11,L13,L14,L15,L16,L17,L18,L19,L20,L21,L22,L23,L24,L25,L27,L28,L29,L30,L31,L32,L33,L34,L35,L36,S2,S3,S4,S5,S6,S7,S8,S9,S10,S11,S12,S13,S14,S15,S16,S17,S18,S19,S20,L28(2),L31(2),L32(2),L33(2),L36(2),S14(2),S18(2)
Desulfotomaculum_reducens_MI-1	1	134297881	3608104	L1,L2,L3,L4,L5,L6,L7L12,L9,L10,L11,L13,L14,L15,L16,L17,L18,L19,L20,L21,L22,L23,L24,L25,L27,L28,L29,L30,L31,L32,L33,L34,L35,L36,S2,S3,S4,S5,S6,S7,S8,S9,S10,S11,S12,S13,S14,S15,S16,S17,S18,S19,S20,S21,L7ae,L7ae(2)
Francisella_tularensis_WY96-3418	2	134301169	1898476	L1,L2,L3,L4,L5,L6,L7L12,L9,L10,L11,L13,L14,L15,L16,L17,L18,L19,L20,L21,L22,L23,L24,L25,L27,L28,L29,L30,L31,L32,L33,L34,L35,L36,S2,S3,S4,S5,S6,S7,S8,S9,S10,S11,S12,S13,S14,S15,S16,S17,S18,S19,S20,S21,S21(2),S21(3)
Mycoplasma_pneumoniae	1	13507739	816394	L1,L2,L3,L4,L5,L6,L7L12,L9,L10,L11,L13,L14,L15,L16,L17,L18,L19,L20,L21,L22,L23,L24,L27,L28,L29,L31,L32,L33,L34,L35,L36,S2,S3,S4,S5,S6,S7,S8,S9,S10,S11,S12,S13,S14,S15,S16,S17,S18,S19,S20,L33(2)
Geobacillus_thermodenitrificans_NG80-2	2	138893679	3550319	L1,L2,L3,L4,L5,L6,L7L12,L9,L10,L11,L13,L14,L15,L16,L17,L18,L19,L20,L21,L22,L23,L24,L25,L27,L28,L29,L30,L31,L32,L33,L34,L35,L36,S2,S3,S4,S5,S6,S7,S8,S9,S10,S11,S12,S13,S14,S15,S16,S17,S18,S19,S20,S21,L7ae,L7ae(2),L33(2)
Streptococcus_pyogenes_Manfredo	3	139472888	1841271	L1,L2,L3,L4,L5,L6,L7L12,L9,L10,L11,L13,L14,L15,L16,L17,L18,L19,L20,L21,L22,L23,L24,L27,L28,L29,L30,L31,L32,L33,L34,L35,L36,S2,S3,S4,S5,S6,S7,S8,S9,S10,S11,S12,S13,S14,S15,S16,S17,S18,S19,S20,S21,L7ae,L33(2),L33(3),S14(2)
Prosthecochloris_vibrioformis_DSM_265	0	145218822	1966858	L1,L2,L3,L4,L5,L6,L7L12,L9,L10,L11,L13,L14,L15,L16,L17,L18,L19,L20,L21,L22,L23,L24,L25,L27,L28,L29,L30,L31,L32,L33,L34,L35,L36,S2,S3,S4,S5,S6,S7,S8,S9,S10,S11,S12,S13,S14,S15,S16,S17,S18,S19,S20,S21
Mycobacterium_gilvum_PYR-GCK	4	145220606	5619607	L1,L2,L3,L4,L5,L6,L7L12,L9,L10,L11,L13,L14,L15,L16,L17,L18,L19,L20,L21,L22,L23,L24,L25,L27,L28,L29,L30,L31,L32,L33,L34,L35,L36,S2,S3,S4,S5,S6,S7,S8,S9,S10,S11,S12,S13,S14,S15,S16,S17,S18,S19,S20,L28(2),L33(2),S14(2),S18(2)
Corynebacterium_glutamicum_R	0	145294042	3314179	L1,L2,L3,L4,L5,L6,L7L12,L9,L10,L11,L13,L14,L15,L16,L17,L18,L19,L20,L21,L22,L23,L24,L25,L27,L28,L29,L30,L31,L32,L33,L34,L35,L36,S2,S3,S4,S5,S6,S7,S8,S9,S10,S11,S12,S13,S14,S15,S16,S17,S18,S19,S20
Aeromonas_salmonicida_A449	2	145297124	4702402	L1,L2,L3,L4,L5,L6,L7L12,L9,L10,L11,L13,L14,L15,L16,L17,L18,L19,L20,L21,L22,L23,L24,L25,L27,L28,L29,L30,L31,L32,L33,L34,L35,L36,S2,S3,S4,S5,S6,S7,S8,S9,S10,S11,S12,S13,S14,S15,S16,S17,S18,S19,S20,S21,L31(2),L36(2)
Polynucleobacter_necessarius_asymbioticus_QLW_P1DMWA_1	0	145588189	2159490	L1,L2,L3,L4,L5,L6,L7L12,L9,L10,L11,L13,L14,L15,L16,L17,L18,L19,L20,L21,L22,L23,L24,L25,L27,L28,L29,L30,L31,L32,L33,L34,L35,L36,S2,S3,S4,S5,S6,S7,S8,S9,S10,S11,S12,S13,S14,S15,S16,S17,S18,S19,S20,S21
Salinispora_tropica_CNB-440	8	145592566	5183331	L1,L2,L3,L4,L5,L6,L7L12,L9,L10,L11,L13,L14,L15,L16,L17,L18,L19,L20,L21,L22,L23,L24,L25,L27,L28,L29,L30,L31,L32,L33,L34,L35,L36,S2,S3,S4,S5,S6,S7,S8,S9,S10,S11,S12,S13,S14,S15,S16,S17,S18,S19,S20,S4(2),S4(3),L28(2),L31(2),L32(2),L32(3),L33(2),S14(2)
Yersinia_pestis_Pestoides_F	2	145597324	4517345	L1,L2,L3,L4,L5,L6,L7L12,L9,L10,L11,L13,L14,L15,L16,L17,L18,L19,L20,L21,L22,L23,L24,L25,L27,L28,L29,L30,L31,L32,L33,L34,L35,L36,S2,S3,S4,S5,S6,S7,S8,S9,S10,S11,S12,S13,S14,S15,S16,S17,S18,S19,S20,S21,L31(2),L36(2)
Pseudomonas_stutzeri_A1501	1	146280397	4567418	L1,L2,L3,L4,L5,L6,L7L12,L9,L10,L11,L13,L14,L15,L16,L17,L18,L19,L20,L21,L22,L23,L24,L25,L27,L28,L29,L30,L31,L32,L33,L34,L35,L36,S2,S3,S4,S5,S6,S7,S8,S9,S10,S11,S12,S13,S14,S15,S16,S17,S18,S19,S20,S21,L31(2)
Shewanella_putrefaciens_CN-32	0	146291111	4659220	L1,L2,L3,L4,L5,L6,L7L12,L9,L10,L11,L13,L14,L15,L16,L17,L18,L19,L20,L21,L22,L23,L24,L25,L27,L28,L29,L30,L31,L32,L33,L34,L35,L36,S2,S3,S4,S5,S6,S7,S8,S9,S10,S11,S12,S13,S14,S15,S16,S17,S18,S19,S20,S21
Caldicellulosiruptor_saccharolyticus_DSM_8903	0	146295085	2970275	L1,L2,L3,L4,L5,L6,L7L12,L9,L10,L11,L13,L14,L15,L16,L17,L18,L19,L20,L21,L22,L23,L24,L25,L27,L28,L29,L31,L32,L33,L34,L35,L36,S2,S3,S4,S5,S6,S7,S8,S9,S10,S11,S12,S13,S14,S15,S16,S17,S18,S19,S20,S21,L7ae
Flavobacterium_johnsoniae_UW101	0	146297766	6096872	L1,L2,L3,L4,L5,L6,L7L12,L9,L10,L11,L13,L14,L15,L16,L17,L18,L19,L20,L21,L22,L23,L24,L25,L27,L28,L29,L30,L31,L32,L33,L34,L35,L36,S2,S3,S4,S5,S6,S7,S8,S9,S10,S11,S12,S13,S14,S15,S16,S17,S18,S19,S20,S21
Pseudomonas_mendocina_ymp	0	146305042	5072807	L1,L2,L3,L4,L5,L6,L7L12,L9,L10,L11,L13,L14,L15,L16,L17,L18,L19,L20,L21,L22,L23,L24,L25,L27,L28,L29,L30,L31,L32,L33,L34,L35,L36,S2,S3,S4,S5,S6,S7,S8,S9,S10,S11,S12,S13,S14,S15,S16,S17,S18,S19,S20,S21
Enterobacter_638	2	146309667	4518712	L1,L2,L3,L4,L5,L6,L7L12,L9,L10,L11,L13,L14,L15,L16,L17,L18,L19,L20,L21,L22,L23,L24,L25,L27,L28,L29,L30,L31,L32,L33,L34,L35,L36,S2,S3,S4,S5,S6,S7,S8,S9,S10,S11,S12,S13,S14,S15,S16,S17,S18,S19,S20,S21,S22,L31(2),L36(2)
Streptococcus_suis_05ZYH33	3	146317663	2096309	L1,L2,L3,L4,L5,L6,L7L12,L9,L10,L11,L13,L14,L15,L16,L17,L18,L19,L20,L21,L22,L23,L24,L27,L28,L29,L30,L31,L32,L33,L34,L35,L36,S2,S3,S4,S5,S6,S7,S8,S9,S10,S11,S12,S13,S14,S15,S16,S17,S18,S19,S20,S21,L7ae,L33(2),L33(3),S14(2)
Streptococcus_suis_98HAH33	3	146319850	2095698	L1,L2,L3,L4,L5,L6,L7L12,L9,L10,L11,L13,L14,L15,L16,L17,L18,L19,L20,L21,L22,L23,L24,L27,L28,L29,L30,L31,L32,L33,L34,L35,L36,S2,S3,S4,S5,S6,S7,S8,S9,S10,S11,S12,S13,S14,S15,S16,S17,S18,S19,S20,S21,L7ae,L33(2),L33(3),S14(2)
Dichelobacter_nodosus_VCS1703A	0	146328629	1389350	L1,L2,L3,L4,L5,L6,L7L12,L9,L10,L11,L13,L14,L15,L16,L17,L18,L19,L20,L21,L22,L23,L24,L25,L27,L28,L29,L30,L31,L32,L33,L34,L35,L36,S2,S3,S4,S5,S6,S7,S8,S9,S10,S11,S12,S13,S14,S15,S16,S17,S18,S19,S20,S21
Bradyrhizobium_ORS278	1	146337175	7456587	L1,L2,L3,L4,L5,L6,L7L12,L9,L10,L11,L13,L14,L15,L16,L17,L18,L19,L20,L21,L22,L23,L24,L25,L27,L28,L29,L30,L31,L32,L33,L34,L35,L36,S2,S3,S4,S5,S6,S7,S8,S9,S10,S11,S12,S13,S14,S15,S16,S17,S18,S19,S20,S21,L7ae,S21(2)
Dehalococcoides_BAV1	0	147668652	1341892	L1,L2,L3,L4,L5,L6,L7L12,L9,L10,L11,L13,L14,L15,L16,L17,L18,L19,L20,L21,L22,L23,L24,L25,L27,L28,L29,L30,L31,L32,L33,L34,L35,L36,S2,S3,S4,S5,S6,S7,S8,S9,S10,S11,S12,S13,S14,S15,S16,S17,S18,S19,S20,S21
Pelotomaculum_thermopropionicum_SI	1	147676335	3025375	L1,L2,L3,L4,L5,L6,L7L12,L9,L10,L11,L13,L14,L15,L16,L17,L18,L19,L20,L21,L22,L23,L24,L25,L27,L28,L29,L30,L31,L32,L33,L34,L35,L36,S2,S3,S4,S5,S6,S7,S8,S9,S10,S11,S12,S13,S14,S15,S16,S17,S18,S19,S20,S21,L7ae,L7ae(2)
Synechococcus_WH_7803	0	148238336	2366980	L1,L2,L3,L4,L5,L6,L7L12,L9,L10,L11,L13,L14,L15,L16,L17,L18,L19,L20,L21,L22,L23,L24,L27,L28,L29,L31,L32,L33,L34,L35,L36,S2,S3,S4,S5,S6,S7,S8,S9,S10,S11,S12,S13,S14,S15,S16,S17,S18,S19,S20,S21
Synechococcus_RCC307	0	148241099	2224914	L1,L2,L3,L4,L5,L6,L7L12,L9,L10,L11,L13,L14,L15,L16,L17,L18,L19,L20,L21,L22,L23,L24,L27,L28,L29,L31,L32,L33,L34,L35,L36,S2,S3,S4,S5,S6,S7,S8,S9,S10,S11,S12,S13,S14,S15,S16,S17,S18,S19,S20,S21
Candidatus_Vesicomyosocius_okutanii_HA	0	148244169	1022154	L1,L2,L3,L4,L5,L6,L7L12,L9,L10,L11,L13,L14,L15,L16,L17,L18,L19,L20,L21,L22,L23,L24,L25,L27,L28,L29,L30,L31,L32,L33,L34,L35,L36,S2,S3,S4,S5,S6,S7,S8,S9,S10,S11,S12,S13,S14,S15,S16,S17,S18,S19,S20,S21
Bradyrhizobium_BTAi1	1	148251626	8264687	L1,L2,L3,L4,L5,L6,L7L12,L9,L10,L11,L13,L14,L15,L16,L17,L18,L19,L20,L21,L22,L23,L24,L25,L27,L28,L29,L30,L31,L32,L33,L34,L35,L36,S2,S3,S4,S5,S6,S7,S8,S9,S10,S11,S12,S13,S14,S15,S16,S17,S18,S19,S20,S21,L7ae,S21(2)
Acidiphilium_cryptum_JF-5	0	148259021	3389227	L1,L2,L3,L4,L5,L6,L7L12,L9,L10,L11,L13,L14,L15,L16,L17,L18,L19,L20,L21,L22,L23,L24,L25,L27,L28,L29,L30,L31,L32,L33,L34,L35,L36,S2,S3,S4,S5,S6,S7,S8,S9,S10,S11,S12,S13,S14,S15,S16,S17,S18,S19,S20,S21,L7ae
Geobacter_uraniumreducens_Rf4	0	148262085	5136364	L1,L2,L3,L4,L5,L6,L7L12,L9,L10,L11,L13,L14,L15,L16,L17,L18,L19,L20,L21,L22,L23,L24,L25,L27,L28,L29,L30,L31,L32,L33,L34,L35,L36,S2,S3,S4,S5,S6,S7,S8,S9,S10,S11,S12,S13,S14,S15,S16,S17,S18,S19,S20,S21,L7ae
Staphylococcus_aureus_JH9	4	148266447	2906700	L1,L2,L3,L4,L5,L6,L7L12,L9,L10,L11,L13,L14,L15,L16,L17,L18,L19,L20,L21,L22,L23,L24,L25,L27,L28,L29,L30,L31,L32,L33,L34,L35,L36,S2,S3,S4,S5,S6,S7,S8,S9,S10,S11,S12,S13,S14,S15,S16,S17,S18,S19,S20,S21,L7ae,L7ae(2),L33(2),L33(3),S14(2)
Thermotoga_petrophila_RKU-1	0	148269145	1823511	L1,L2,L3,L4,L5,L6,L7L12,L9,L10,L11,L13,L14,L15,L16,L17,L18,L19,L20,L21,L22,L23,L24,L25,L27,L28,L29,L30,L31,L32,L33,L34,L35,L36,S2,S3,S4,S5,S6,S7,S8,S9,S10,S11,S12,S13,S14,S15,S16,S17,S18,S19,S20,L7ae
Clavibacter_michiganensis_NCPPB_382	1	148271178	3297891	L1,L2,L3,L4,L5,L6,L7L12,L9,L10,L11,L13,L14,L15,L16,L17,L18,L19,L20,L21,L22,L23,L24,L25,L27,L28,L29,L30,L31,L32,L33,L34,L35,L36,S2,S3,S4,S5,S6,S7,S8,S9,S10,S11,S12,S13,S14,S15,S16,S17,S18,S19,S20,L36(2)
Orientia_tsutsugamushi_Boryong	0	148283997	2127051	L1,L2,L3,L4,L5,L6,L7L12,L9,L10,L11,L13,L14,L15,L16,L17,L18,L19,L20,L21,L22,L23,L24,L25,L27,L28,L29,L31,L32,L33,L34,L35,L36,S2,S3,S4,S5,S6,S7,S8,S9,S10,S11,S12,S13,S14,S15,S16,S17,S18,S19,S20,S21
Mycoplasma_agalactiae_PG2	1	148377268	877438	L1,L2,L3,L4,L5,L6,L7L12,L9,L10,L11,L13,L14,L15,L16,L17,L18,L19,L20,L21,L22,L23,L24,L27,L28,L29,L31,L32,L33,L34,L35,L36,S2,S3,S4,S5,S6,S7,S8,S9,S10,S11,S12,S13,S14,S15,S16,S17,S18,S19,S20,L33(2)
Clostridium_botulinum_A	3	148378011	3886916	L1,L2,L3,L4,L5,L6,L7L12,L9,L10,L11,L13,L14,L15,L16,L17,L18,L19,L20,L21,L22,L23,L24,L25,L27,L28,L29,L30,L31,L32,L33,L34,L35,L36,S2,S3,S4,S5,S6,S7,S8,S9,S10,S11,S12,S13,S14,S15,S16,S17,S18,S19,S20,S21,L7ae,L25(2),L7ae(2),S4(2)
Lactobacillus_reuteri_DSM_20016	2	148543243	1999618	L1,L2,L3,L4,L5,L6,L7L12,L9,L10,L11,L13,L14,L15,L16,L17,L18,L19,L20,L21,L22,L23,L24,L27,L28,L29,L30,L31,L32,L33,L34,L35,L36,S2,S3,S4,S5,S6,S7,S8,S9,S10,S11,S12,S13,S14,S15,S16,S17,S18,S19,S20,S21,L7ae,L33(2),S14(2)
Pseudomonas_putida_F1	0	148545259	5959964	L1,L2,L3,L4,L5,L6,L7L12,L9,L10,L11,L13,L14,L15,L16,L17,L18,L19,L20,L21,L22,L23,L24,L25,L27,L28,L29,L30,L31,L32,L33,L34,L35,L36,S2,S3,S4,S5,S6,S7,S8,S9,S10,S11,S12,S13,S14,S15,S16,S17,S18,S19,S20,S21
Sphingomonas_wittichii_RW1	0	148552929	5382261	L1,L2,L3,L4,L5,L6,L7L12,L9,L10,L11,L13,L14,L15,L16,L17,L18,L19,L20,L21,L22,L23,L24,L25,L27,L28,L29,L30,L31,L32,L33,L34,L35,L36,S2,S3,S4,S5,S6,S7,S8,S9,S10,S11,S12,S13,S14,S15,S16,S17,S18,S19,S20,S21,L7ae
Psychrobacter_PRwf-1	1	148651817	2978976	L1,L2,L3,L4,L5,L6,L7L12,L9,L10,L11,L13,L14,L15,L16,L17,L18,L19,L20,L21,L22,L23,L24,L25,L27,L28,L29,L30,L31,L32,L33,L34,L35,L36,S2,S3,S4,S5,S6,S7,S8,S9,S10,S11,S12,S13,S14,S15,S16,S17,S18,S19,S20,S21,L36(2)
Roseiflexus_RS-1	2	148654188	5801598	L1,L2,L3,L4,L5,L6,L7L12,L9,L10,L11,L13,L14,L15,L16,L17,L18,L19,L20,L21,L22,L23,L24,L25,L27,L28,L29,L30,L31,L32,L33,L34,L35,L36,S2,S3,S4,S5,S6,S7,S8,S9,S10,S11,S12,S13,S14,S15,S16,S17,S18,S19,S20,S21,L28(2),S18(2)
Mycobacterium_tuberculosis_H37Ra	6	148659757	4419977	L1,L2,L3,L4,L5,L6,L7L12,L9,L10,L11,L13,L14,L15,L16,L17,L18,L19,L20,L21,L22,L23,L24,L25,L27,L28,L29,L30,L31,L32,L33,L34,L35,L36,S2,S3,S4,S5,S6,S7,S8,S9,S10,S11,S12,S13,S14,S15,S16,S17,S18,S19,S20,L28(2),L28(3),L32(2),L33(2),S14(2),S18(2)
Mycobacterium_tuberculosis_F11	6	148821191	4424435	L1,L2,L3,L4,L5,L6,L7L12,L9,L10,L11,L13,L14,L15,L16,L17,L18,L19,L20,L21,L22,L23,L24,L25,L27,L28,L29,L30,L31,L32,L33,L34,L35,L36,S2,S3,S4,S5,S6,S7,S8,S9,S10,S11,S12,S13,S14,S15,S16,S17,S18,S19,S20,L28(2),L28(3),L32(2),L33(2),S14(2),S18(2)
Haemophilus_influenzae_PittEE	0	148825133	1813033	L1,L2,L3,L4,L5,L6,L7L12,L9,L10,L11,L13,L14,L15,L16,L17,L18,L19,L20,L21,L22,L23,L24,L25,L27,L28,L29,L30,L31,L32,L33,L34,L35,L36,S2,S3,S4,S5,S6,S7,S8,S9,S10,S11,S12,S13,S14,S15,S16,S17,S18,S19,S20,S21
Haemophilus_influenzae_PittGG	0	148826757	1887192	L1,L2,L3,L4,L5,L6,L7L12,L9,L10,L11,L13,L14,L15,L16,L17,L18,L19,L20,L21,L22,L23,L24,L25,L27,L28,L29,L30,L31,L32,L33,L34,L35,L36,S2,S3,S4,S5,S6,S7,S8,S9,S10,S11,S12,S13,S14,S15,S16,S17,S18,S19,S20,S21
Bacteroides_vulgatus_ATCC_8482	0	150002608	5163189	L1,L2,L3,L4,L5,L6,L7L12,L9,L10,L11,L13,L14,L15,L16,L17,L18,L19,L20,L21,L22,L23,L24,L25,L27,L28,L29,L30,L31,L32,L33,L34,L35,L36,S2,S3,S4,S5,S6,S7,S8,S9,S10,S11,S12,S13,S14,S15,S16,S17,S18,S19,S20,S21
Parabacteroides_distasonis_ATCC_8503	1	150006674	4811379	L1,L2,L3,L4,L5,L6,L7L12,L9,L10,L11,L13,L14,L15,L16,L17,L18,L19,L20,L21,L22,L23,L24,L25,L27,L28,L29,L30,L31,L32,L33,L34,L35,L36,S2,S3,S4,S5,S6,S7,S8,S9,S10,S11,S12,S13,S14,S15,S16,S17,S18,S19,S20,S21,S4(2)
Clostridium_beijerinckii_NCIMB_8052	2	150014892	6000632	L1,L2,L3,L4,L5,L6,L7L12,L9,L10,L11,L13,L14,L15,L16,L17,L18,L19,L20,L21,L22,L23,L24,L25,L27,L28,L29,L30,L31,L32,L33,L34,L35,L36,S2,S3,S4,S5,S6,S7,S8,S9,S10,S11,S12,S13,S14,S15,S16,S17,S18,S19,S20,S21,L7ae,S21(2),S4(2)
Thermosipho_melanesiensis_BI429	0	150019913	1915238	L1,L2,L3,L4,L5,L6,L7L12,L9,L10,L11,L13,L14,L15,L16,L17,L18,L19,L20,L21,L22,L23,L24,L25,L27,L28,L29,L30,L31,L32,L33,L34,L35,L36,S2,S3,S4,S5,S6,S7,S8,S9,S10,S11,S12,S13,S14,S15,S16,S17,S18,S19,S20,L7ae
Flavobacterium_psychrophilum_JIP02_86	0	150024114	2861988	L1,L2,L3,L4,L5,L6,L7L12,L9,L10,L11,L13,L14,L15,L16,L17,L18,L19,L20,L21,L22,L23,L24,L25,L27,L28,L29,L30,L31,L32,L33,L34,L35,L36,S2,S3,S4,S5,S6,S7,S8,S9,S10,S11,S12,S13,S14,S15,S16,S17,S18,S19,S20,S21
Alkaliphilus_metalliredigens_QYMF	4	150387853	4929566	L1,L2,L3,L4,L5,L6,L7L12,L9,L10,L11,L13,L14,L15,L16,L17,L18,L19,L20,L21,L22,L23,L24,L25,L27,L28,L29,L30,L31,L32,L33,L34,L35,L36,S2,S3,S4,S5,S6,S7,S8,S9,S10,S11,S12,S13,S14,S15,S16,S17,S18,S19,S20,S21,L7ae,L25(2),L7ae(2),S4(2),S4(3)
Staphylococcus_aureus_JH1	4	150392480	2906507	L1,L2,L3,L4,L5,L6,L7L12,L9,L10,L11,L13,L14,L15,L16,L17,L18,L19,L20,L21,L22,L23,L24,L25,L27,L28,L29,L30,L31,L32,L33,L34,L35,L36,S2,S3,S4,S5,S6,S7,S8,S9,S10,S11,S12,S13,S14,S15,S16,S17,S18,S19,S20,S21,L7ae,L7ae(2),L33(2),L33(3),S14(2)
Sinorhizobium_medicae_WSM419	1	150395228	3781904	L1,L2,L3,L4,L5,L6,L7L12,L9,L10,L11,L13,L14,L15,L16,L17,L18,L19,L20,L21,L22,L23,L24,L25,L27,L28,L29,L30,L31,L32,L33,L34,L35,L36,S2,S3,S4,S5,S6,S7,S8,S9,S10,S11,S12,S13,S14,S15,S16,S17,S18,S19,S20,S21,L7ae,S21(2)
Staphylococcus_aureus_Newman	4	151220212	2878897	L1,L2,L3,L4,L5,L6,L7L12,L9,L10,L11,L13,L14,L15,L16,L17,L18,L19,L20,L21,L22,L23,L24,L25,L27,L28,L29,L30,L31,L32,L33,L34,L35,L36,S2,S3,S4,S5,S6,S7,S8,S9,S10,S11,S12,S13,S14,S15,S16,S17,S18,S19,S20,S21,L7ae,L7ae(2),L33(2),L33(3),S14(2)
Aquifex_aeolicus	2	15282445	1551335	L1,L2,L3,L4,L5,L6,L7L12,L9,L10,L11,L13,L14,L15,L16,L17,L18,L19,L20,L21,L22,L23,L24,L25,L27,L28,L29,L30,L31,L32,L33,L34,L35,L36,S2,S3,S4,S5,S6,S7,S8,S9,S10,S11,S12,S13,S14,S15,S16,S17,S18,S19,S20,S21,S12(2),S7(2)
Klebsiella_pneumoniae_MGH_78578	2	152968582	5315120	L1,L2,L3,L4,L5,L6,L7L12,L9,L10,L11,L13,L14,L15,L16,L17,L18,L19,L20,L21,L22,L23,L24,L25,L27,L28,L29,L30,L31,L32,L33,L34,L35,L36,S2,S3,S4,S5,S6,S7,S8,S9,S10,S11,S12,S13,S14,S15,S16,S17,S18,S19,S20,S21,S22,L31(2),L36(2)
Bacillus_cereus_cytotoxis_NVH_391-98	3	152973854	4087024	L1,L2,L3,L4,L5,L6,L7L12,L9,L10,L11,L13,L14,L15,L16,L17,L18,L19,L20,L21,L22,L23,L24,L27,L28,L29,L30,L31,L32,L33,L34,L35,L36,S2,S3,S4,S5,S6,S7,S8,S9,S10,S11,S12,S13,S14,S15,S16,S17,S18,S19,S20,S21,L7ae,L7ae(2),L33(2),L33(3)
Actinobacillus_succinogenes_130Z	0	152977688	2319663	L1,L2,L3,L4,L5,L6,L7L12,L9,L10,L11,L13,L14,L15,L16,L17,L18,L19,L20,L21,L22,L23,L24,L25,L27,L28,L29,L30,L31,L32,L33,L34,L35,L36,S2,S3,S4,S5,S6,S7,S8,S9,S10,S11,S12,S13,S14,S15,S16,S17,S18,S19,S20,S21
Janthinobacterium_Marseille	0	152979768	4110251	L1,L2,L3,L4,L5,L6,L7L12,L9,L10,L11,L13,L14,L15,L16,L17,L18,L19,L20,L21,L22,L23,L24,L25,L27,L28,L29,L30,L31,L32,L33,L34,L35,L36,S2,S3,S4,S5,S6,S7,S8,S9,S10,S11,S12,S13,S14,S15,S16,S17,S18,S19,S20,S21
Pseudomonas_aeruginosa_PA7	2	152983466	6588339	L1,L2,L3,L4,L5,L6,L7L12,L9,L10,L11,L13,L14,L15,L16,L17,L18,L19,L20,L21,L22,L23,L24,L25,L27,L28,L29,L30,L31,L32,L33,L34,L35,L36,S2,S3,S4,S5,S6,S7,S8,S9,S10,S11,S12,S13,S14,S15,S16,S17,S18,S19,S20,S21,L31(2),L36(2)
Nitratiruptor_SB155-2	0	152989753	1877931	L1,L2,L3,L4,L5,L6,L7L12,L9,L10,L11,L13,L14,L15,L16,L17,L18,L19,L20,L21,L22,L23,L24,L25,L27,L28,L29,L31,L32,L33,L34,L35,L36,S2,S3,S4,S5,S6,S7,S8,S9,S10,S11,S12,S13,S14,S15,S16,S17,S18,S19,S20,S21
Sulfurovum_NBC37-1	0	152991597	2562277	L1,L2,L3,L4,L5,L6,L7L12,L9,L10,L11,L13,L14,L15,L16,L17,L18,L19,L20,L21,L22,L23,L24,L25,L27,L28,L29,L31,L32,L33,L34,L35,L36,S2,S3,S4,S5,S6,S7,S8,S9,S10,S11,S12,S13,S14,S15,S16,S17,S18,S19,S20,S21
Marinomonas_MWYL1	0	152994043	5100344	L1,L2,L3,L4,L5,L6,L7L12,L9,L10,L11,L13,L14,L15,L16,L17,L18,L19,L20,L21,L22,L23,L24,L25,L27,L28,L29,L30,L31,L32,L33,L34,L35,L36,S2,S3,S4,S5,S6,S7,S8,S9,S10,S11,S12,S13,S14,S15,S16,S17,S18,S19,S20,S21
Shewanella_baltica_OS185	0	152998555	5229686	L1,L2,L3,L4,L5,L6,L7L12,L9,L10,L11,L13,L14,L15,L16,L17,L18,L19,L20,L21,L22,L23,L24,L25,L27,L28,L29,L30,L31,L32,L33,L34,L35,L36,S2,S3,S4,S5,S6,S7,S8,S9,S10,S11,S12,S13,S14,S15,S16,S17,S18,S19,S20,S21
Anaeromyxobacter_Fw109-5	0	153002879	5277990	L1,L2,L3,L4,L5,L6,L7L12,L9,L10,L11,L13,L14,L15,L16,L17,L18,L19,L20,L21,L22,L23,L24,L25,L27,L28,L29,L30,L31,L32,L33,L34,L35,L36,S2,S3,S4,S5,S6,S7,S8,S9,S10,S11,S12,S13,S14,S15,S16,S17,S18,S19,S20,S21
Clostridium_botulinum_A_ATCC_19397	3	153930785	3863450	L1,L2,L3,L4,L5,L6,L7L12,L9,L10,L11,L13,L14,L15,L16,L17,L18,L19,L20,L21,L22,L23,L24,L25,L27,L28,L29,L30,L31,L32,L33,L34,L35,L36,S2,S3,S4,S5,S6,S7,S8,S9,S10,S11,S12,S13,S14,S15,S16,S17,S18,S19,S20,S21,L7ae,L25(2),L7ae(2),S4(2)
Clostridium_botulinum_A_Hall	3	153934468	3760560	L1,L2,L3,L4,L5,L6,L7L12,L9,L10,L11,L13,L14,L15,L16,L17,L18,L19,L20,L21,L22,L23,L24,L25,L27,L28,L29,L30,L31,L32,L33,L34,L35,L36,S2,S3,S4,S5,S6,S7,S8,S9,S10,S11,S12,S13,S14,S15,S16,S17,S18,S19,S20,S21,L7ae,L25(2),L7ae(2),S4(2)
Clostridium_botulinum_F_Langeland	3	153937894	3995387	L1,L2,L3,L4,L5,L6,L7L12,L9,L10,L11,L13,L14,L15,L16,L17,L18,L19,L20,L21,L22,L23,L24,L25,L27,L28,L29,L30,L31,L32,L33,L34,L35,L36,S2,S3,S4,S5,S6,S7,S8,S9,S10,S11,S12,S13,S14,S15,S16,S17,S18,S19,S20,S21,L7ae,L25(2),L7ae(2),S4(2)
Yersinia_pseudotuberculosis_IP_31758	2	153946813	4723306	L1,L2,L3,L4,L5,L6,L7L12,L9,L10,L11,L13,L14,L15,L16,L17,L18,L19,L20,L21,L22,L23,L24,L25,L27,L28,L29,L30,L31,L32,L33,L34,L35,L36,S2,S3,S4,S5,S6,S7,S8,S9,S10,S11,S12,S13,S14,S15,S16,S17,S18,S19,S20,S21,L31(2),L36(2)
Campylobacter_jejuni_doylei_269_97	0	153950938	1845106	L1,L2,L3,L4,L5,L6,L7L12,L9,L10,L11,L13,L14,L15,L16,L17,L18,L19,L20,L21,L22,L23,L24,L25,L27,L28,L29,L31,L32,L33,L34,L35,L36,S2,S3,S4,S5,S6,S7,S8,S9,S10,S11,S12,S13,S14,S15,S16,S17,S18,S19,S20,S21
Clostridium_kluyveri_DSM_555	2	153952670	3964618	L1,L2,L3,L4,L5,L6,L7L12,L9,L10,L11,L13,L14,L15,L16,L17,L18,L19,L20,L21,L22,L23,L24,L27,L28,L29,L30,L31,L32,L33,L34,L35,L36,S2,S3,S4,S5,S6,S7,S8,S9,S10,S11,S12,S13,S14,S15,S16,S17,S18,S19,S20,S21,L7ae,L7ae(2),S4(2)
Campylobacter_hominis_ATCC_BAA-381	0	154147866	1711273	L1,L2,L3,L4,L5,L6,L7L12,L9,L10,L11,L13,L14,L15,L16,L17,L18,L19,L20,L21,L22,L23,L24,L25,L27,L28,L29,L31,L32,L33,L34,L35,L36,S2,S3,S4,S5,S6,S7,S8,S9,S10,S11,S12,S13,S14,S15,S16,S17,S18,S19,S20,S21
Campylobacter_curvus_525_92	0	154173617	1971264	L1,L2,L3,L4,L5,L6,L7L12,L9,L10,L11,L13,L14,L15,L16,L17,L18,L19,L20,L21,L22,L23,L24,L25,L27,L28,L29,L31,L32,L33,L34,L35,L36,S2,S3,S4,S5,S6,S7,S8,S9,S10,S11,S12,S13,S14,S15,S16,S17,S18,S19,S20,S21
Xanthobacter_autotrophicus_Py2	1	154243958	5308934	L1,L2,L3,L4,L5,L6,L7L12,L9,L10,L11,L13,L14,L15,L16,L17,L18,L19,L20,L21,L22,L23,L24,L25,L27,L28,L29,L30,L31,L32,L33,L34,L35,L36,S2,S3,S4,S5,S6,S7,S8,S9,S10,S11,S12,S13,S14,S15,S16,S17,S18,S19,S20,S21,L7ae,S21(2)
Fervidobacterium_nodosum_Rt17-B1	0	154248705	1948941	L1,L2,L3,L4,L5,L6,L7L12,L9,L10,L11,L13,L14,L15,L16,L17,L18,L19,L20,L21,L22,L23,L24,L25,L27,L28,L29,L30,L31,L32,L33,L34,L35,L36,S2,S3,S4,S5,S6,S7,S8,S9,S10,S11,S12,S13,S14,S15,S16,S17,S18,S19,S20,L7ae
Parvibaculum_lavamentivorans_DS-1	0	154250456	3914745	L1,L2,L3,L4,L5,L6,L7L12,L9,L10,L11,L13,L14,L15,L16,L17,L18,L19,L20,L21,L22,L23,L24,L25,L27,L28,L29,L30,L31,L32,L33,L34,L35,L36,S2,S3,S4,S5,S6,S7,S8,S9,S10,S11,S12,S13,S14,S15,S16,S17,S18,S19,S20,S21,L7ae
Bacillus_amyloliquefaciens_FZB42	5	154684518	3918589	L1,L2,L3,L4,L5,L6,L7L12,L9,L10,L11,L13,L14,L15,L16,L17,L18,L19,L20,L21,L22,L23,L24,L25,L27,L28,L29,L30,L31,L32,L33,L34,L35,L36,S2,S3,S4,S5,S6,S7,S8,S9,S10,S11,S12,S13,S14,S15,S16,S17,S18,S19,S20,S21,L7ae,L7ae(2),L31(2),L33(2),L33(3),S14(2)
Coxiella_burnetii_Dugway_7E9-12	0	154705721	2158758	L1,L2,L3,L4,L5,L6,L7L12,L9,L10,L11,L13,L14,L15,L16,L17,L18,L19,L20,L21,L22,L23,L24,L25,L27,L28,L29,L30,L31,L32,L33,L34,L35,L36,S2,S3,S4,S5,S6,S7,S8,S9,S10,S11,S12,S13,S14,S15,S16,S17,S18,S19,S20,S21
Borrelia_burgdorferi	0	15594346	910724	L1,L2,L3,L4,L5,L6,L7L12,L9,L10,L11,L13,L14,L15,L16,L17,L18,L19,L20,L21,L22,L23,L24,L25,L27,L28,L29,L30,L31,L32,L33,L34,L35,L36,S2,S3,S4,S5,S6,S7,S8,S9,S10,S11,S12,S13,S14,S15,S16,S17,S18,S19,S20,S21
Pasteurella_multocida	2	15601865	2257487	L1,L2,L3,L4,L5,L6,L7L12,L9,L10,L11,L13,L14,L15,L16,L17,L18,L19,L20,L21,L22,L23,L24,L25,L27,L28,L29,L30,L31,L32,L33,L34,L35,L36,S2,S3,S4,S5,S6,S7,S8,S9,S10,S11,S12,S13,S14,S15,S16,S17,S18,S19,S20,S21,L31(2),L36(2)
Rickettsia_prowazekii	0	15603881	1111523	L1,L2,L3,L4,L5,L6,L7L12,L9,L10,L11,L13,L14,L15,L16,L17,L18,L19,L20,L21,L22,L23,L24,L25,L27,L28,L29,L30,L31,L32,L33,L34,L35,L36,S2,S3,S4,S5,S6,S7,S8,S9,S10,S11,S12,S13,S14,S15,S16,S17,S18,S19,S20,S21
Chlamydia_trachomatis_D_UW_3_CX	0	15604717	1042519	L1,L2,L3,L4,L5,L6,L7L12,L9,L10,L11,L13,L14,L15,L16,L17,L18,L19,L20,L21,L22,L23,L24,L25,L27,L28,L29,L31,L32,L33,L34,L35,L36,S2,S3,S4,S5,S6,S7,S8,S9,S10,S11,S12,S13,S14,S15,S16,S17,S18,S19,S20,S21
Helicobacter_pylori_J99	0	15611071	1643831	L1,L2,L3,L4,L5,L6,L7L12,L9,L10,L11,L13,L14,L15,L16,L17,L18,L19,L20,L21,L22,L23,L24,L25,L27,L28,L29,L31,L32,L33,L34,L35,L36,S2,S3,S4,S5,S6,S7,S8,S9,S10,S11,S12,S13,S14,S15,S16,S17,S18,S19,S20,S21
Buchnera_sp	0	15616630	640681	L1,L2,L3,L4,L5,L6,L7L12,L9,L10,L11,L13,L14,L15,L16,L17,L18,L19,L20,L21,L22,L23,L24,L25,L27,L28,L29,L30,L31,L32,L33,L34,L35,L36,S2,S3,S4,S5,S6,S7,S8,S9,S10,S11,S12,S13,S14,S15,S16,S17,S18,S19,S20,S21
Chlamydophila_pneumoniae_CWL029	0	15617929	1230230	L1,L2,L3,L4,L5,L6,L7L12,L9,L10,L11,L13,L14,L15,L16,L17,L18,L19,L20,L21,L22,L23,L24,L25,L27,L28,L29,L31,L32,L33,L34,L35,L36,S2,S3,S4,S5,S6,S7,S8,S9,S10,S11,S12,S13,S14,S15,S16,S17,S18,S19,S20,S21
Treponema_pallidum	0	15638995	1138011	L1,L2,L3,L4,L5,L6,L7L12,L9,L10,L11,L13,L14,L15,L16,L17,L18,L19,L20,L21,L22,L23,L24,L25,L27,L28,L29,L30,L31,L32,L33,L34,L35,L36,S2,S3,S4,S5,S6,S7,S8,S9,S10,S11,S12,S13,S14,S15,S16,S17,S18,S19,S20,S21
Thermotoga_maritima	0	15642775	1860725	L1,L2,L3,L4,L5,L6,L7L12,L9,L10,L11,L13,L14,L15,L16,L17,L18,L19,L20,L21,L22,L23,L24,L25,L27,L28,L29,L30,L31,L32,L33,L34,L35,L36,S2,S3,S4,S5,S6,S7,S8,S9,S10,S11,S12,S13,S14,S15,S16,S17,S18,S19,S20,L7ae
Helicobacter_pylori_26695	0	15644634	1667867	L1,L2,L3,L4,L5,L6,L7L12,L9,L10,L11,L13,L14,L15,L16,L17,L18,L19,L20,L21,L22,L23,L24,L25,L27,L28,L29,L31,L32,L33,L34,L35,L36,S2,S3,S4,S5,S6,S7,S8,S9,S10,S11,S12,S13,S14,S15,S16,S17,S18,S19,S20,S21
Francisella_tularensis_holarctica_FTNF002_00	2	156501369	1890909	L1,L2,L3,L4,L5,L6,L7L12,L9,L10,L11,L13,L14,L15,L16,L17,L18,L19,L20,L21,L22,L23,L24,L25,L27,L28,L29,L30,L31,L32,L33,L34,L35,L36,S2,S3,S4,S5,S6,S7,S8,S9,S10,S11,S12,S13,S14,S15,S16,S17,S18,S19,S20,S21,S21(2),S21(3)
Lactococcus_lactis	3	15671982	2365589	L1,L2,L3,L4,L5,L6,L7L12,L9,L10,L11,L13,L14,L15,L16,L17,L18,L19,L20,L21,L22,L23,L24,L27,L28,L29,L30,L31,L32,L33,L34,L35,L36,S2,S3,S4,S5,S6,S7,S8,S9,S10,S11,S12,S13,S14,S15,S16,S17,S18,S19,S20,S21,L7ae,L33(2),L33(3),S14(2)
Roseiflexus_castenholzii_DSM_13941	2	156740028	5723298	L1,L2,L3,L4,L5,L6,L7L12,L9,L10,L11,L13,L14,L15,L16,L17,L18,L19,L20,L21,L22,L23,L24,L25,L27,L28,L29,L30,L31,L32,L33,L34,L35,L36,S2,S3,S4,S5,S6,S7,S8,S9,S10,S11,S12,S13,S14,S15,S16,S17,S18,S19,S20,S21,L28(2),S18(2)
Streptococcus_pyogenes_M1_GAS	3	15674250	1852441	L1,L2,L3,L4,L5,L6,L7L12,L9,L10,L11,L13,L14,L15,L16,L17,L18,L19,L20,L21,L22,L23,L24,L27,L28,L29,L30,L31,L32,L33,L34,L35,L36,S2,S3,S4,S5,S6,S7,S8,S9,S10,S11,S12,S13,S14,S15,S16,S17,S18,S19,S20,S21,L7ae,L33(2),L33(3),S14(2)
Enterobacter_sakazakii_ATCC_BAA-894	2	156932229	4368373	L1,L2,L3,L4,L5,L6,L7L12,L9,L10,L11,L13,L14,L15,L16,L17,L18,L19,L20,L21,L22,L23,L24,L25,L27,L28,L29,L30,L31,L32,L33,L34,L35,L36,S2,S3,S4,S5,S6,S7,S8,S9,S10,S11,S12,S13,S14,S15,S16,S17,S18,S19,S20,S21,L31(2),L36(2)
Vibrio_harveyi_ATCC_BAA-1116	2	156972381	3765351	L1,L2,L3,L4,L5,L6,L7L12,L9,L10,L11,L13,L14,L15,L16,L17,L18,L19,L20,L21,L22,L23,L24,L25,L27,L28,L29,L30,L31,L32,L33,L34,L35,L36,S2,S3,S4,S5,S6,S7,S8,S9,S10,S11,S12,S13,S14,S15,S16,S17,S18,S19,S20,S21,L31(2),L36(2)
Staphylococcus_aureus_Mu3	4	156978331	2880168	L1,L2,L3,L4,L5,L6,L7L12,L9,L10,L11,L13,L14,L15,L16,L17,L18,L19,L20,L21,L22,L23,L24,L25,L27,L28,L29,L30,L31,L32,L33,L34,L35,L36,S2,S3,S4,S5,S6,S7,S8,S9,S10,S11,S12,S13,S14,S15,S16,S17,S18,S19,S20,S21,L7ae,L7ae(2),L33(2),L33(3),S14(2)
Citrobacter_koseri_ATCC_BAA-895	2	157144296	4720462	L1,L2,L3,L4,L5,L6,L7L12,L9,L10,L11,L13,L14,L15,L16,L17,L18,L19,L20,L21,L22,L23,L24,L25,L27,L28,L29,L30,L31,L32,L33,L34,L35,L36,S2,S3,S4,S5,S6,S7,S8,S9,S10,S11,S12,S13,S14,S15,S16,S17,S18,S19,S20,S21,S22,L31(2),L36(2)
Streptococcus_gordonii_Challis_substr_CH1	2	157149651	2196662	L1,L2,L3,L4,L5,L6,L7L12,L9,L10,L11,L13,L14,L15,L16,L17,L18,L19,L20,L21,L22,L23,L24,L27,L28,L29,L30,L31,L32,L33,L34,L35,L36,S2,S3,S4,S5,S6,S7,S8,S9,S10,S11,S12,S13,S14,S15,S16,S17,S18,S19,S20,S21,L7ae,L33(2),L33(3)
Escherichia_coli_E24377A	2	157154711	4979619	L1,L2,L3,L4,L5,L6,L7L12,L9,L10,L11,L13,L14,L15,L16,L17,L18,L19,L20,L21,L22,L23,L24,L25,L27,L28,L29,L30,L31,L32,L33,L34,L35,L36,S2,S3,S4,S5,S6,S7,S8,S9,S10,S11,S12,S13,S14,S15,S16,S17,S18,S19,S20,S21,S22,L31(2),L36(2)
Escherichia_coli_HS	2	157159467	4643538	L1,L2,L3,L4,L5,L6,L7L12,L9,L10,L11,L13,L14,L15,L16,L17,L18,L19,L20,L21,L22,L23,L24,L25,L27,L28,L29,L30,L31,L32,L33,L34,L35,L36,S2,S3,S4,S5,S6,S7,S8,S9,S10,S11,S12,S13,S14,S15,S16,S17,S18,S19,S20,S21,S22,L31(2),L36(2)
Campylobacter_concisus_13826	0	157163852	2052007	L1,L2,L3,L4,L5,L6,L7L12,L9,L10,L11,L13,L14,L15,L16,L17,L18,L19,L20,L21,L22,L23,L24,L25,L27,L28,L29,L31,L32,L33,L34,L35,L36,S2,S3,S4,S5,S6,S7,S8,S9,S10,S11,S12,S13,S14,S15,S16,S17,S18,S19,S20,S21
Thermotoga_lettingae_TMO	0	157362870	2135342	L1,L2,L3,L4,L5,L6,L7L12,L9,L10,L11,L13,L14,L15,L16,L17,L18,L19,L20,L21,L22,L23,L24,L25,L27,L28,L29,L30,L31,L32,L33,L34,L35,L36,S2,S3,S4,S5,S6,S7,S8,S9,S10,S11,S12,S13,S14,S15,S16,S17,S18,S19,S20
Serratia_proteamaculans_568	2	157368249	5448853	L1,L2,L3,L4,L5,L6,L7L12,L9,L10,L11,L13,L14,L15,L16,L17,L18,L19,L20,L21,L22,L23,L24,L25,L27,L28,L29,L30,L31,L32,L33,L34,L35,L36,S2,S3,S4,S5,S6,S7,S8,S9,S10,S11,S12,S13,S14,S15,S16,S17,S18,S19,S20,S21,L31(2),L36(2)
Shewanella_sediminis_HAW-EB3	0	157373141	5517674	L1,L2,L3,L4,L5,L6,L7L12,L9,L10,L11,L13,L14,L15,L16,L17,L18,L19,L20,L21,L22,L23,L24,L25,L27,L28,L29,L30,L31,L32,L33,L34,L35,L36,S2,S3,S4,S5,S6,S7,S8,S9,S10,S11,S12,S13,S14,S15,S16,S17,S18,S19,S20,S21
Prochlorococcus_marinus_MIT_9215	0	157412338	1738790	L1,L2,L3,L4,L5,L6,L7L12,L9,L10,L11,L13,L14,L15,L16,L17,L18,L19,L20,L21,L22,L23,L24,L27,L28,L29,L31,L32,L33,L34,L35,L36,S2,S3,S4,S5,S6,S7,S8,S9,S10,S11,S12,S13,S14,S15,S16,S17,S18,S19,S20,S21
Campylobacter_jejuni_81116	0	157414322	1628115	L1,L2,L3,L4,L5,L6,L7L12,L9,L10,L11,L13,L14,L15,L16,L17,L18,L19,L20,L21,L22,L23,L24,L25,L27,L28,L29,L31,L32,L33,L34,L35,L36,S2,S3,S4,S5,S6,S7,S8,S9,S10,S11,S12,S13,S14,S15,S16,S17,S18,S19,S20,S21
Bacillus_pumilus_SAFR-032	5	157690798	3704465	L1,L2,L3,L4,L5,L6,L7L12,L9,L10,L11,L13,L14,L15,L16,L17,L18,L19,L20,L21,L22,L23,L24,L25,L27,L28,L29,L30,L31,L32,L33,L34,L35,L36,S2,S3,S4,S5,S6,S7,S8,S9,S10,S11,S12,S13,S14,S15,S16,S17,S18,S19,S20,S21,L7ae,L7ae(2),L31(2),L33(2),L33(3),S14(2)
Arcobacter_butzleri_RM4018	0	157736271	2341251	L1,L2,L3,L4,L5,L6,L7L12,L9,L10,L11,L13,L14,L15,L16,L17,L18,L19,L20,L21,L22,L23,L24,L25,L27,L28,L29,L31,L32,L33,L34,L35,L36,S2,S3,S4,S5,S6,S7,S8,S9,S10,S11,S12,S13,S14,S15,S16,S17,S18,S19,S20,S21
Rickettsia_canadensis_McKiel	0	157803189	1159772	L1,L2,L3,L4,L5,L6,L7L12,L9,L10,L11,L13,L14,L15,L16,L17,L18,L19,L20,L21,L22,L23,L24,L25,L27,L28,L29,L30,L31,L32,L33,L34,L35,L36,S2,S3,S4,S5,S6,S7,S8,S9,S10,S11,S12,S13,S14,S15,S16,S17,S18,S19,S20,S21
Rickettsia_akari_Hartford	0	157825125	1231060	L1,L2,L3,L4,L5,L6,L7L12,L9,L10,L11,L13,L14,L15,L16,L17,L18,L19,L20,L21,L22,L23,L24,L25,L27,L28,L29,L30,L31,L32,L33,L34,L35,L36,S2,S3,S4,S5,S6,S7,S8,S9,S10,S11,S12,S13,S14,S15,S16,S17,S18,S19,S20,S21
Rickettsia_bellii_OSU_85-389	0	157826385	1528980	L1,L2,L3,L4,L5,L6,L7L12,L9,L10,L11,L13,L14,L15,L16,L17,L18,L19,L20,L21,L22,L23,L24,L25,L27,L28,L29,L30,L31,L32,L33,L34,L35,L36,S2,S3,S4,S5,S6,S7,S8,S9,S10,S11,S12,S13,S14,S15,S16,S17,S18,S19,S20,S21
Rickettsia_rickettsii_Sheila_Smith	0	157827862	1257710	L1,L2,L3,L4,L5,L6,L7L12,L9,L10,L11,L13,L14,L15,L16,L17,L18,L19,L20,L21,L22,L23,L24,L25,L27,L28,L29,L30,L31,L32,L33,L34,L35,L36,S2,S3,S4,S5,S6,S7,S8,S9,S10,S11,S12,S13,S14,S15,S16,S17,S18,S19,S20,S21
Campylobacter_jejuni	0	15791399	1641481	L1,L2,L3,L4,L5,L6,L7L12,L9,L10,L11,L13,L14,L15,L16,L17,L18,L19,L20,L21,L22,L23,L24,L25,L27,L28,L29,L31,L32,L33,L34,L35,L36,S2,S3,S4,S5,S6,S7,S8,S9,S10,S11,S12,S13,S14,S15,S16,S17,S18,S19,S20,S21
Neisseria_meningitidis_Z2491	2	15793034	2184406	L1,L2,L3,L4,L5,L6,L7L12,L9,L10,L11,L13,L14,L15,L16,L17,L18,L19,L20,L21,L22,L23,L24,L25,L27,L28,L29,L30,L31,L32,L33,L34,L35,L36,S2,S3,S4,S5,S6,S7,S8,S9,S10,S11,S12,S13,S14,S15,S16,S17,S18,S19,S20,S21,L31(2),L36(2)
Shewanella_pealeana_ATCC_700345	0	157959830	5174581	L1,L2,L3,L4,L5,L6,L7L12,L9,L10,L11,L13,L14,L15,L16,L17,L18,L19,L20,L21,L22,L23,L24,L25,L27,L28,L29,L30,L31,L32,L33,L34,L35,L36,S2,S3,S4,S5,S6,S7,S8,S9,S10,S11,S12,S13,S14,S15,S16,S17,S18,S19,S20,S21
Rickettsia_massiliae_MTU5	0	157964072	1360898	L1,L2,L3,L4,L5,L6,L7L12,L9,L10,L11,L13,L14,L15,L16,L17,L18,L19,L20,L21,L22,L23,L24,L25,L27,L28,L29,L30,L31,L32,L33,L34,L35,L36,S2,S3,S4,S5,S6,S7,S8,S9,S10,S11,S12,S13,S14,S15,S16,S17,S18,S19,S20,S21
Deinococcus_radiodurans	0	15805042	2648638	L1,L2,L3,L4,L5,L6,L7L12,L9,L10,L11,L13,L14,L15,L16,L17,L18,L19,L20,L21,L22,L23,L24,L25,L27,L28,L29,L30,L31,L32,L33,L34,L35,L36,S2,S3,S4,S5,S6,S7,S8,S9,S10,S11,S12,S13,S14,S15,S16,S17,S18,S19,S20
Mycobacterium_leprae	0	15826865	3268203	L1,L2,L3,L4,L5,L6,L7L12,L9,L10,L11,L13,L14,L15,L16,L17,L18,L19,L20,L21,L22,L23,L24,L25,L27,L28,L29,L30,L31,L32,L33,L34,L35,L36,S2,S3,S4,S5,S6,S7,S8,S9,S10,S11,S12,S13,S14,S15,S16,S17,S18,S19,S20
Mycoplasma_pulmonis	1	15828471	963879	L1,L2,L3,L4,L5,L6,L7L12,L9,L10,L11,L13,L14,L15,L16,L17,L18,L19,L20,L21,L22,L23,L24,L27,L28,L29,L31,L32,L33,L34,L35,L36,S2,S3,S4,S5,S6,S7,S8,S9,S10,S11,S12,S13,S14,S15,S16,S17,S18,S19,S20,L33(2)
Escherichia_coli_O157H7	3	15829254	5498450	L1,L2,L3,L4,L5,L6,L7L12,L9,L10,L11,L13,L14,L15,L16,L17,L18,L19,L20,L21,L22,L23,L24,L25,L27,L28,L29,L30,L31,L32,L33,L34,L35,L36,S2,S3,S4,S5,S6,S7,S8,S9,S10,S11,S12,S13,S14,S15,S16,S17,S18,S19,S20,S21,S22,L31(2),L31(3),L36(2)
Frankia_EAN1pec	1	158311867	8982042	L1,L2,L3,L4,L5,L6,L7L12,L9,L10,L11,L13,L14,L15,L16,L17,L18,L19,L20,L21,L22,L23,L24,L25,L27,L28,L29,L30,L31,L32,L33,L34,L35,L36,S2,S3,S4,S5,S6,S7,S8,S9,S10,S11,S12,S13,S14,S15,S16,S17,S18,S19,S20,S4(2)
Alkaliphilus_oremlandii_OhILAs	3	158319059	3123558	L1,L2,L3,L4,L5,L6,L7L12,L9,L10,L11,L13,L14,L15,L16,L17,L18,L19,L20,L21,L22,L23,L24,L25,L27,L28,L29,L30,L31,L32,L33,L34,L35,L36,S2,S3,S4,S5,S6,S7,S8,S9,S10,S11,S12,S13,S14,S15,S16,S17,S18,S19,S20,S21,L7ae,L25(2),L7ae(2),S4(2)
Acaryochloris_marina_MBIC11017	1	158333233	6503724	L1,L2,L3,L4,L5,L6,L7L12,L9,L10,L11,L13,L14,L15,L16,L17,L18,L19,L20,L21,L22,L23,L24,L27,L28,L29,L31,L32,L33,L34,L35,L36,S2,S3,S4,S5,S6,S7,S8,S9,S10,S11,S12,S13,S14,S15,S16,S17,S18,S19,S20,S21,S21(2)
Chlamydophila_pneumoniae_J138	0	15835535	1226565	L1,L2,L3,L4,L5,L6,L7L12,L9,L10,L11,L13,L14,L15,L16,L17,L18,L19,L20,L21,L22,L23,L24,L25,L27,L28,L29,L31,L32,L33,L34,L35,L36,S2,S3,S4,S5,S6,S7,S8,S9,S10,S11,S12,S13,S14,S15,S16,S17,S18,S19,S20,S21
Azorhizobium_caulinodans_ORS_571	1	158421624	5369772	L1,L2,L3,L4,L5,L6,L7L12,L9,L10,L11,L13,L14,L15,L16,L17,L18,L19,L20,L21,L22,L23,L24,L25,L27,L28,L29,L30,L31,L32,L33,L34,L35,L36,S2,S3,S4,S5,S6,S7,S8,S9,S10,S11,S12,S13,S14,S15,S16,S17,S18,S19,S20,S21,L7ae,S21(2)
Candidatus_Desulfococcus_oleovorans_Hxd3	0	158520017	3944167	L1,L2,L3,L4,L5,L6,L7L12,L9,L10,L11,L13,L14,L15,L16,L17,L18,L19,L20,L21,L22,L23,L24,L25,L27,L28,L29,L30,L31,L32,L33,L34,L35,L36,S2,S3,S4,S5,S6,S7,S8,S9,S10,S11,S12,S13,S14,S15,S16,S17,S18,S19,S20,S21
Rickettsia_conorii	0	15891923	1268755	L1,L2,L3,L4,L5,L6,L7L12,L9,L10,L11,L13,L14,L15,L16,L17,L18,L19,L20,L21,L22,L23,L24,L25,L27,L28,L29,L30,L31,L32,L33,L34,L35,L36,S2,S3,S4,S5,S6,S7,S8,S9,S10,S11,S12,S13,S14,S15,S16,S17,S18,S19,S20,S21
Clostridium_acetobutylicum	3	15893298	3940880	L1,L2,L3,L4,L5,L6,L7L12,L9,L10,L11,L13,L14,L15,L16,L17,L18,L19,L20,L21,L22,L23,L24,L27,L28,L29,L30,L31,L32,L33,L34,L35,L36,S2,S3,S4,S5,S6,S7,S8,S9,S10,S11,S12,S13,S14,S15,S16,S17,S18,S19,S20,S21,L7ae,L7ae(2),S4(2),S4(3)
Streptococcus_pneumoniae_R6	2	15902044	2038615	L1,L2,L3,L4,L5,L6,L7L12,L9,L10,L11,L13,L14,L15,L16,L17,L18,L19,L20,L21,L22,L23,L24,L27,L28,L29,L30,L31,L32,L33,L34,L35,L36,S2,S3,S4,S5,S6,S7,S8,S9,S10,S11,S12,S13,S14,S15,S16,S17,S18,S19,S20,S21,L7ae,L33(2),L33(3)
Salinispora_arenicola_CNS-205	6	159035674	5786361	L1,L2,L3,L4,L5,L6,L7L12,L9,L10,L11,L13,L14,L15,L16,L17,L18,L19,L20,L21,L22,L23,L24,L25,L27,L28,L29,L30,L31,L32,L33,L34,L35,L36,S2,S3,S4,S5,S6,S7,S8,S9,S10,S11,S12,S13,S14,S15,S16,S17,S18,S19,S20,S4(2),L28(2),L31(2),L32(2),L33(2),S14(2)
Dinoroseobacter_shibae_DFL_12	0	159042556	3789584	L1,L2,L3,L4,L5,L6,L7L12,L9,L10,L11,L13,L14,L15,L16,L17,L18,L19,L20,L21,L22,L23,L24,L25,L27,L28,L29,L30,L31,L32,L33,L34,L35,L36,S2,S3,S4,S5,S6,S7,S8,S9,S10,S11,S12,S13,S14,S15,S16,S17,S18,S19,S20,S21,L7ae
Lactobacillus_acidophilus_NCFM	2	159162017	1993560	L1,L2,L3,L4,L5,L6,L7L12,L9,L10,L11,L13,L14,L15,L16,L17,L18,L19,L20,L21,L22,L23,L24,L27,L28,L29,L30,L31,L32,L33,L34,L35,L36,S2,S3,S4,S5,S6,S7,S8,S9,S10,S11,S12,S13,S14,S15,S16,S17,S18,S19,S20,S21,L7ae,L33(2),S14(2)
Sinorhizobium_meliloti	1	15963753	3654135	L1,L2,L3,L4,L5,L6,L7L12,L9,L10,L11,L13,L14,L15,L16,L17,L18,L19,L20,L21,L22,L23,L24,L25,L27,L28,L29,L30,L31,L32,L33,L34,L35,L36,S2,S3,S4,S5,S6,S7,S8,S9,S10,S11,S12,S13,S14,S15,S16,S17,S18,S19,S20,S21,L7ae,S21(2)
Herpetosiphon_aurantiacus_ATCC_23779	1	159896533	6346587	L1,L2,L3,L4,L5,L6,L7L12,L9,L10,L11,L13,L14,L15,L16,L17,L18,L19,L20,L21,L22,L23,L24,L25,L27,L28,L29,L30,L31,L32,L33,L34,L35,L36,S2,S3,S4,S5,S6,S7,S8,S9,S10,S11,S12,S13,S14,S15,S16,S17,S18,S19,S20,S21,L7L12(2)
Prochlorococcus_marinus_MIT_9211	1	159902540	1688963	L1,L2,L3,L4,L5,L6,L7L12,L9,L10,L11,L13,L14,L15,L16,L17,L18,L19,L20,L21,L22,L23,L24,L27,L28,L29,L31,L32,L33,L34,L35,L36,S2,S3,S4,S5,S6,S7,S8,S9,S10,S11,S12,S13,S14,S15,S16,S17,S18,S19,S20,S21,S21(2)
Shewanella_baltica_OS195	0	160873126	5347283	L1,L2,L3,L4,L5,L6,L7L12,L9,L10,L11,L13,L14,L15,L16,L17,L18,L19,L20,L21,L22,L23,L24,L25,L27,L28,L29,L30,L31,L32,L33,L34,L35,L36,S2,S3,S4,S5,S6,S7,S8,S9,S10,S11,S12,S13,S14,S15,S16,S17,S18,S19,S20,S21
Clostridium_phytofermentans_ISDg	0	160878162	4847594	L1,L2,L3,L4,L5,L6,L7L12,L9,L10,L11,L13,L14,L15,L16,L17,L18,L19,L20,L21,L22,L23,L24,L25,L27,L28,L29,L30,L31,L32,L33,L34,L35,L36,S2,S3,S4,S5,S6,S7,S8,S9,S10,S11,S12,S13,S14,S15,S16,S17,S18,S19,S20,S21,L7ae
Delftia_acidovorans_SPH-1	1	160895450	6767514	L1,L2,L3,L4,L5,L6,L7L12,L9,L10,L11,L13,L14,L15,L16,L17,L18,L19,L20,L21,L22,L23,L24,L25,L27,L28,L29,L30,L31,L32,L33,L34,L35,L36,S2,S3,S4,S5,S6,S7,S8,S9,S10,S11,S12,S13,S14,S15,S16,S17,S18,S19,S20,S21,L36(2)
Petrotoga_mobilis_SJ95	0	160901491	2169548	L1,L2,L3,L4,L5,L6,L7L12,L9,L10,L11,L13,L14,L15,L16,L17,L18,L19,L20,L21,L22,L23,L24,L25,L27,L28,L29,L30,L31,L32,L33,L34,L35,L36,S2,S3,S4,S5,S6,S7,S8,S9,S10,S11,S12,S13,S14,S15,S16,S17,S18,S19,S20,L7ae
Yersinia_pestis_CO92	2	16120353	4653728	L1,L2,L3,L4,L5,L6,L7L12,L9,L10,L11,L13,L14,L15,L16,L17,L18,L19,L20,L21,L22,L23,L24,L25,L27,L28,L29,L30,L31,L32,L33,L34,L35,L36,S2,S3,S4,S5,S6,S7,S8,S9,S10,S11,S12,S13,S14,S15,S16,S17,S18,S19,S20,S21,L31(2),L36(2)
Caulobacter_crescentus	0	16124256	4016947	L1,L2,L3,L4,L5,L6,L7L12,L9,L10,L11,L13,L14,L15,L16,L17,L18,L19,L20,L21,L22,L23,L24,L25,L27,L28,L29,L30,L31,L32,L33,L34,L35,L36,S2,S3,S4,S5,S6,S7,S8,S9,S10,S11,S12,S13,S14,S15,S16,S17,S18,S19,S20,S21,L7ae
Salmonella_enterica_arizonae_serovar_62_z4_z23__	2	161501984	4600800	L1,L2,L3,L4,L5,L6,L7L12,L9,L10,L11,L13,L14,L15,L16,L17,L18,L19,L20,L21,L22,L23,L24,L25,L27,L28,L29,L30,L31,L32,L33,L34,L35,L36,S2,S3,S4,S5,S6,S7,S8,S9,S10,S11,S12,S13,S14,S15,S16,S17,S18,S19,S20,S21,S22,L31(2),L36(2)
Lactobacillus_helveticus_DPC_4571	2	161506634	2080931	L1,L2,L3,L4,L5,L6,L7L12,L9,L10,L11,L13,L14,L15,L16,L17,L18,L19,L20,L21,L22,L23,L24,L27,L28,L29,L30,L31,L32,L33,L34,L35,L36,S2,S3,S4,S5,S6,S7,S8,S9,S10,S11,S12,S13,S14,S15,S16,S17,S18,S19,S20,S21,L7ae,L33(2),S14(2)
Staphylococcus_aureus_USA300_TCH1516	4	161508266	2872915	L1,L2,L3,L4,L5,L6,L7L12,L9,L10,L11,L13,L14,L15,L16,L17,L18,L19,L20,L21,L22,L23,L24,L25,L27,L28,L29,L30,L31,L32,L33,L34,L35,L36,S2,S3,S4,S5,S6,S7,S8,S9,S10,S11,S12,S13,S14,S15,S16,S17,S18,S19,S20,S21,L7ae,L7ae(2),L33(2),L33(3),S14(2)
Salmonella_enterica_serovar_Paratyphi_B_SPB7	2	161612313	4858887	L1,L2,L3,L4,L5,L6,L7L12,L9,L10,L11,L13,L14,L15,L16,L17,L18,L19,L20,L21,L22,L23,L24,L25,L27,L28,L29,L30,L31,L32,L33,L34,L35,L36,S2,S3,S4,S5,S6,S7,S8,S9,S10,S11,S12,S13,S14,S15,S16,S17,S18,S19,S20,S21,S22,L31(2),L36(2)
Coxiella_burnetii_RSA_331	0	161829703	2016427	L1,L2,L3,L4,L5,L6,L7L12,L9,L10,L11,L13,L14,L15,L16,L17,L18,L19,L20,L21,L22,L23,L24,L25,L27,L28,L29,L30,L31,L32,L33,L34,L35,L36,S2,S3,S4,S5,S6,S7,S8,S9,S10,S11,S12,S13,S14,S15,S16,S17,S18,S19,S20,S21
Neisseria_meningitidis_053442	2	161869018	2153416	L1,L2,L3,L4,L5,L6,L7L12,L9,L10,L11,L13,L14,L15,L16,L17,L18,L19,L20,L21,L22,L23,L24,L25,L27,L28,L29,L30,L31,L32,L33,L34,L35,L36,S2,S3,S4,S5,S6,S7,S8,S9,S10,S11,S12,S13,S14,S15,S16,S17,S18,S19,S20,S21,L31(2),L36(2)
Gluconacetobacter_diazotrophicus_PAl_5_FAPERJ	0	162145846	3944163	L1,L2,L3,L4,L5,L6,L7L12,L9,L10,L11,L13,L14,L15,L16,L17,L18,L19,L20,L21,L22,L23,L24,L25,L27,L28,L29,L30,L31,L32,L33,L34,L35,L36,S2,S3,S4,S5,S6,S7,S8,S9,S10,S11,S12,S13,S14,S15,S16,S17,S18,S19,S20,S21,L7ae
Yersinia_pestis_Angola	2	162418099	4504254	L1,L2,L3,L4,L5,L6,L7L12,L9,L10,L11,L13,L14,L15,L16,L17,L18,L19,L20,L21,L22,L23,L24,L25,L27,L28,L29,L30,L31,L32,L33,L34,L35,L36,S2,S3,S4,S5,S6,S7,S8,S9,S10,S11,S12,S13,S14,S15,S16,S17,S18,S19,S20,S21,L31(2),L36(2)
Acholeplasma_laidlawii_PG_8A	1	162446888	1496992	L1,L2,L3,L4,L5,L6,L7L12,L9,L10,L11,L13,L14,L15,L16,L17,L18,L19,L20,L21,L22,L23,L24,L27,L28,L29,L30,L31,L32,L33,L34,L35,L36,S2,S3,S4,S5,S6,S7,S8,S9,S10,S11,S12,S13,S14,S15,S16,S17,S18,S19,S20,S21,L7ae,L33(2)
Sorangium_cellulosum__So_ce_56_	3	162448269	13033779	L1,L2,L3,L4,L5,L6,L7L12,L9,L10,L11,L13,L14,L15,L16,L17,L18,L19,L20,L21,L22,L23,L24,L25,L27,L28,L29,L30,L31,L32,L33,L34,L35,L36,S2,S3,S4,S5,S6,S7,S8,S9,S10,S11,S12,S13,S14,S15,S16,S17,S18,S19,S20,S21,L7ae,S4(2),L33(2),L33(3)
Haemophilus_influenzae	1	16271976	1830138	L1,L2,L3,L4,L5,L6,L7L12,L9,L10,L11,L13,L14,L15,L16,L17,L18,L19,L20,L21,L22,L23,L24,L25,L27,L28,L29,L30,L31,L32,L33,L34,L35,L36,S2,S3,S4,S5,S6,S7,S8,S9,S10,S11,S12,S13,S14,S15,S16,S17,S18,S19,S20,S21,S15(2)
Prochlorococcus_marinus_NATL2A	0	162958048	1842899	L1,L2,L3,L4,L5,L6,L7L12,L9,L10,L11,L13,L14,L15,L16,L17,L18,L19,L20,L21,L22,L23,L24,L27,L28,L29,L31,L32,L33,L34,L35,L36,S2,S3,S4,S5,S6,S7,S8,S9,S10,S11,S12,S13,S14,S15,S16,S17,S18,S19,S20,S21
Streptomyces_avermitilis	6	162960844	9025608	L1,L2,L3,L4,L5,L6,L7L12,L9,L10,L11,L13,L14,L15,L16,L17,L18,L19,L20,L21,L22,L23,L24,L25,L27,L28,L29,L30,L31,L32,L33,L34,L35,L36,S2,S3,S4,S5,S6,S7,S8,S9,S10,S11,S12,S13,S14,S15,S16,S17,S18,S19,S20,L28(2),L31(2),L31(3),L33(2),S14(2),S18(2)
Haemophilus_influenzae_86_028NP	0	162960935	1914490	L1,L2,L3,L4,L5,L6,L7L12,L9,L10,L11,L13,L14,L15,L16,L17,L18,L19,L20,L21,L22,L23,L24,L25,L27,L28,L29,L30,L31,L32,L33,L34,L35,L36,S2,S3,S4,S5,S6,S7,S8,S9,S10,S11,S12,S13,S14,S15,S16,S17,S18,S19,S20,S21
Bacillus_licheniformis_ATCC_14580	6	163119169	4222597	L1,L2,L3,L4,L5,L6,L7L12,L9,L10,L11,L13,L14,L15,L16,L17,L18,L19,L20,L21,L22,L23,L24,L25,L27,L28,L29,L30,L31,L32,L33,L34,L35,L36,S2,S3,S4,S5,S6,S7,S8,S9,S10,S11,S12,S13,S14,S15,S16,S17,S18,S19,S20,S21,L7ae,L7ae(2),L31(2),L33(2),L33(3),S14(2),S14(3)
Renibacterium_salmoninarum_ATCC_33209	1	163838769	3155250	L1,L2,L3,L4,L5,L6,L7L12,L9,L10,L11,L13,L14,L15,L16,L17,L18,L19,L20,L21,L22,L23,L24,L25,L27,L28,L29,L30,L31,L32,L33,L34,L35,L36,S2,S3,S4,S5,S6,S7,S8,S9,S10,S11,S12,S13,S14,S15,S16,S17,S18,S19,S20,L36(2)
Chloroflexus_aurantiacus_J_10_fl	1	163845603	5258541	L1,L2,L3,L4,L5,L6,L7L12,L9,L10,L11,L13,L14,L15,L16,L17,L18,L19,L20,L21,L22,L23,L24,L25,L27,L28,L29,L30,L31,L32,L33,L34,L35,L36,S2,S3,S4,S5,S6,S7,S8,S9,S10,S11,S12,S13,S14,S15,S16,S17,S18,S19,S20,S21,L28(2)
Methylobacterium_extorquens_PA1	0	163849457	5471154	L1,L2,L3,L4,L5,L6,L7L12,L9,L10,L11,L13,L14,L15,L16,L17,L18,L19,L20,L21,L22,L23,L24,L25,L27,L28,L29,L30,L31,L32,L33,L34,L35,L36,S2,S3,S4,S5,S6,S7,S8,S9,S10,S11,S12,S13,S14,S15,S16,S17,S18,S19,S20,S21,L7ae
Bordetella_petrii	0	163854304	5287950	L1,L2,L3,L4,L5,L6,L7L12,L9,L10,L11,L13,L14,L15,L16,L17,L18,L19,L20,L21,L22,L23,L24,L25,L27,L28,L29,L30,L31,L32,L33,L34,L35,L36,S2,S3,S4,S5,S6,S7,S8,S9,S10,S11,S12,S13,S14,S15,S16,S17,S18,S19,S20,S21
Bartonella_tribocorum_CIP_105476	2	163867306	2619061	L1,L2,L3,L4,L5,L6,L7L12,L9,L10,L11,L13,L14,L15,L16,L17,L18,L19,L20,L21,L22,L23,L24,L25,L27,L28,L29,L30,L31,L32,L33,L34,L35,L36,S2,S3,S4,S5,S6,S7,S8,S9,S10,S11,S12,S13,S14,S15,S16,S17,S18,S19,S20,S21,L7ae,L32(3),L32(2)
Bacillus_weihenstephanensis_KBAB4	2	163938013	5262775	L1,L2,L3,L4,L5,L6,L7L12,L9,L10,L11,L13,L14,L15,L16,L17,L18,L19,L20,L21,L22,L23,L24,L27,L28,L29,L30,L31,L32,L33,L34,L35,L36,S2,S3,S4,S5,S6,S7,S8,S9,S10,S11,S12,S13,S14,S15,S16,S17,S18,S19,S20,S21,L7ae,L7ae(2),L33(2)
Escherichia_coli_O157H7_EDL933	4	16445223	5528445	L1,L2,L3,L4,L5,L6,L7L12,L9,L10,L11,L13,L14,L15,L16,L17,L18,L19,L20,L21,L22,L23,L24,L25,L27,L28,L29,L30,L31,L32,L33,L34,L35,L36,S2,S3,S4,S5,S6,S7,S8,S9,S10,S11,S12,S13,S14,S15,S16,S17,S18,S19,S20,S21,S22,L31(2),L31(3),L31(4),L36(2)
Rickettsia_rickettsii_Iowa	0	165932549	1268175	L1,L2,L3,L4,L5,L6,L7L12,L9,L10,L11,L13,L14,L15,L16,L17,L18,L19,L20,L21,L22,L23,L24,L25,L27,L28,L29,L30,L31,L32,L33,L34,L35,L36,S2,S3,S4,S5,S6,S7,S8,S9,S10,S11,S12,S13,S14,S15,S16,S17,S18,S19,S20,S21
Actinobacillus_pleuropneumoniae_serovar_3_JL03	2	165975457	2242062	L1,L2,L3,L4,L5,L6,L7L12,L9,L10,L11,L13,L14,L15,L16,L17,L18,L19,L20,L21,L22,L23,L24,L25,L27,L28,L29,L30,L31,L32,L33,L34,L35,L36,S2,S3,S4,S5,S6,S7,S8,S9,S10,S11,S12,S13,S14,S15,S16,S17,S18,S19,S20,S21,L31(2),L36(2)
Chlamydia_trachomatis_434_Bu	0	166153973	1038842	L1,L2,L3,L4,L5,L6,L7L12,L9,L10,L11,L13,L14,L15,L16,L17,L18,L19,L20,L21,L22,L23,L24,L25,L27,L28,L29,L31,L32,L33,L34,L35,L36,S2,S3,S4,S5,S6,S7,S8,S9,S10,S11,S12,S13,S14,S15,S16,S17,S18,S19,S20,S21
Chlamydia_trachomatis_L2b_UCH_1_proctitis	0	166154848	1038869	L1,L2,L3,L4,L5,L6,L7L12,L9,L10,L11,L13,L14,L15,L16,L17,L18,L19,L20,L21,L22,L23,L24,L25,L27,L28,L29,L31,L32,L33,L34,L35,L36,S2,S3,S4,S5,S6,S7,S8,S9,S10,S11,S12,S13,S14,S15,S16,S17,S18,S19,S20,S21
Microcystis_aeruginosa_NIES_843	0	166362741	5842795	L1,L2,L3,L4,L5,L6,L7L12,L9,L10,L11,L13,L14,L15,L16,L17,L18,L19,L20,L21,L22,L23,L24,L25,L27,L28,L29,L31,L32,L33,L34,L35,L36,S2,S3,S4,S5,S6,S7,S8,S9,S10,S11,S12,S13,S14,S15,S16,S17,S18,S19,S20,S21
Pseudomonas_putida_GB_1	0	167031021	6078430	L1,L2,L3,L4,L5,L6,L7L12,L9,L10,L11,L13,L14,L15,L16,L17,L18,L19,L20,L21,L22,L23,L24,L25,L27,L28,L29,L30,L31,L32,L33,L34,L35,L36,S2,S3,S4,S5,S6,S7,S8,S9,S10,S11,S12,S13,S14,S15,S16,S17,S18,S19,S20,S21
Thermoanaerobacter_pseudethanolicus_ATCC_33223	1	167036431	2362816	L1,L2,L3,L4,L5,L6,L7L12,L9,L10,L11,L13,L14,L15,L16,L17,L18,L19,L20,L21,L22,L23,L24,L25,L27,L28,L29,L31,L32,L33,L34,L35,L36,S2,S3,S4,S5,S6,S7,S8,S9,S10,S11,S12,S13,S14,S15,S16,S17,S18,S19,S20,S21,L7ae,L7ae(2)
Thermoanaerobacter_X514	1	167038675	2457259	L1,L2,L3,L4,L5,L6,L7L12,L9,L10,L11,L13,L14,L15,L16,L17,L18,L19,L20,L21,L22,L23,L24,L25,L27,L28,L29,L31,L32,L33,L34,L35,L36,S2,S3,S4,S5,S6,S7,S8,S9,S10,S11,S12,S13,S14,S15,S16,S17,S18,S19,S20,S21,L7ae,L7ae(2)
Salmonella_typhi	2	16758993	4809037	L1,L2,L3,L4,L5,L6,L7L12,L9,L10,L11,L13,L14,L15,L16,L17,L18,L19,L20,L21,L22,L23,L24,L25,L27,L28,L29,L30,L31,L32,L33,L34,L35,L36,S2,S3,S4,S5,S6,S7,S8,S9,S10,S11,S12,S13,S14,S15,S16,S17,S18,S19,S20,S21,S22,L31(2),L36(2)
Shewanella_halifaxensis_HAW_EB4	0	167621941	5226917	L1,L2,L3,L4,L5,L6,L7L12,L9,L10,L11,L13,L14,L15,L16,L17,L18,L19,L20,L21,L22,L23,L24,L25,L27,L28,L29,L30,L31,L32,L33,L34,L35,L36,S2,S3,S4,S5,S6,S7,S8,S9,S10,S11,S12,S13,S14,S15,S16,S17,S18,S19,S20,S21
Francisella_philomiragia_ATCC_25017	2	167626225	2045775	L1,L2,L3,L4,L5,L6,L7L12,L9,L10,L11,L13,L14,L15,L16,L17,L18,L19,L20,L21,L22,L23,L24,L25,L27,L28,L29,L30,L31,L32,L33,L34,L35,L36,S2,S3,S4,S5,S6,S7,S8,S9,S10,S11,S12,S13,S14,S15,S16,S17,S18,S19,S20,S21,S21(2),S21(3)
Salmonella_typhimurium_LT2	2	16763390	4857432	L1,L2,L3,L4,L5,L6,L7L12,L9,L10,L11,L13,L14,L15,L16,L17,L18,L19,L20,L21,L22,L23,L24,L25,L27,L28,L29,L30,L31,L32,L33,L34,L35,L36,S2,S3,S4,S5,S6,S7,S8,S9,S10,S11,S12,S13,S14,S15,S16,S17,S18,S19,S20,S21,S22,L31(2),L36(2)
Caulobacter_K31	0	167643973	5477872	L1,L2,L3,L4,L5,L6,L7L12,L9,L10,L11,L13,L14,L15,L16,L17,L18,L19,L20,L21,L22,L23,L24,L25,L27,L28,L29,L30,L31,L32,L33,L34,L35,L36,S2,S3,S4,S5,S6,S7,S8,S9,S10,S11,S12,S13,S14,S15,S16,S17,S18,S19,S20,S21,L7ae
Listeria_innocua	3	16799079	3011208	L1,L2,L3,L4,L5,L6,L7L12,L9,L10,L11,L13,L14,L15,L16,L17,L18,L19,L20,L21,L22,L23,L24,L25,L27,L28,L29,L30,L31,L32,L33,L34,L35,L36,S2,S3,S4,S5,S6,S7,S8,S9,S10,S11,S12,S13,S14,S15,S16,S17,S18,S19,S20,S21,L7ae,L32(2),L33(2),S14(2)
Listeria_monocytogenes	3	16802048	2944528	L1,L2,L3,L4,L5,L6,L7L12,L9,L10,L11,L13,L14,L15,L16,L17,L18,L19,L20,L21,L22,L23,L24,L25,L27,L28,L29,L30,L31,L32,L33,L34,L35,L36,S2,S3,S4,S5,S6,S7,S8,S9,S10,S11,S12,S13,S14,S15,S16,S17,S18,S19,S20,S21,L7ae,L32(2),L33(2),S14(2)
Mycobacterium_abscessus_ATCC_19977	5	169627108	5067172	L1,L2,L3,L4,L5,L6,L7L12,L9,L10,L11,L13,L14,L15,L16,L17,L18,L19,L20,L21,L22,L23,L24,L25,L27,L28,L29,L30,L31,L32,L33,L34,L35,L36,S2,S3,S4,S5,S6,S7,S8,S9,S10,S11,S12,S13,S14,S15,S16,S17,S18,S19,S20,L28(2),L31(2),L33(2),S14(2),S18(2)
Acinetobacter_baumannii_SDF	1	169632029	3421954	L1,L2,L3,L4,L5,L6,L7L12,L9,L10,L11,L13,L14,L15,L16,L17,L18,L19,L20,L21,L22,L23,L24,L25,L27,L28,L29,L30,L31,L32,L33,L34,L35,L36,S2,S3,S4,S5,S6,S7,S8,S9,S10,S11,S12,S13,S14,S15,S16,S17,S18,S19,S20,S21,L31(2)
Acinetobacter_baumannii_AYE	1	169794206	3936291	L1,L2,L3,L4,L5,L6,L7L12,L9,L10,L11,L13,L14,L15,L16,L17,L18,L19,L20,L21,L22,L23,L24,L25,L27,L28,L29,L30,L31,L32,L33,L34,L35,L36,S2,S3,S4,S5,S6,S7,S8,S9,S10,S11,S12,S13,S14,S15,S16,S17,S18,S19,S20,S21,L31(2)
Finegoldia_magna_ATCC_29328	0	169823697	1797577	L1,L2,L3,L4,L5,L6,L7L12,L9,L10,L11,L13,L14,L15,L16,L17,L18,L19,L20,L21,L22,L23,L24,L25,L27,L28,L29,L30,L31,L32,L33,L34,L35,L36,S2,S3,S4,S5,S6,S7,S8,S9,S10,S11,S12,S13,S14,S15,S16,S17,S18,S19,S20,S21
Lysinibacillus_sphaericus_C3_41	3	169825618	4639821	L1,L2,L3,L4,L5,L6,L7L12,L9,L10,L11,L13,L14,L15,L16,L17,L18,L19,L20,L21,L22,L23,L24,L25,L27,L28,L29,L30,L31,L32,L33,L34,L35,L36,S2,S3,S4,S5,S6,S7,S8,S9,S10,S11,S12,S13,S14,S15,S16,S17,S18,S19,S20,S21,L7ae,L25(2),L7ae(2),L33(2)
Candidatus_Desulforudis_audaxviator_MP104C	1	169830219	2349476	L1,L2,L3,L4,L5,L6,L7L12,L9,L10,L11,L13,L14,L15,L16,L17,L18,L19,L20,L21,L22,L23,L24,L25,L27,L28,L29,L30,L31,L32,L33,L34,L35,L36,S2,S3,S4,S5,S6,S7,S8,S9,S10,S11,S12,S13,S14,S15,S16,S17,S18,S19,S20,S21,L7ae,L7ae(2)
Streptococcus_pneumoniae_Hungary19A_6	2	169832377	2245615	L1,L2,L3,L4,L5,L6,L7L12,L9,L10,L11,L13,L14,L15,L16,L17,L18,L19,L20,L21,L22,L23,L24,L27,L28,L29,L30,L31,L32,L33,L34,L35,L36,S2,S3,S4,S5,S6,S7,S8,S9,S10,S11,S12,S13,S14,S15,S16,S17,S18,S19,S20,S21,L7ae,L33(2),L33(3)
Leuconostoc_citreum_KM20	1	170016358	1796284	L1,L2,L3,L4,L5,L6,L7L12,L9,L10,L11,L13,L14,L15,L16,L17,L18,L19,L20,L21,L22,L23,L24,L27,L28,L29,L30,L31,L32,L33,L34,L35,L36,S2,S3,S4,S5,S6,S7,S8,S9,S10,S11,S12,S13,S14,S15,S16,S17,S18,S19,S20,S21,L7ae,L33(2)
Escherichia_coli_C_ATCC_8739	2	170018061	4746218	L1,L2,L3,L4,L5,L6,L7L12,L9,L10,L11,L13,L14,L15,L16,L17,L18,L19,L20,L21,L22,L23,L24,L25,L27,L28,L29,L30,L31,L32,L33,L34,L35,L36,S2,S3,S4,S5,S6,S7,S8,S9,S10,S11,S12,S13,S14,S15,S16,S17,S18,S19,S20,S21,S22,L31(2),L36(2)
Yersinia_pseudotuberculosis_YPIII	2	170022262	4689441	L1,L2,L3,L4,L5,L6,L7L12,L9,L10,L11,L13,L14,L15,L16,L17,L18,L19,L20,L21,L22,L23,L24,L25,L27,L28,L29,L30,L31,L32,L33,L34,L35,L36,S2,S3,S4,S5,S6,S7,S8,S9,S10,S11,S12,S13,S14,S15,S16,S17,S18,S19,S20,S21,L31(2),L36(2)
Synechococcus_PCC_7002	0	170076636	3008047	L1,L2,L3,L4,L5,L6,L7L12,L9,L10,L11,L13,L14,L15,L16,L17,L18,L19,L20,L21,L22,L23,L24,L25,L27,L28,L29,L31,L32,L33,L34,L35,L36,S2,S3,S4,S5,S6,S7,S8,S9,S10,S11,S12,S13,S14,S15,S16,S17,S18,S19,S20,S21
Escherichia_coli_K_12_substr__DH10B	2	170079663	4686137	L1,L2,L3,L4,L5,L6,L7L12,L9,L10,L11,L13,L14,L15,L16,L17,L18,L19,L20,L21,L22,L23,L24,L25,L27,L28,L29,L30,L31,L32,L33,L34,L35,L36,S2,S3,S4,S5,S6,S7,S8,S9,S10,S11,S12,S13,S14,S15,S16,S17,S18,S19,S20,S21,S22,L31(2),L36(2)
Thermotoga_RQ2	0	170287807	1877693	L1,L2,L3,L4,L5,L6,L7L12,L9,L10,L11,L13,L14,L15,L16,L17,L18,L19,L20,L21,L22,L23,L24,L25,L27,L28,L29,L30,L31,L32,L33,L34,L35,L36,S2,S3,S4,S5,S6,S7,S8,S9,S10,S11,S12,S13,S14,S15,S16,S17,S18,S19,S20,L7ae
Escherichia_coli_SMS_3_5	2	170679574	5068389	L1,L2,L3,L4,L5,L6,L7L12,L9,L10,L11,L13,L14,L15,L16,L17,L18,L19,L20,L21,L22,L23,L24,L25,L27,L28,L29,L30,L31,L32,L33,L34,L35,L36,S2,S3,S4,S5,S6,S7,S8,S9,S10,S11,S12,S13,S14,S15,S16,S17,S18,S19,S20,S21,S22,L31(2),L36(2)
Haemophilus_somnus_2336	0	170717206	2263857	L1,L2,L3,L4,L5,L6,L7L12,L9,L10,L11,L13,L14,L15,L16,L17,L18,L19,L20,L21,L22,L23,L24,L25,L27,L28,L29,L30,L31,L32,L33,L34,L35,L36,S2,S3,S4,S5,S6,S7,S8,S9,S10,S11,S12,S13,S14,S15,S16,S17,S18,S19,S20,S21
Pseudomonas_putida_W619	0	170719187	5774330	L1,L2,L3,L4,L5,L6,L7L12,L9,L10,L11,L13,L14,L15,L16,L17,L18,L19,L20,L21,L22,L23,L24,L25,L27,L28,L29,L30,L31,L32,L33,L34,L35,L36,S2,S3,S4,S5,S6,S7,S8,S9,S10,S11,S12,S13,S14,S15,S16,S17,S18,S19,S20,S21
Shewanella_woodyi_ATCC_51908	0	170724370	5935403	L1,L2,L3,L4,L5,L6,L7L12,L9,L10,L11,L13,L14,L15,L16,L17,L18,L19,L20,L21,L22,L23,L24,L25,L27,L28,L29,L30,L31,L32,L33,L34,L35,L36,S2,S3,S4,S5,S6,S7,S8,S9,S10,S11,S12,S13,S14,S15,S16,S17,S18,S19,S20,S21
Xylella_fastidiosa_M12	0	170729251	2475130	L1,L2,L3,L4,L5,L6,L7L12,L9,L10,L11,L13,L14,L15,L16,L17,L18,L19,L20,L21,L22,L23,L24,L25,L27,L28,L29,L30,L31,L32,L33,L34,L35,L36,S2,S3,S4,S5,S6,S7,S8,S9,S10,S11,S12,S13,S14,S15,S16,S17,S18,S19,S20,S21,S31
Methylobacterium_4_46	0	170738367	7659055	L1,L2,L3,L4,L5,L6,L7L12,L9,L10,L11,L13,L14,L15,L16,L17,L18,L19,L20,L21,L22,L23,L24,L25,L27,L28,L29,L30,L31,L32,L33,L34,L35,L36,S2,S3,S4,S5,S6,S7,S8,S9,S10,S11,S12,S13,S14,S15,S16,S17,S18,S19,S20,S21,L7ae
Clostridium_botulinum_B1_Okra	3	170754211	3958233	L1,L2,L3,L4,L5,L6,L7L12,L9,L10,L11,L13,L14,L15,L16,L17,L18,L19,L20,L21,L22,L23,L24,L25,L27,L28,L29,L30,L31,L32,L33,L34,L35,L36,S2,S3,S4,S5,S6,S7,S8,S9,S10,S11,S12,S13,S14,S15,S16,S17,S18,S19,S20,S21,L7ae,L25(2),L7ae(2),S4(2)
Clostridium_botulinum_A3_Loch_Maree	3	170758191	3992906	L1,L2,L3,L4,L5,L6,L7L12,L9,L10,L11,L13,L14,L15,L16,L17,L18,L19,L20,L21,L22,L23,L24,L25,L27,L28,L29,L30,L31,L32,L33,L34,L35,L36,S2,S3,S4,S5,S6,S7,S8,S9,S10,S11,S12,S13,S14,S15,S16,S17,S18,S19,S20,S21,L7ae,L25(2),L7ae(2),S4(2)
Ureaplasma_parvum_serovar_3_ATCC_27815	1	170761847	751679	L1,L2,L3,L4,L5,L6,L7L12,L9,L10,L11,L13,L14,L15,L16,L17,L18,L19,L20,L21,L22,L23,L24,L27,L28,L29,L31,L32,L33,L34,L35,L36,S2,S3,S4,S5,S6,S7,S8,S9,S10,S11,S12,S13,S14,S15,S16,S17,S18,S19,S20,S21,L33(2)
Clavibacter_michiganensis_sepedonicus	1	170780462	3258645	L1,L2,L3,L4,L5,L6,L7L12,L9,L10,L11,L13,L14,L15,L16,L17,L18,L19,L20,L21,L22,L23,L24,L25,L27,L28,L29,L30,L31,L32,L33,L34,L35,L36,S2,S3,S4,S5,S6,S7,S8,S9,S10,S11,S12,S13,S14,S15,S16,S17,S18,S19,S20,L36(2)
Leptothrix_cholodnii_SP_6	0	171056692	4909403	L1,L2,L3,L4,L5,L6,L7L12,L9,L10,L11,L13,L14,L15,L16,L17,L18,L19,L20,L21,L22,L23,L24,L25,L27,L28,L29,L30,L31,L32,L33,L34,L35,L36,S2,S3,S4,S5,S6,S7,S8,S9,S10,S11,S12,S13,S14,S15,S16,S17,S18,S19,S20,S21
Polynucleobacter_necessarius_STIR1	0	171462832	1560469	L1,L2,L3,L4,L5,L6,L7L12,L9,L10,L11,L13,L14,L15,L16,L17,L18,L19,L20,L21,L22,L23,L24,L25,L27,L28,L29,L30,L31,L32,L33,L34,L35,L36,S2,S3,S4,S5,S6,S7,S8,S9,S10,S11,S12,S13,S14,S15,S16,S17,S18,S19,S20,S21
Corynebacterium_urealyticum_DSM_7109	0	172039680	2369219	L1,L2,L3,L4,L5,L6,L7L12,L9,L10,L11,L13,L14,L15,L16,L17,L18,L19,L20,L21,L22,L23,L24,L25,L27,L28,L29,L30,L31,L32,L33,L34,L35,L36,S2,S3,S4,S5,S6,S7,S8,S9,S10,S11,S12,S13,S14,S15,S16,S17,S18,S19,S20
Exiguobacterium_sibiricum_255_15	2	172056045	3034136	L1,L2,L3,L4,L5,L6,L7L12,L9,L10,L11,L13,L14,L15,L16,L17,L18,L19,L20,L21,L22,L23,L24,L25,L27,L28,L29,L30,L31,L32,L33,L34,L35,L36,S2,S3,S4,S5,S6,S7,S8,S9,S10,S11,S12,S13,S14,S15,S16,S17,S18,S19,S20,S21,L7ae,L7ae(2),L33(2)
Vibrio_fischeri_ES114	0	172087630	2897536	L1,L2,L3,L4,L5,L6,L7L12,L9,L10,L11,L13,L14,L15,L16,L17,L18,L19,L20,L21,L22,L23,L24,L25,L27,L28,L29,L30,L31,L32,L33,L34,L35,L36,S2,S3,S4,S5,S6,S7,S8,S9,S10,S11,S12,S13,S14,S15,S16,S17,S18,S19,S20,S21
Nostoc_sp	2	17227497	6413771	L1,L2,L3,L4,L5,L6,L7L12,L9,L10,L11,L13,L14,L15,L16,L17,L18,L19,L20,L21,L22,L23,L24,L25,L27,L28,L29,L31,L32,L33,L34,L35,L36,S2,S3,S4,S5,S6,S7,S8,S9,S10,S11,S12,S13,S14,S15,S16,S17,S18,S19,S20,S21,S21(2),S21(3)
Ralstonia_solanacearum	0	17544719	3716413	L1,L2,L3,L4,L5,L6,L7L12,L9,L10,L11,L13,L14,L15,L16,L17,L18,L19,L20,L21,L22,L23,L24,L25,L27,L28,L29,L30,L31,L32,L33,L34,L35,L36,S2,S3,S4,S5,S6,S7,S8,S9,S10,S11,S12,S13,S14,S15,S16,S17,S18,S19,S20,S21
Opitutus_terrae_PB90_1	0	182411826	5957605	L1,L2,L3,L4,L5,L6,L7L12,L9,L10,L11,L13,L14,L15,L16,L17,L18,L19,L20,L21,L22,L23,L24,L25,L27,L28,L29,L31,L32,L33,L34,L35,L36,S2,S3,S4,S5,S6,S7,S8,S9,S10,S11,S12,S13,S14,S15,S16,S17,S18,S19,S20,S21
Streptomyces_griseus_NBRC_13350	7	182433793	8545929	L1,L2,L3,L4,L5,L6,L7L12,L9,L10,L11,L13,L14,L15,L16,L17,L18,L19,L20,L21,L22,L23,L24,L25,L27,L28,L29,L30,L31,L32,L33,L34,L35,L36,S2,S3,S4,S5,S6,S7,S8,S9,S10,S11,S12,S13,S14,S15,S16,S17,S18,S19,S20,L28(2),L31(2),L31(3),L33(2),L33(3),S14(2),S18(2)
Beijerinckia_indica_ATCC_9039	0	182677002	4170153	L1,L2,L3,L4,L5,L6,L7L12,L9,L10,L11,L13,L14,L15,L16,L17,L18,L19,L20,L21,L22,L23,L24,L25,L27,L28,L29,L30,L31,L32,L33,L34,L35,L36,S2,S3,S4,S5,S6,S7,S8,S9,S10,S11,S12,S13,S14,S15,S16,S17,S18,S19,S20,S21,L7ae
Xylella_fastidiosa_M23	0	182680572	2535690	L1,L2,L3,L4,L5,L6,L7L12,L9,L10,L11,L13,L14,L15,L16,L17,L18,L19,L20,L21,L22,L23,L24,L25,L27,L28,L29,L30,L31,L32,L33,L34,L35,L36,S2,S3,S4,S5,S6,S7,S8,S9,S10,S11,S12,S13,S14,S15,S16,S17,S18,S19,S20,S21,S31
Streptococcus_pneumoniae_CGSP14	2	182682970	2209198	L1,L2,L3,L4,L5,L6,L7L12,L9,L10,L11,L13,L14,L15,L16,L17,L18,L19,L20,L21,L22,L23,L24,L27,L28,L29,L30,L31,L32,L33,L34,L35,L36,S2,S3,S4,S5,S6,S7,S8,S9,S10,S11,S12,S13,S14,S15,S16,S17,S18,S19,S20,S21,L7ae,L33(2),L33(3)
Clostridium_perfringens	3	18308982	3031430	L1,L2,L3,L4,L5,L6,L7L12,L9,L10,L11,L13,L14,L15,L16,L17,L18,L19,L20,L21,L22,L23,L24,L25,L27,L28,L29,L30,L31,L32,L33,L34,L35,L36,S2,S3,S4,S5,S6,S7,S8,S9,S10,S11,S12,S13,S14,S15,S16,S17,S18,S19,S20,S21,L7ae,L25(2),L7ae(2),S4(2)
Mycobacterium_marinum_M	5	183980035	6636827	L1,L2,L3,L4,L5,L6,L7L12,L9,L10,L11,L13,L14,L15,L16,L17,L18,L19,L20,L21,L22,L23,L24,L25,L27,L28,L29,L30,L31,L32,L33,L34,L35,L36,S2,S3,S4,S5,S6,S7,S8,S9,S10,S11,S12,S13,S14,S15,S16,S17,S18,S19,S20,L28(2),L31(2),L33(2),S14(2),S18(2)
Lactobacillus_reuteri_F275_Kitasato	2	184152655	2039414	L1,L2,L3,L4,L5,L6,L7L12,L9,L10,L11,L13,L14,L15,L16,L17,L18,L19,L20,L21,L22,L23,L24,L27,L28,L29,L30,L31,L32,L33,L34,L35,L36,S2,S3,S4,S5,S6,S7,S8,S9,S10,S11,S12,S13,S14,S15,S16,S17,S18,S19,S20,S21,L7ae,L33(2),S14(2)
Lactobacillus_fermentum_IFO_3956	2	184154476	2098685	L1,L2,L3,L4,L5,L6,L7L12,L9,L10,L11,L13,L14,L15,L16,L17,L18,L19,L20,L21,L22,L23,L24,L27,L28,L29,L30,L31,L32,L33,L34,L35,L36,S2,S3,S4,S5,S6,S7,S8,S9,S10,S11,S12,S13,S14,S15,S16,S17,S18,S19,S20,S21,L7ae,L33(2),S14(2)
Acinetobacter_baumannii_ACICU	1	184156320	3904116	L1,L2,L3,L4,L5,L6,L7L12,L9,L10,L11,L13,L14,L15,L16,L17,L18,L19,L20,L21,L22,L23,L24,L25,L27,L28,L29,L30,L31,L32,L33,L34,L35,L36,S2,S3,S4,S5,S6,S7,S8,S9,S10,S11,S12,S13,S14,S15,S16,S17,S18,S19,S20,S21,L31(2)
Kocuria_rhizophila_DC2201	1	184199646	2697540	L1,L2,L3,L4,L5,L6,L7L12,L9,L10,L11,L13,L14,L15,L16,L17,L18,L19,L20,L21,L22,L23,L24,L25,L27,L28,L29,L30,L31,L32,L33,L34,L35,L36,S2,S3,S4,S5,S6,S7,S8,S9,S10,S11,S12,S13,S14,S15,S16,S17,S18,S19,S20,L36(2)
Nostoc_punctiforme_PCC_73102	1	186680550	8234322	L1,L2,L3,L4,L5,L6,L7L12,L9,L10,L11,L13,L14,L15,L16,L17,L18,L19,L20,L21,L22,L23,L24,L25,L27,L28,L29,L31,L32,L33,L34,L35,L36,S2,S3,S4,S5,S6,S7,S8,S9,S10,S11,S12,S13,S14,S15,S16,S17,S18,S19,S20,S21,S21(2)
Yersinia_pseudotuberculosis_PB1_	2	186893344	4695619	L1,L2,L3,L4,L5,L6,L7L12,L9,L10,L11,L13,L14,L15,L16,L17,L18,L19,L20,L21,L22,L23,L24,L25,L27,L28,L29,L30,L31,L32,L33,L34,L35,L36,S2,S3,S4,S5,S6,S7,S8,S9,S10,S11,S12,S13,S14,S15,S16,S17,S18,S19,S20,S21,L31(2),L36(2)
Elusimicrobium_minutum_Pei191	0	187250423	1643562	L1,L2,L3,L4,L5,L6,L7L12,L9,L10,L11,L13,L14,L15,L16,L17,L18,L19,L20,L21,L22,L23,L24,L25,L27,L28,L29,L31,L32,L33,L34,L35,L36,S2,S3,S4,S5,S6,S7,S8,S9,S10,S11,S12,S13,S14,S15,S16,S17,S18,S19,S20,S21
Bordetella_avium_197N	0	187476514	3732255	L1,L2,L3,L4,L5,L6,L7L12,L9,L10,L11,L13,L14,L15,L16,L17,L18,L19,L20,L21,L22,L23,L24,L25,L27,L28,L29,L30,L31,L32,L33,L34,L35,L36,S2,S3,S4,S5,S6,S7,S8,S9,S10,S11,S12,S13,S14,S15,S16,S17,S18,S19,S20,S21
Shigella_boydii_CDC_3083_94	0	187730020	4615997	L1,L2,L3,L4,L5,L6,L7L12,L9,L10,L11,L13,L14,L15,L16,L17,L18,L19,L20,L21,L22,L23,L24,L25,L27,L28,L29,L30,L31,L32,L33,L34,L35,L36,S2,S3,S4,S5,S6,S7,S8,S9,S10,S11,S12,S13,S14,S15,S16,S17,S18,S19,S20,S21,S22
Akkermansia_muciniphila_ATCC_BAA_835	0	187734516	2664102	L1,L2,L3,L4,L5,L6,L7L12,L9,L10,L11,L13,L14,L15,L16,L17,L18,L19,L20,L21,L22,L23,L24,L25,L27,L28,L29,L31,L32,L33,L34,L35,L36,S2,S3,S4,S5,S6,S7,S8,S9,S10,S11,S12,S13,S14,S15,S16,S17,S18,S19,S20,S21
Borrelia_hermsii_DAH	0	187917883	922307	L1,L2,L3,L4,L5,L6,L7L12,L9,L10,L11,L13,L14,L15,L16,L17,L18,L19,L20,L21,L22,L23,L24,L25,L27,L28,L29,L30,L31,L32,L33,L34,L35,L36,S2,S3,S4,S5,S6,S7,S8,S9,S10,S11,S12,S13,S14,S15,S16,S17,S18,S19,S20,S21
Ralstonia_pickettii_12J	0	187927112	3942557	L1,L2,L3,L4,L5,L6,L7L12,L9,L10,L11,L13,L14,L15,L16,L17,L18,L19,L20,L21,L22,L23,L24,L25,L27,L28,L29,L30,L31,L32,L33,L34,L35,L36,S2,S3,S4,S5,S6,S7,S8,S9,S10,S11,S12,S13,S14,S15,S16,S17,S18,S19,S20,S21
Francisella_tularensis_mediasiatica_FSC147	2	187930913	1893886	L1,L2,L3,L4,L5,L6,L7L12,L9,L10,L11,L13,L14,L15,L16,L17,L18,L19,L20,L21,L22,L23,L24,L25,L27,L28,L29,L30,L31,L32,L33,L34,L35,L36,S2,S3,S4,S5,S6,S7,S8,S9,S10,S11,S12,S13,S14,S15,S16,S17,S18,S19,S20,S21,S21(2),S21(3)
Clostridium_botulinum_B_Eklund_17B	1	187932320	3800327	L1,L2,L3,L4,L5,L6,L7L12,L9,L10,L11,L13,L14,L15,L16,L17,L18,L19,L20,L21,L22,L23,L24,L25,L27,L28,L29,L30,L31,L32,L33,L34,L35,L36,S2,S3,S4,S5,S6,S7,S8,S9,S10,S11,S12,S13,S14,S15,S16,S17,S18,S19,S20,S21,L7ae,L25(2)
Erwinia_tasmaniensis	2	188532165	3883467	L1,L2,L3,L4,L5,L6,L7L12,L9,L10,L11,L13,L14,L15,L16,L17,L18,L19,L20,L21,L22,L23,L24,L25,L27,L28,L29,L30,L31,L32,L33,L34,L35,L36,S2,S3,S4,S5,S6,S7,S8,S9,S10,S11,S12,S13,S14,S15,S16,S17,S18,S19,S20,S21,L31(2),L36(2)
Xanthomonas_oryzae_PXO99A	0	188574270	5240075	L1,L2,L3,L4,L5,L6,L7L12,L9,L10,L11,L13,L14,L15,L16,L17,L18,L19,L20,L21,L22,L23,L24,L25,L27,L28,L29,L30,L31,L32,L33,L34,L35,L36,S2,S3,S4,S5,S6,S7,S8,S9,S10,S11,S12,S13,S14,S15,S16,S17,S18,S19,S20,S21,S31
Methylobacterium_populi_BJ001	1	188579286	5800441	L1,L2,L3,L4,L5,L6,L7L12,L9,L10,L11,L13,L14,L15,L16,L17,L18,L19,L20,L21,L22,L23,L24,L25,L27,L28,L29,L30,L31,L32,L33,L34,L35,L36,S2,S3,S4,S5,S6,S7,S8,S9,S10,S11,S12,S13,S14,S15,S16,S17,S18,S19,S20,S21,L7ae,L21(2)
Natranaerobius_thermophilus_JW_NM_WN_LF	1	188584642	3165557	L1,L2,L3,L4,L5,L6,L7L12,L9,L10,L11,L13,L14,L15,L16,L17,L18,L19,L20,L21,L22,L23,L24,L25,L27,L28,L29,L30,L31,L32,L33,L34,L35,L36,S2,S3,S4,S5,S6,S7,S8,S9,S10,S11,S12,S13,S14,S15,S16,S17,S18,S19,S20,S21,L7ae,L7ae(2)
Clostridium_botulinum_E3_Alaska_E43	1	188587536	3659644	L1,L2,L3,L4,L5,L6,L7L12,L9,L10,L11,L13,L14,L15,L16,L17,L18,L19,L20,L21,L22,L23,L24,L25,L27,L28,L29,L30,L31,L32,L33,L34,L35,L36,S2,S3,S4,S5,S6,S7,S8,S9,S10,S11,S12,S13,S14,S15,S16,S17,S18,S19,S20,S21,L7ae,L25(2)
Cupriavidus_taiwanensis	1	188590795	3416911	L1,L2,L3,L4,L5,L6,L7L12,L9,L10,L11,L13,L14,L15,L16,L17,L18,L19,L20,L21,L22,L23,L24,L25,L27,L28,L29,L30,L31,L32,L33,L34,L35,L36,S2,S3,S4,S5,S6,S7,S8,S9,S10,S11,S12,S13,S14,S15,S16,S17,S18,S19,S20,S21,S21(2)
Xanthomonas_campestris_B100	0	188989396	5079002	L1,L2,L3,L4,L5,L6,L7L12,L9,L10,L11,L13,L14,L15,L16,L17,L18,L19,L20,L21,L22,L23,L24,L25,L27,L28,L29,L30,L31,L32,L33,L34,L35,L36,S2,S3,S4,S5,S6,S7,S8,S9,S10,S11,S12,S13,S14,S15,S16,S17,S18,S19,S20,S21,S31
Porphyromonas_gingivalis_ATCC_33277	0	188993864	2354886	L1,L2,L3,L4,L5,L6,L7L12,L9,L10,L11,L13,L14,L15,L16,L17,L18,L19,L20,L21,L22,L23,L24,L25,L27,L28,L29,L30,L31,L32,L33,L34,L35,L36,S2,S3,S4,S5,S6,S7,S8,S9,S10,S11,S12,S13,S14,S15,S16,S17,S18,S19,S20,S21
Sulfurihydrogenibium_YO3AOP1	0	188995955	1838442	L1,L2,L3,L4,L5,L6,L7L12,L9,L10,L11,L13,L14,L15,L16,L17,L18,L19,L20,L21,L22,L23,L24,L25,L27,L28,L29,L30,L31,L32,L33,L34,L35,L36,S2,S3,S4,S5,S6,S7,S8,S9,S10,S11,S12,S13,S14,S15,S16,S17,S18,S19,S20,S21,L7ae
Treponema_pallidum_SS14	0	189025236	1139457	L1,L2,L3,L4,L5,L6,L7L12,L9,L10,L11,L13,L14,L15,L16,L17,L18,L19,L20,L21,L22,L23,L24,L25,L27,L28,L29,L30,L31,L32,L33,L34,L35,L36,S2,S3,S4,S5,S6,S7,S8,S9,S10,S11,S12,S13,S14,S15,S16,S17,S18,S19,S20,S21
Orientia_tsutsugamushi_Ikeda	0	189182907	2008987	L1,L2,L3,L4,L5,L6,L7L12,L9,L10,L11,L13,L14,L15,L16,L17,L18,L19,L20,L21,L22,L23,L24,L25,L27,L28,L29,L31,L32,L33,L34,L35,L36,S2,S3,S4,S5,S6,S7,S8,S9,S10,S11,S12,S13,S14,S15,S16,S17,S18,S19,S20,S21
Methylacidiphilum_infernorum_V4	0	189218017	2287145	L1,L2,L3,L4,L5,L6,L7L12,L9,L10,L11,L13,L14,L15,L16,L17,L18,L19,L20,L21,L22,L23,L24,L25,L27,L28,L29,L31,L32,L33,L34,L35,L36,S2,S3,S4,S5,S6,S7,S8,S9,S10,S11,S12,S13,S14,S15,S16,S17,S18,S19,S20,S21
Chlorobium_limicola_DSM_245	0	189345558	2763181	L1,L2,L3,L4,L5,L6,L7L12,L9,L10,L11,L13,L14,L15,L16,L17,L18,L19,L20,L21,L22,L23,L24,L25,L27,L28,L29,L30,L31,L32,L33,L34,L35,L36,S2,S3,S4,S5,S6,S7,S8,S9,S10,S11,S12,S13,S14,S15,S16,S17,S18,S19,S20,S21
Geobacter_lovleyi_SZ	0	189423082	3917761	L1,L2,L3,L4,L5,L6,L7L12,L9,L10,L11,L13,L14,L15,L16,L17,L18,L19,L20,L21,L22,L23,L24,L25,L27,L28,L29,L30,L31,L32,L33,L34,L35,L36,S2,S3,S4,S5,S6,S7,S8,S9,S10,S11,S12,S13,S14,S15,S16,S17,S18,S19,S20,S21,L7ae
Bifidobacterium_longum_DJO10A	0	189438863	2375792	L1,L2,L3,L4,L5,L6,L7L12,L9,L10,L11,L13,L14,L15,L16,L17,L18,L19,L20,L21,L22,L23,L24,L25,L27,L28,L29,L30,L31,L32,L33,L34,L35,L36,S2,S3,S4,S5,S6,S7,S8,S9,S10,S11,S12,S13,S14,S15,S16,S17,S18,S19,S20
uncultured_Termite_group_1_bacterium_phylotype_Rs_D17	0	189485003	1125857	L1,L2,L3,L4,L5,L6,L7L12,L9,L10,L11,L13,L14,L15,L16,L17,L18,L19,L20,L21,L22,L23,L24,L25,L27,L28,L29,L31,L32,L33,L34,L35,L36,S2,S3,S4,S5,S6,S7,S8,S9,S10,S11,S12,S13,S14,S15,S16,S17,S18,S19,S20,S21
Chlorobium_phaeobacteroides_BS1	0	189499000	2736403	L1,L2,L3,L4,L5,L6,L7L12,L9,L10,L11,L13,L14,L15,L16,L17,L18,L19,L20,L21,L22,L23,L24,L25,L27,L28,L29,L30,L31,L32,L33,L34,L35,L36,S2,S3,S4,S5,S6,S7,S8,S9,S10,S11,S12,S13,S14,S15,S16,S17,S18,S19,S20,S21
Candidatus_Amoebophilus_asiaticus_5a2	0	189501470	1884364	L1,L2,L3,L4,L5,L6,L7L12,L9,L10,L11,L13,L14,L15,L16,L17,L18,L19,L20,L21,L22,L23,L24,L25,L27,L28,L29,L30,L31,L32,L33,L34,L35,L36,S2,S3,S4,S5,S6,S7,S8,S9,S10,S11,S12,S13,S14,S15,S16,S17,S18,S19,S20,S21
Actinobacillus_pleuropneumoniae_serovar_7_AP76	2	190149269	2331981	L1,L2,L3,L4,L5,L6,L7L12,L9,L10,L11,L13,L14,L15,L16,L17,L18,L19,L20,L21,L22,L23,L24,L25,L27,L28,L29,L30,L31,L32,L33,L34,L35,L36,S2,S3,S4,S5,S6,S7,S8,S9,S10,S11,S12,S13,S14,S15,S16,S17,S18,S19,S20,S21,L31(2),L36(2)
Wolbachia_endosymbiont_of_Culex_quinquefasciatus_Pel	0	190570478	1482455	L1,L2,L3,L4,L5,L6,L7L12,L9,L10,L11,L13,L14,L15,L16,L17,L18,L19,L20,L21,L22,L23,L24,L25,L27,L28,L29,L31,L32,L33,L34,L35,L36,S2,S3,S4,S5,S6,S7,S8,S9,S10,S11,S12,S13,S14,S15,S16,S17,S18,S19,S20,S21
Stenotrophomonas_maltophilia_K279a	0	190572091	4851126	L1,L2,L3,L4,L5,L6,L7L12,L9,L10,L11,L13,L14,L15,L16,L17,L18,L19,L20,L21,L22,L23,L24,L25,L27,L28,L29,L30,L31,L32,L33,L34,L35,L36,S2,S3,S4,S5,S6,S7,S8,S9,S10,S11,S12,S13,S14,S15,S16,S17,S18,S19,S20,S21,S31
Rhizobium_etli_CIAT_652	1	190889639	4513324	L1,L2,L3,L4,L5,L6,L7L12,L9,L10,L11,L13,L14,L15,L16,L17,L18,L19,L20,L21,L22,L23,L24,L25,L27,L28,L29,L30,L31,L32,L33,L34,L35,L36,S2,S3,S4,S5,S6,S7,S8,S9,S10,S11,S12,S13,S14,S15,S16,S17,S18,S19,S20,S21,L7ae,S21(2)
Lactobacillus_casei	3	191636824	3079196	L1,L2,L3,L4,L5,L6,L7L12,L9,L10,L11,L13,L14,L15,L16,L17,L18,L19,L20,L21,L22,L23,L24,L27,L28,L29,L30,L31,L32,L33,L34,L35,L36,S2,S3,S4,S5,S6,S7,S8,S9,S10,S11,S12,S13,S14,S15,S16,S17,S18,S19,S20,S21,L7ae,L33(2),S14(2),S14(3)
Rhodopseudomonas_palustris_TIE_1	1	192288433	5744041	L1,L2,L3,L4,L5,L6,L7L12,L9,L10,L11,L13,L14,L15,L16,L17,L18,L19,L20,L21,L22,L23,L24,L25,L27,L28,L29,L30,L31,L32,L33,L34,L35,L36,S2,S3,S4,S5,S6,S7,S8,S9,S10,S11,S12,S13,S14,S15,S16,S17,S18,S19,S20,S21,L7ae,S21(2)
Cellvibrio_japonicus_Ueda107	0	192358779	4576573	L1,L2,L3,L4,L5,L6,L7L12,L9,L10,L11,L13,L14,L15,L16,L17,L18,L19,L20,L21,L22,L23,L24,L25,L27,L28,L29,L30,L31,L32,L33,L34,L35,L36,S2,S3,S4,S5,S6,S7,S8,S9,S10,S11,S12,S13,S14,S15,S16,S17,S18,S19,S20,S21
Mycoplasma_arthritidis_158L3_1	1	193082772	820453	L1,L2,L3,L4,L5,L6,L7L12,L9,L10,L11,L13,L14,L15,L16,L17,L18,L19,L20,L21,L22,L23,L24,L27,L28,L29,L31,L32,L33,L34,L35,L36,S2,S3,S4,S5,S6,S7,S8,S9,S10,S11,S12,S13,S14,S15,S16,S17,S18,S19,S20,L33(2)
Chlorobaculum_parvum_NCIB_8327	0	193211676	2289249	L1,L2,L3,L4,L5,L6,L7L12,L9,L10,L11,L13,L14,L15,L16,L17,L18,L19,L20,L21,L22,L23,L24,L25,L27,L28,L29,L30,L31,L32,L33,L34,L35,L36,S2,S3,S4,S5,S6,S7,S8,S9,S10,S11,S12,S13,S14,S15,S16,S17,S18,S19,S20,S21
Chloroherpeton_thalassium_ATCC_35110	0	193213720	3293456	L1,L2,L3,L4,L5,L6,L7L12,L9,L10,L11,L13,L14,L15,L16,L17,L18,L19,L20,L21,L22,L23,L24,L25,L27,L28,L29,L30,L31,L32,L33,L34,L35,L36,S2,S3,S4,S5,S6,S7,S8,S9,S10,S11,S12,S13,S14,S15,S16,S17,S18,S19,S20,S21
Neisseria_gonorrhoeae_NCCP11945	2	194097589	2232025	L1,L2,L3,L4,L5,L6,L7L12,L9,L10,L11,L13,L14,L15,L16,L17,L18,L19,L20,L21,L22,L23,L24,L25,L27,L28,L29,L30,L31,L32,L33,L34,L35,L36,S2,S3,S4,S5,S6,S7,S8,S9,S10,S11,S12,S13,S14,S15,S16,S17,S18,S19,S20,S21,L31(2),L36(2)
Streptococcus_pneumoniae_TIGR4	2	194172857	2160842	L1,L2,L3,L4,L5,L6,L7L12,L9,L10,L11,L13,L14,L15,L16,L17,L18,L19,L20,L21,L22,L23,L24,L27,L28,L29,L30,L31,L32,L33,L34,L35,L36,S2,S3,S4,S5,S6,S7,S8,S9,S10,S11,S12,S13,S14,S15,S16,S17,S18,S19,S20,S21,L7ae,L33(2),L33(3)
Candidatus_Phytoplasma_mali	1	194246403	601943	L1,L2,L3,L4,L5,L6,L7L12,L9,L10,L11,L13,L14,L15,L16,L17,L18,L19,L20,L21,L22,L23,L24,L27,L28,L29,L30,L31,L32,L33,L34,L35,L36,S2,S3,S4,S5,S6,S7,S8,S9,S10,S11,S12,S13,S14,S15,S16,S17,S18,S19,S20,S21,L33(2)
Prosthecochloris_aestuarii_DSM_271	0	194332853	2512923	L1,L2,L3,L4,L5,L6,L7L12,L9,L10,L11,L13,L14,L15,L16,L17,L18,L19,L20,L21,L22,L23,L24,L25,L27,L28,L29,L30,L31,L32,L33,L34,L35,L36,S2,S3,S4,S5,S6,S7,S8,S9,S10,S11,S12,S13,S14,S15,S16,S17,S18,S19,S20,S21
Pelodictyon_phaeoclathratiforme_BU_1	0	194335182	3018238	L1,L2,L3,L4,L5,L6,L7L12,L9,L10,L11,L13,L14,L15,L16,L17,L18,L19,L20,L21,L22,L23,L24,L25,L27,L28,L29,L30,L31,L32,L33,L34,L35,L36,S2,S3,S4,S5,S6,S7,S8,S9,S10,S11,S12,S13,S14,S15,S16,S17,S18,S19,S20,S21
Stenotrophomonas_maltophilia_R551_3	0	194363778	4573969	L1,L2,L3,L4,L5,L6,L7L12,L9,L10,L11,L13,L14,L15,L16,L17,L18,L19,L20,L21,L22,L23,L24,L25,L27,L28,L29,L30,L31,L32,L33,L34,L35,L36,S2,S3,S4,S5,S6,S7,S8,S9,S10,S11,S12,S13,S14,S15,S16,S17,S18,S19,S20,S21,S31
Streptococcus_pneumoniae_G54	2	194396645	2078953	L1,L2,L3,L4,L5,L6,L7L12,L9,L10,L11,L13,L14,L15,L16,L17,L18,L19,L20,L21,L22,L23,L24,L27,L28,L29,L30,L31,L32,L33,L34,L35,L36,S2,S3,S4,S5,S6,S7,S8,S9,S10,S11,S12,S13,S14,S15,S16,S17,S18,S19,S20,S21,L7ae,L33(2),L33(3)
Salmonella_enterica_serovar_Newport_SL254	2	194442203	4827641	L1,L2,L3,L4,L5,L6,L7L12,L9,L10,L11,L13,L14,L15,L16,L17,L18,L19,L20,L21,L22,L23,L24,L25,L27,L28,L29,L30,L31,L32,L33,L34,L35,L36,S2,S3,S4,S5,S6,S7,S8,S9,S10,S11,S12,S13,S14,S15,S16,S17,S18,S19,S20,S21,S22,L31(2),L36(2)
Salmonella_enterica_serovar_Heidelberg_SL476	2	194447306	4888768	L1,L2,L3,L4,L5,L6,L7L12,L9,L10,L11,L13,L14,L15,L16,L17,L18,L19,L20,L21,L22,L23,L24,L25,L27,L28,L29,L30,L31,L32,L33,L34,L35,L36,S2,S3,S4,S5,S6,S7,S8,S9,S10,S11,S12,S13,S14,S15,S16,S17,S18,S19,S20,S21,S22,L31(2),L36(2)
Salmonella_enterica_serovar_Schwarzengrund_CVM19633	2	194733902	4709075	L1,L2,L3,L4,L5,L6,L7L12,L9,L10,L11,L13,L14,L15,L16,L17,L18,L19,L20,L21,L22,L23,L24,L25,L27,L28,L29,L30,L31,L32,L33,L34,L35,L36,S2,S3,S4,S5,S6,S7,S8,S9,S10,S11,S12,S13,S14,S15,S16,S17,S18,S19,S20,S21,S22,L31(2),L36(2)
Hydrogenobaculum_Y04AAS1	0	195952380	1559514	L1,L2,L3,L4,L5,L6,L7L12,L9,L10,L11,L13,L14,L15,L16,L17,L18,L19,L20,L21,L22,L23,L24,L25,L27,L28,L29,L30,L31,L32,L33,L34,L35,L36,S2,S3,S4,S5,S6,S7,S8,S9,S10,S11,S12,S13,S14,S15,S16,S17,S18,S19,S20,S21
Streptococcus_equi_zooepidemicus_MGCS10565	3	195977156	2024171	L1,L2,L3,L4,L5,L6,L7L12,L9,L10,L11,L13,L14,L15,L16,L17,L18,L19,L20,L21,L22,L23,L24,L27,L28,L29,L30,L31,L32,L33,L34,L35,L36,S2,S3,S4,S5,S6,S7,S8,S9,S10,S11,S12,S13,S14,S15,S16,S17,S18,S19,S20,S21,L7ae,L33(2),L33(3),S14(2)
Alteromonas_macleodii__Deep_ecotype_	0	196154825	4412282	L1,L2,L3,L4,L5,L6,L7L12,L9,L10,L11,L13,L14,L15,L16,L17,L18,L19,L20,L21,L22,L23,L24,L25,L27,L28,L29,L30,L31,L32,L33,L34,L35,L36,S2,S3,S4,S5,S6,S7,S8,S9,S10,S11,S12,S13,S14,S15,S16,S17,S18,S19,S20,S21
Fusobacterium_nucleatum	0	19703352	2174500	L1,L2,L3,L4,L5,L6,L7L12,L9,L10,L11,L13,L14,L15,L16,L17,L18,L19,L20,L21,L22,L23,L24,L27,L28,L29,L30,L31,L32,L33,L34,L35,L36,S2,S3,S4,S5,S6,S7,S8,S9,S10,S11,S12,S13,S14,S15,S16,S17,S18,S19,S20,L7ae
Phenylobacterium_zucineum_HLK1	0	197103466	3996255	L1,L2,L3,L4,L5,L6,L7L12,L9,L10,L11,L13,L14,L15,L16,L17,L18,L19,L20,L21,L22,L23,L24,L25,L27,L28,L29,L30,L31,L32,L33,L34,L35,L36,S2,S3,S4,S5,S6,S7,S8,S9,S10,S11,S12,S13,S14,S15,S16,S17,S18,S19,S20,S21,L7ae
Geobacter_bemidjiensis_Bem	0	197116402	4615150	L1,L2,L3,L4,L5,L6,L7L12,L9,L10,L11,L13,L14,L15,L16,L17,L18,L19,L20,L21,L22,L23,L24,L25,L27,L28,L29,L30,L31,L32,L33,L34,L35,L36,S2,S3,S4,S5,S6,S7,S8,S9,S10,S11,S12,S13,S14,S15,S16,S17,S18,S19,S20,S21,L7ae
Anaeromyxobacter_K	0	197120421	5061632	L1,L2,L3,L4,L5,L6,L7L12,L9,L10,L11,L13,L14,L15,L16,L17,L18,L19,L20,L21,L22,L23,L24,L25,L27,L28,L29,L30,L31,L32,L33,L34,L35,L36,S2,S3,S4,S5,S6,S7,S8,S9,S10,S11,S12,S13,S14,S15,S16,S17,S18,S19,S20,S21
Salmonella_enterica_serovar_Agona_SL483	2	197247352	4798660	L1,L2,L3,L4,L5,L6,L7L12,L9,L10,L11,L13,L14,L15,L16,L17,L18,L19,L20,L21,L22,L23,L24,L25,L27,L28,L29,L30,L31,L32,L33,L34,L35,L36,S2,S3,S4,S5,S6,S7,S8,S9,S10,S11,S12,S13,S14,S15,S16,S17,S18,S19,S20,S21,S22,L31(2),L36(2)
Proteus_mirabilis	2	197283915	4063606	L1,L2,L3,L4,L5,L6,L7L12,L9,L10,L11,L13,L14,L15,L16,L17,L18,L19,L20,L21,L22,L23,L24,L25,L27,L28,L29,L30,L31,L32,L33,L34,L35,L36,S2,S3,S4,S5,S6,S7,S8,S9,S10,S11,S12,S13,S14,S15,S16,S17,S18,S19,S20,S21,L31(2),L36(2)
Candidatus_Phytoplasma_australiense	1	197294169	879959	L1,L2,L3,L4,L5,L6,L7L12,L9,L10,L11,L13,L14,L15,L16,L17,L18,L19,L20,L21,L22,L23,L24,L27,L28,L29,L30,L31,L32,L33,L34,L35,L36,S2,S3,S4,S5,S6,S7,S8,S9,S10,S11,S12,S13,S14,S15,S16,S17,S18,S19,S20,S21,L33(2)
Vibrio_fischeri_MJ11	0	197333880	2905029	L1,L2,L3,L4,L5,L6,L7L12,L9,L10,L11,L13,L14,L15,L16,L17,L18,L19,L20,L21,L22,L23,L24,L25,L27,L28,L29,L30,L31,L32,L33,L34,L35,L36,S2,S3,S4,S5,S6,S7,S8,S9,S10,S11,S12,S13,S14,S15,S16,S17,S18,S19,S20,S21
Salmonella_enterica_serovar_Paratyphi_A_AKU_12601	2	197361212	4581797	L1,L2,L3,L4,L5,L6,L7L12,L9,L10,L11,L13,L14,L15,L16,L17,L18,L19,L20,L21,L22,L23,L24,L25,L27,L28,L29,L30,L31,L32,L33,L34,L35,L36,S2,S3,S4,S5,S6,S7,S8,S9,S10,S11,S12,S13,S14,S15,S16,S17,S18,S19,S20,S21,S22,L31(2),L36(2)
Streptococcus_pyogenes_MGAS8232	3	19745201	1895017	L1,L2,L3,L4,L5,L6,L7L12,L9,L10,L11,L13,L14,L15,L16,L17,L18,L19,L20,L21,L22,L23,L24,L27,L28,L29,L30,L31,L32,L33,L34,L35,L36,S2,S3,S4,S5,S6,S7,S8,S9,S10,S11,S12,S13,S14,S15,S16,S17,S18,S19,S20,S21,L7ae,L33(2),L33(3),S14(2)
Salmonella_enterica_serovar_Dublin_CT_02021853	2	198241740	4842908	L1,L2,L3,L4,L5,L6,L7L12,L9,L10,L11,L13,L14,L15,L16,L17,L18,L19,L20,L21,L22,L23,L24,L25,L27,L28,L29,L30,L31,L32,L33,L34,L35,L36,S2,S3,S4,S5,S6,S7,S8,S9,S10,S11,S12,S13,S14,S15,S16,S17,S18,S19,S20,S21,S22,L31(2),L36(2)
Acidithiobacillus_ferrooxidans_ATCC_53993	0	198282148	2885038	L1,L2,L3,L4,L5,L6,L7L12,L9,L10,L11,L13,L14,L15,L16,L17,L18,L19,L20,L21,L22,L23,L24,L25,L27,L28,L29,L30,L31,L32,L33,L34,L35,L36,S2,S3,S4,S5,S6,S7,S8,S9,S10,S11,S12,S13,S14,S15,S16,S17,S18,S19,S20,S21
Borrelia_duttonii_Ly	0	203283926	931674	L1,L2,L3,L4,L5,L6,L7L12,L9,L10,L11,L13,L14,L15,L16,L17,L18,L19,L20,L21,L22,L23,L24,L25,L27,L28,L29,L30,L31,L32,L33,L34,L35,L36,S2,S3,S4,S5,S6,S7,S8,S9,S10,S11,S12,S13,S14,S15,S16,S17,S18,S19,S20,S21
Borrelia_recurrentis_A1	1	203287471	930981	L1,L2,L3,L4,L5,L6,L7L12,L9,L10,L11,L13,L14,L15,L16,L17,L18,L19,L20,L21,L22,L23,L24,L25,L27,L28,L29,L30,L31,L32,L33,L34,L35,L36,S2,S3,S4,S5,S6,S7,S8,S9,S10,S11,S12,S13,S14,S15,S16,S17,S18,S19,S20,S21,S21(2)
Salmonella_enterica_serovar_Gallinarum_287_91	2	205351346	4658697	L1,L2,L3,L4,L5,L6,L7L12,L9,L10,L11,L13,L14,L15,L16,L17,L18,L19,L20,L21,L22,L23,L24,L25,L27,L28,L29,L30,L31,L32,L33,L34,L35,L36,S2,S3,S4,S5,S6,S7,S8,S9,S10,S11,S12,S13,S14,S15,S16,S17,S18,S19,S20,S21,S22,L31(2),L36(2)
Klebsiella_pneumoniae_342	2	206575712	5641239	L1,L2,L3,L4,L5,L6,L7L12,L9,L10,L11,L13,L14,L15,L16,L17,L18,L19,L20,L21,L22,L23,L24,L25,L27,L28,L29,L30,L31,L32,L33,L34,L35,L36,S2,S3,S4,S5,S6,S7,S8,S9,S10,S11,S12,S13,S14,S15,S16,S17,S18,S19,S20,S21,S22,L31(2),L36(2)
Thermodesulfovibrio_yellowstonii_DSM_11347	2	206889172	2003803	L1,L2,L3,L4,L5,L6,L7L12,L9,L10,L11,L13,L14,L15,L16,L17,L18,L19,L20,L21,L22,L23,L24,L25,L27,L28,L29,L31,L32,L33,L34,L35,L36,S2,S3,S4,S5,S6,S7,S8,S9,S10,S11,S12,S13,S14,S15,S16,S17,S18,S19,S20,S21,L13(2),S9(2)
Coprothermobacter_proteolyticus_DSM_5265	0	206895078	1424912	L1,L2,L3,L4,L5,L6,L7L12,L9,L10,L11,L13,L14,L15,L16,L17,L18,L19,L20,L21,L22,L23,L24,L25,L27,L28,L29,L32,L33,L34,L35,L36,S2,S3,S4,S5,S6,S7,S8,S9,S10,S11,S12,S13,S14,S15,S16,S17,S18,S19,S20,S21
Dictyoglomus_thermophilum_H_6_12	1	206900094	1959987	L1,L2,L3,L4,L5,L6,L7L12,L9,L10,L11,L13,L14,L15,L16,L17,L18,L19,L20,L21,L22,L23,L24,L25,L27,L28,L29,L31,L32,L33,L34,L35,L36,S2,S3,S4,S5,S6,S7,S8,S9,S10,S11,S12,S13,S14,S15,S16,S17,S18,S19,S20,S21,L9(2)
Salmonella_enterica_serovar_Enteritidis_P125109	2	207855516	4685848	L1,L2,L3,L4,L5,L6,L7L12,L9,L10,L11,L13,L14,L15,L16,L17,L18,L19,L20,L21,L22,L23,L24,L25,L27,L28,L29,L30,L31,L32,L33,L34,L35,L36,S2,S3,S4,S5,S6,S7,S8,S9,S10,S11,S12,S13,S14,S15,S16,S17,S18,S19,S20,S21,S22,L31(2),L36(2)
Thermoanaerobacter_tengcongensis	1	20806542	2689445	L1,L2,L3,L4,L5,L6,L7L12,L9,L10,L11,L13,L14,L15,L16,L17,L18,L19,L20,L21,L22,L23,L24,L25,L27,L28,L29,L31,L32,L33,L34,L35,L36,S2,S3,S4,S5,S6,S7,S8,S9,S10,S11,S12,S13,S14,S15,S16,S17,S18,S19,S20,S21,L7ae,L7ae(2)
Helicobacter_pylori_G27	0	208433976	1652982	L1,L2,L3,L4,L5,L6,L7L12,L9,L10,L11,L13,L14,L15,L16,L17,L18,L19,L20,L21,L22,L23,L24,L25,L27,L28,L29,L31,L32,L33,L34,L35,L36,S2,S3,S4,S5,S6,S7,S8,S9,S10,S11,S12,S13,S14,S15,S16,S17,S18,S19,S20,S21
Escherichia_coli_O157_H7_EC4115	3	209395693	5572075	L1,L2,L3,L4,L5,L6,L7L12,L9,L10,L11,L13,L14,L15,L16,L17,L18,L19,L20,L21,L22,L23,L24,L25,L27,L28,L29,L30,L31,L32,L33,L34,L35,L36,S2,S3,S4,S5,S6,S7,S8,S9,S10,S11,S12,S13,S14,S15,S16,S17,S18,S19,S20,S21,S22,L31(2),L31(3),L36(2)
Helicobacter_pylori_Shi470	0	209406223	1608548	L1,L2,L3,L4,L5,L6,L7L12,L9,L10,L11,L13,L14,L15,L16,L17,L18,L19,L20,L21,L22,L23,L24,L25,L27,L28,L29,L31,L32,L33,L34,L35,L36,S2,S3,S4,S5,S6,S7,S8,S9,S10,S11,S12,S13,S14,S15,S16,S17,S18,S19,S20,S21
Gluconacetobacter_diazotrophicus_PAl_5_JGI	0	209542188	3887492	L1,L2,L3,L4,L5,L6,L7L12,L9,L10,L11,L13,L14,L15,L16,L17,L18,L19,L20,L21,L22,L23,L24,L25,L27,L28,L29,L30,L31,L32,L33,L34,L35,L36,S2,S3,S4,S5,S6,S7,S8,S9,S10,S11,S12,S13,S14,S15,S16,S17,S18,S19,S20,S21,L7ae
Ureaplasma_urealyticum_serovar_10_ATCC_33699	1	209553988	874478	L1,L2,L3,L4,L5,L6,L7L12,L9,L10,L11,L13,L14,L15,L16,L17,L18,L19,L20,L21,L22,L23,L24,L27,L28,L29,L31,L32,L33,L34,L35,L36,S2,S3,S4,S5,S6,S7,S8,S9,S10,S11,S12,S13,S14,S15,S16,S17,S18,S19,S20,S21,L33(2)
Streptococcus_pyogenes_NZ131	3	209558587	1815785	L1,L2,L3,L4,L5,L6,L7L12,L9,L10,L11,L13,L14,L15,L16,L17,L18,L19,L20,L21,L22,L23,L24,L27,L28,L29,L30,L31,L32,L33,L34,L35,L36,S2,S3,S4,S5,S6,S7,S8,S9,S10,S11,S12,S13,S14,S15,S16,S17,S18,S19,S20,S21,L7ae,L33(2),L33(3),S14(2)
Aliivibrio_salmonicida_LFI1238	2	209693634	3325165	L1,L2,L3,L4,L5,L6,L7L12,L9,L10,L11,L13,L14,L15,L16,L17,L18,L19,L20,L21,L22,L23,L24,L25,L27,L28,L29,L30,L31,L32,L33,L34,L35,L36,S2,S3,S4,S5,S6,S7,S8,S9,S10,S11,S12,S13,S14,S15,S16,S17,S18,S19,S20,S21,L31(2),L36(2)
Oligotropha_carboxidovorans_OM5	0	209883160	3745629	L1,L2,L3,L4,L5,L6,L7L12,L9,L10,L11,L13,L14,L15,L16,L17,L18,L19,L20,L21,L22,L23,L24,L25,L27,L28,L29,L30,L31,L32,L33,L34,L35,L36,S2,S3,S4,S5,S6,S7,S8,S9,S10,S11,S12,S13,S14,S15,S16,S17,S18,S19,S20,S21,L7ae
Escherichia_coli_SE11	2	209917191	4887515	L1,L2,L3,L4,L5,L6,L7L12,L9,L10,L11,L13,L14,L15,L16,L17,L18,L19,L20,L21,L22,L23,L24,L25,L27,L28,L29,L30,L31,L32,L33,L34,L35,L36,S2,S3,S4,S5,S6,S7,S8,S9,S10,S11,S12,S13,S14,S15,S16,S17,S18,S19,S20,S21,S22,L31(2),L36(2)
Helicobacter_pylori_P12	0	210134201	1673813	L1,L2,L3,L4,L5,L6,L7L12,L9,L10,L11,L13,L14,L15,L16,L17,L18,L19,L20,L21,L22,L23,L24,L25,L27,L28,L29,L31,L32,L33,L34,L35,L36,S2,S3,S4,S5,S6,S7,S8,S9,S10,S11,S12,S13,S14,S15,S16,S17,S18,S19,S20,S21
Coxiella_burnetii_CbuG_Q212	0	212211668	2008870	L1,L2,L3,L4,L5,L6,L7L12,L9,L10,L11,L13,L14,L15,L16,L17,L18,L19,L20,L21,L22,L23,L24,L25,L27,L28,L29,L30,L31,L32,L33,L34,L35,L36,S2,S3,S4,S5,S6,S7,S8,S9,S10,S11,S12,S13,S14,S15,S16,S17,S18,S19,S20,S21
Coxiella_burnetii_CbuK_Q154	0	212217688	2063100	L1,L2,L3,L4,L5,L6,L7L12,L9,L10,L11,L13,L14,L15,L16,L17,L18,L19,L20,L21,L22,L23,L24,L25,L27,L28,L29,L30,L31,L32,L33,L34,L35,L36,S2,S3,S4,S5,S6,S7,S8,S9,S10,S11,S12,S13,S14,S15,S16,S17,S18,S19,S20,S21
Xanthomonas_campestris_ATCC_33913	0	21229478	5076188	L1,L2,L3,L4,L5,L6,L7L12,L9,L10,L11,L13,L14,L15,L16,L17,L18,L19,L20,L21,L22,L23,L24,L25,L27,L28,L29,L30,L31,L32,L33,L34,L35,L36,S2,S3,S4,S5,S6,S7,S8,S9,S10,S11,S12,S13,S14,S15,S16,S17,S18,S19,S20,S21,S31
Xanthomonas_citri	0	21240774	5175554	L1,L2,L3,L4,L5,L6,L7L12,L9,L10,L11,L13,L14,L15,L16,L17,L18,L19,L20,L21,L22,L23,L24,L25,L27,L28,L29,L30,L31,L32,L33,L34,L35,L36,S2,S3,S4,S5,S6,S7,S8,S9,S10,S11,S12,S13,S14,S15,S16,S17,S18,S19,S20,S21,S31
Candidatus_Azobacteroides_pseudotrichonymphae_genomovar__CFP2	0	212550357	1114206	L1,L2,L3,L4,L5,L6,L7L12,L9,L10,L11,L13,L14,L15,L16,L17,L18,L19,L20,L21,L22,L23,L24,L25,L27,L28,L29,L31,L32,L33,L34,L35,L36,S2,S3,S4,S5,S6,S7,S8,S9,S10,S11,S12,S13,S14,S15,S16,S17,S18,S19,S20,S21
Shewanella_piezotolerans_WP3	0	212632911	5396476	L1,L2,L3,L4,L5,L6,L7L12,L9,L10,L11,L13,L14,L15,L16,L17,L18,L19,L20,L21,L22,L23,L24,L25,L27,L28,L29,L30,L31,L32,L33,L34,L35,L36,S2,S3,S4,S5,S6,S7,S8,S9,S10,S11,S12,S13,S14,S15,S16,S17,S18,S19,S20,S21
Anoxybacillus_flavithermus_WK1	3	212637849	2846746	L1,L2,L3,L4,L5,L6,L7L12,L9,L10,L11,L13,L14,L15,L16,L17,L18,L19,L20,L21,L22,L23,L24,L25,L27,L28,L29,L30,L31,L32,L33,L34,L35,L36,S2,S3,S4,S5,S6,S7,S8,S9,S10,S11,S12,S13,S14,S15,S16,S17,S18,S19,S20,S21,L7ae,L7ae(2),L33(2),L33(3)
Staphylococcus_aureus_MW2	4	21281729	2820462	L1,L2,L3,L4,L5,L6,L7L12,L9,L10,L11,L13,L14,L15,L16,L17,L18,L19,L20,L21,L22,L23,L24,L25,L27,L28,L29,L30,L31,L32,L33,L34,L35,L36,S2,S3,S4,S5,S6,S7,S8,S9,S10,S11,S12,S13,S14,S15,S16,S17,S18,S19,S20,S21,L7ae,L7ae(2),L33(2),L33(3),S14(2)
Acinetobacter_baumannii_AB0057	1	213155370	4050513	L1,L2,L3,L4,L5,L6,L7L12,L9,L10,L11,L13,L14,L15,L16,L17,L18,L19,L20,L21,L22,L23,L24,L25,L27,L28,L29,L30,L31,L32,L33,L34,L35,L36,S2,S3,S4,S5,S6,S7,S8,S9,S10,S11,S12,S13,S14,S15,S16,S17,S18,S19,S20,S21,L31(2)
Bifidobacterium_longum_infantis_ATCC_15697	6	213690928	2832748	L1,L2,L3,L4,L5,L6,L7L12,L9,L10,L11,L13,L14,L15,L16,L17,L18,L19,L20,L21,L22,L23,L24,L25,L27,L28,L29,L30,L31,L32,L33,L34,L35,L36,S2,S3,S4,S5,S6,S7,S8,S9,S10,S11,S12,S13,S14,S15,S16,S17,S18,S19,S20,L28(2),L31(2),L32(2),L33(2),L36(2),S14(2)
Acinetobacter_baumannii_AB307_0294	1	215481761	3760981	L1,L2,L3,L4,L5,L6,L7L12,L9,L10,L11,L13,L14,L15,L16,L17,L18,L19,L20,L21,L22,L23,L24,L25,L27,L28,L29,L30,L31,L32,L33,L34,L35,L36,S2,S3,S4,S5,S6,S7,S8,S9,S10,S11,S12,S13,S14,S15,S16,S17,S18,S19,S20,S21,L31(2)
Escherichia_coli_0127_H6_E2348_69	2	215485161	4965553	L1,L2,L3,L4,L5,L6,L7L12,L9,L10,L11,L13,L14,L15,L16,L17,L18,L19,L20,L21,L22,L23,L24,L25,L27,L28,L29,L30,L31,L32,L33,L34,L35,L36,S2,S3,S4,S5,S6,S7,S8,S9,S10,S11,S12,S13,S14,S15,S16,S17,S18,S19,S20,S21,S22,L31(2),L36(2)
Buchnera_aphidicola_Sg	0	21672294	641454	L1,L2,L3,L4,L5,L6,L7L12,L9,L10,L11,L13,L14,L15,L16,L17,L18,L19,L20,L21,L22,L23,L24,L25,L27,L28,L29,L30,L31,L32,L33,L34,L35,L36,S2,S3,S4,S5,S6,S7,S8,S9,S10,S11,S12,S13,S14,S15,S16,S17,S18,S19,S20,S21
Chlorobium_tepidum_TLS	0	21672841	2154946	L1,L2,L3,L4,L5,L6,L7L12,L9,L10,L11,L13,L14,L15,L16,L17,L18,L19,L20,L21,L22,L23,L24,L25,L27,L28,L29,L30,L31,L32,L33,L34,L35,L36,S2,S3,S4,S5,S6,S7,S8,S9,S10,S11,S12,S13,S14,S15,S16,S17,S18,S19,S20,S21
Thermosipho_africanus_TCF52B	0	217076133	2016657	L1,L2,L3,L4,L5,L6,L7L12,L9,L10,L11,L13,L14,L15,L16,L17,L18,L19,L20,L21,L22,L23,L24,L25,L27,L28,L29,L30,L31,L32,L33,L34,L35,L36,S2,S3,S4,S5,S6,S7,S8,S9,S10,S11,S12,S13,S14,S15,S16,S17,S18,S19,S20,L7ae
Bacillus_cereus_AH187	3	217957581	5269030	L1,L2,L3,L4,L5,L6,L7L12,L9,L10,L11,L13,L14,L15,L16,L17,L18,L19,L20,L21,L22,L23,L24,L27,L28,L29,L30,L31,L32,L33,L34,L35,L36,S2,S3,S4,S5,S6,S7,S8,S9,S10,S11,S12,S13,S14,S15,S16,S17,S18,S19,S20,S21,L7ae,L7ae(2),L33(2),L33(3)
Listeria_monocytogenes_HCC23	3	217963303	2976212	L1,L2,L3,L4,L5,L6,L7L12,L9,L10,L11,L13,L14,L15,L16,L17,L18,L19,L20,L21,L22,L23,L24,L25,L27,L28,L29,L30,L31,L32,L33,L34,L35,L36,S2,S3,S4,S5,S6,S7,S8,S9,S10,S11,S12,S13,S14,S15,S16,S17,S18,S19,S20,S21,L7ae,L32(2),L33(2),S14(2)
Dictyoglomus_turgidum_DSM_6724	0	217966449	1855560	L1,L2,L3,L4,L5,L6,L7L12,L9,L10,L11,L13,L14,L15,L16,L17,L18,L19,L20,L21,L22,L23,L24,L25,L27,L28,L29,L31,L32,L33,L34,L35,L36,S2,S3,S4,S5,S6,S7,S8,S9,S10,S11,S12,S13,S14,S15,S16,S17,S18,S19,S20,S21
Shewanella_baltica_OS223	0	217971216	5145902	L1,L2,L3,L4,L5,L6,L7L12,L9,L10,L11,L13,L14,L15,L16,L17,L18,L19,L20,L21,L22,L23,L24,L25,L27,L28,L29,L30,L31,L32,L33,L34,L35,L36,S2,S3,S4,S5,S6,S7,S8,S9,S10,S11,S12,S13,S14,S15,S16,S17,S18,S19,S20,S21
Methylocella_silvestris_BL2	0	217976200	4305430	L1,L2,L3,L4,L5,L6,L7L12,L9,L10,L11,L13,L14,L15,L16,L17,L18,L19,L20,L21,L22,L23,L24,L25,L27,L28,L29,L30,L31,L32,L33,L34,L35,L36,S2,S3,S4,S5,S6,S7,S8,S9,S10,S11,S12,S13,S14,S15,S16,S17,S18,S19,S20,S21,L7ae
Bacillus_cereus_B4264	3	218230750	5419036	L1,L2,L3,L4,L5,L6,L7L12,L9,L10,L11,L13,L14,L15,L16,L17,L18,L19,L20,L21,L22,L23,L24,L27,L28,L29,L30,L31,L32,L33,L34,L35,L36,S2,S3,S4,S5,S6,S7,S8,S9,S10,S11,S12,S13,S14,S15,S16,S17,S18,S19,S20,S21,L7ae,L7ae(2),L33(2),L33(3)
Cyanothece_PCC_8801	1	218244892	4679413	L1,L2,L3,L4,L5,L6,L7L12,L9,L10,L11,L13,L14,L15,L16,L17,L18,L19,L20,L21,L22,L23,L24,L25,L27,L28,L29,L31,L32,L33,L34,L35,L36,S2,S3,S4,S5,S6,S7,S8,S9,S10,S11,S12,S13,S14,S15,S16,S17,S18,S19,S20,S21,S21(2)
Borrelia_burgdorferi_ZS7	0	218249165	906707	L1,L2,L3,L4,L5,L6,L7L12,L9,L10,L11,L13,L14,L15,L16,L17,L18,L19,L20,L21,L22,L23,L24,L25,L27,L28,L29,L30,L31,L32,L33,L34,L35,L36,S2,S3,S4,S5,S6,S7,S8,S9,S10,S11,S12,S13,S14,S15,S16,S17,S18,S19,S20,S21
Methylobacterium_chloromethanicum_CM4	0	218528082	5777908	L1,L2,L3,L4,L5,L6,L7L12,L9,L10,L11,L13,L14,L15,L16,L17,L18,L19,L20,L21,L22,L23,L24,L25,L27,L28,L29,L30,L31,L32,L33,L34,L35,L36,S2,S3,S4,S5,S6,S7,S8,S9,S10,S11,S12,S13,S14,S15,S16,S17,S18,S19,S20,S21,L7ae
Escherichia_fergusonii_ATCC_35469	0	218547440	4588711	L1,L2,L3,L4,L5,L6,L7L12,L9,L10,L11,L13,L14,L15,L16,L17,L18,L19,L20,L21,L22,L23,L24,L25,L27,L28,L29,L30,L31,L32,L33,L34,L35,L36,S2,S3,S4,S5,S6,S7,S8,S9,S10,S11,S12,S13,S14,S15,S16,S17,S18,S19,S20,S21,S22
Escherichia_coli_IAI1	2	218552585	4700560	L1,L2,L3,L4,L5,L6,L7L12,L9,L10,L11,L13,L14,L15,L16,L17,L18,L19,L20,L21,L22,L23,L24,L25,L27,L28,L29,L30,L31,L32,L33,L34,L35,L36,S2,S3,S4,S5,S6,S7,S8,S9,S10,S11,S12,S13,S14,S15,S16,S17,S18,S19,S20,S21,S22,L31(2),L36(2)
Escherichia_coli_S88	2	218556939	5032268	L1,L2,L3,L4,L5,L6,L7L12,L9,L10,L11,L13,L14,L15,L16,L17,L18,L19,L20,L21,L22,L23,L24,L25,L27,L28,L29,L30,L31,L32,L33,L34,L35,L36,S2,S3,S4,S5,S6,S7,S8,S9,S10,S11,S12,S13,S14,S15,S16,S17,S18,S19,S20,S21,S22,L31(2),L36(2)
Acidithiobacillus_ferrooxidans_ATCC_23270	0	218665024	2982397	L1,L2,L3,L4,L5,L6,L7L12,L9,L10,L11,L13,L14,L15,L16,L17,L18,L19,L20,L21,L22,L23,L24,L25,L27,L28,L29,L30,L31,L32,L33,L34,L35,L36,S2,S3,S4,S5,S6,S7,S8,S9,S10,S11,S12,S13,S14,S15,S16,S17,S18,S19,S20,S21
Escherichia_coli_ED1a	3	218687878	5209548	L1,L2,L3,L4,L5,L6,L7L12,L9,L10,L11,L13,L14,L15,L16,L17,L18,L19,L20,L21,L22,L23,L24,L25,L27,L28,L29,L30,L31,L32,L33,L34,L35,L36,S2,S3,S4,S5,S6,S7,S8,S9,S10,S11,S12,S13,S14,S15,S16,S17,S18,S19,S20,S21,S22,L31(2),L31(3),L36(2)
Escherichia_coli_55989	2	218693476	5154862	L1,L2,L3,L4,L5,L6,L7L12,L9,L10,L11,L13,L14,L15,L16,L17,L18,L19,L20,L21,L22,L23,L24,L25,L27,L28,L29,L30,L31,L32,L33,L34,L35,L36,S2,S3,S4,S5,S6,S7,S8,S9,S10,S11,S12,S13,S14,S15,S16,S17,S18,S19,S20,S21,S22,L31(2),L36(2)
Escherichia_coli_IAI39	2	218698419	5132068	L1,L2,L3,L4,L5,L6,L7L12,L9,L10,L11,L13,L14,L15,L16,L17,L18,L19,L20,L21,L22,L23,L24,L25,L27,L28,L29,L30,L31,L32,L33,L34,L35,L36,S2,S3,S4,S5,S6,S7,S8,S9,S10,S11,S12,S13,S14,S15,S16,S17,S18,S19,S20,S21,S22,L31(2),L36(2)
Escherichia_coli_UMN026	2	218703261	5202090	L1,L2,L3,L4,L5,L6,L7L12,L9,L10,L11,L13,L14,L15,L16,L17,L18,L19,L20,L21,L22,L23,L24,L25,L27,L28,L29,L30,L31,L32,L33,L34,L35,L36,S2,S3,S4,S5,S6,S7,S8,S9,S10,S11,S12,S13,S14,S15,S16,S17,S18,S19,S20,S21,S22,L31(2),L36(2)
Desulfatibacillum_alkenivorans_AK_01	1	218777860	6517073	L1,L2,L3,L4,L5,L6,L7L12,L9,L10,L11,L13,L14,L15,L16,L17,L18,L19,L20,L21,L22,L23,L24,L25,L27,L28,L29,L30,L31,L32,L33,L34,L35,L36,S2,S3,S4,S5,S6,S7,S8,S9,S10,S11,S12,S13,S14,S15,S16,S17,S18,S19,S20,S21,S21(2)
Desulfovibrio_vulgaris__Miyazaki_F_	0	218885109	4040304	L1,L2,L3,L4,L5,L6,L7L12,L9,L10,L11,L13,L14,L15,L16,L17,L18,L19,L20,L21,L22,L23,L24,L25,L27,L28,L29,L30,L31,L32,L33,L34,L35,L36,S2,S3,S4,S5,S6,S7,S8,S9,S10,S11,S12,S13,S14,S15,S16,S17,S18,S19,S20,S21
Pseudomonas_aeruginosa_LESB58	2	218888746	6601757	L1,L2,L3,L4,L5,L6,L7L12,L9,L10,L11,L13,L14,L15,L16,L17,L18,L19,L20,L21,L22,L23,L24,L25,L27,L28,L29,L30,L31,L32,L33,L34,L35,L36,S2,S3,S4,S5,S6,S7,S8,S9,S10,S11,S12,S13,S14,S15,S16,S17,S18,S19,S20,S21,L31(2),L36(2)
Bacillus_cereus_G9842	3	218895141	5387334	L1,L2,L3,L4,L5,L6,L7L12,L9,L10,L11,L13,L14,L15,L16,L17,L18,L19,L20,L21,L22,L23,L24,L27,L28,L29,L30,L31,L32,L33,L34,L35,L36,S2,S3,S4,S5,S6,S7,S8,S9,S10,S11,S12,S13,S14,S15,S16,S17,S18,S19,S20,S21,L7ae,L7ae(2),L33(2),L33(3)
Bacillus_cereus_AH820	3	218901206	5302683	L1,L2,L3,L4,L5,L6,L7L12,L9,L10,L11,L13,L14,L15,L16,L17,L18,L19,L20,L21,L22,L23,L24,L27,L28,L29,L30,L31,L32,L33,L34,L35,L36,S2,S3,S4,S5,S6,S7,S8,S9,S10,S11,S12,S13,S14,S15,S16,S17,S18,S19,S20,S21,L7ae,L7ae(2),L33(2),L33(3)
Streptococcus_pyogenes_MGAS315	3	21909536	1900521	L1,L2,L3,L4,L5,L6,L7L12,L9,L10,L11,L13,L14,L15,L16,L17,L18,L19,L20,L21,L22,L23,L24,L27,L28,L29,L30,L31,L32,L33,L34,L35,L36,S2,S3,S4,S5,S6,S7,S8,S9,S10,S11,S12,S13,S14,S15,S16,S17,S18,S19,S20,S21,L7ae,L33(2),L33(3),S14(2)
Desulfitobacterium_hafniense_DCB_2	1	219666071	5279134	L1,L2,L3,L4,L5,L6,L7L12,L9,L10,L11,L13,L14,L15,L16,L17,L18,L19,L20,L21,L22,L23,L24,L25,L27,L28,L29,L30,L31,L32,L33,L34,L35,L36,S2,S3,S4,S5,S6,S7,S8,S9,S10,S11,S12,S13,S14,S15,S16,S17,S18,S19,S20,S21,L7ae,L7ae(2)
Buchnera_aphidicola_5A__Acyrthosiphon_pisum_	0	219681389	642122	L1,L2,L3,L4,L5,L6,L7L12,L9,L10,L11,L13,L14,L15,L16,L17,L18,L19,L20,L21,L22,L23,L24,L25,L27,L28,L29,L30,L31,L32,L33,L34,L35,L36,S2,S3,S4,S5,S6,S7,S8,S9,S10,S11,S12,S13,S14,S15,S16,S17,S18,S19,S20,S21
Buchnera_aphidicola_Tuc7__Acyrthosiphon_pisum_	0	219681945	641895	L1,L2,L3,L4,L5,L6,L7L12,L9,L10,L11,L13,L14,L15,L16,L17,L18,L19,L20,L21,L22,L23,L24,L25,L27,L28,L29,L30,L31,L32,L33,L34,L35,L36,S2,S3,S4,S5,S6,S7,S8,S9,S10,S11,S12,S13,S14,S15,S16,S17,S18,S19,S20,S21
Bifidobacterium_animalis_lactis_AD011	1	219682499	1933695	L1,L2,L3,L4,L5,L6,L7L12,L9,L10,L11,L13,L14,L15,L16,L17,L18,L19,L20,L21,L22,L23,L24,L25,L27,L28,L29,L30,L31,L32,L33,L34,L35,L36,S2,S3,S4,S5,S6,S7,S8,S9,S10,S11,S12,S13,S14,S15,S16,S17,S18,S19,S20,L31(2)
Chloroflexus_aggregans_DSM_9485	1	219846956	4684931	L1,L2,L3,L4,L5,L6,L7L12,L9,L10,L11,L13,L14,L15,L16,L17,L18,L19,L20,L21,L22,L23,L24,L25,L27,L28,L29,L30,L31,L32,L33,L34,L35,L36,S2,S3,S4,S5,S6,S7,S8,S9,S10,S11,S12,S13,S14,S15,S16,S17,S18,S19,S20,S21,L28(2)
Clostridium_kluyveri_NBRC_12016	2	219853343	3896121	L1,L2,L3,L4,L5,L6,L7L12,L9,L10,L11,L13,L14,L15,L16,L17,L18,L19,L20,L21,L22,L23,L24,L27,L28,L29,L30,L31,L32,L33,L34,L35,L36,S2,S3,S4,S5,S6,S7,S8,S9,S10,S11,S12,S13,S14,S15,S16,S17,S18,S19,S20,S21,L7ae,L7ae(2),S4(2)
Haemophilus_parasuis_SH0165	3	219870279	2269156	L1,L2,L3,L4,L5,L6,L7L12,L9,L10,L11,L13,L14,L15,L16,L17,L18,L19,L20,L21,L22,L23,L24,L25,L27,L28,L29,L30,L31,L32,L33,L34,L35,L36,S2,S3,S4,S5,S6,S7,S8,S9,S10,S11,S12,S13,S14,S15,S16,S17,S18,S19,S20,S21,L19(2),L31(2),L36(2)
Desulfovibrio_desulfuricans_ATCC_27774	0	220903286	2873437	L1,L2,L3,L4,L5,L6,L7L12,L9,L10,L11,L13,L14,L15,L16,L17,L18,L19,L20,L21,L22,L23,L24,L25,L27,L28,L29,L30,L31,L32,L33,L34,L35,L36,S2,S3,S4,S5,S6,S7,S8,S9,S10,S11,S12,S13,S14,S15,S16,S17,S18,S19,S20,S21
Cyanothece_PCC_7425	3	220905643	5374574	L1,L2,L3,L4,L5,L6,L7L12,L9,L10,L11,L13,L14,L15,L16,L17,L18,L19,L20,L21,L22,L23,L24,L25,L27,L28,L29,L31,L32,L33,L34,L35,L36,S2,S3,S4,S5,S6,S7,S8,S9,S10,S11,S12,S13,S14,S15,S16,S17,S18,S19,S20,S21,S21(2),S21(3),S21(4)
Arthrobacter_chlorophenolicus_A6	0	220910783	4395537	L1,L2,L3,L4,L5,L6,L7L12,L9,L10,L11,L13,L14,L15,L16,L17,L18,L19,L20,L21,L22,L23,L24,L25,L27,L28,L29,L30,L31,L32,L33,L34,L35,L36,S2,S3,S4,S5,S6,S7,S8,S9,S10,S11,S12,S13,S14,S15,S16,S17,S18,S19,S20
Anaeromyxobacter_dehalogenans_2CP_1	0	220915123	5029329	L1,L2,L3,L4,L5,L6,L7L12,L9,L10,L11,L13,L14,L15,L16,L17,L18,L19,L20,L21,L22,L23,L24,L25,L27,L28,L29,L30,L31,L32,L33,L34,L35,L36,S2,S3,S4,S5,S6,S7,S8,S9,S10,S11,S12,S13,S14,S15,S16,S17,S18,S19,S20,S21
Methylobacterium_nodulans_ORS_2060	0	220920054	7772460	L1,L2,L3,L4,L5,L6,L7L12,L9,L10,L11,L13,L14,L15,L16,L17,L18,L19,L20,L21,L22,L23,L24,L25,L27,L28,L29,L30,L31,L32,L33,L34,L35,L36,S2,S3,S4,S5,S6,S7,S8,S9,S10,S11,S12,S13,S14,S15,S16,S17,S18,S19,S20,S21,L7ae
Clostridium_cellulolyticum_H10	2	220927459	4068724	L1,L2,L3,L4,L5,L6,L7L12,L9,L10,L11,L13,L14,L15,L16,L17,L18,L19,L20,L21,L22,L23,L24,L27,L28,L29,L30,L31,L32,L33,L34,L35,L36,S2,S3,S4,S5,S6,S7,S8,S9,S10,S11,S12,S13,S14,S15,S16,S17,S18,S19,S20,S21,L7ae,L7ae(2),S18(2)
Halothermothrix_orenii_H_168	2	220930850	2578146	L1,L2,L3,L4,L5,L6,L7L12,L9,L10,L11,L13,L14,L15,L16,L17,L18,L19,L20,L21,L22,L23,L24,L25,L27,L28,L29,L31,L32,L33,L35,L36,S2,S3,S4,S5,S6,S7,S8,S9,S10,S11,S12,S13,S14,S15,S16,S17,S18,S19,S20,L7ae,L13(2),S9(2)
Thioalkalivibrio_HL_EbGR7	0	220933193	3464554	L1,L2,L3,L4,L5,L6,L7L12,L9,L10,L11,L13,L14,L15,L16,L17,L18,L19,L20,L21,L22,L23,L24,L25,L27,L28,L29,L30,L31,L32,L33,L34,L35,L36,S2,S3,S4,S5,S6,S7,S8,S9,S10,S11,S12,S13,S14,S15,S16,S17,S18,S19,S20,S21
Mycobacterium_leprae_Br4923	0	221229343	3268071	L1,L2,L3,L4,L5,L6,L7L12,L9,L10,L11,L13,L14,L15,L16,L17,L18,L19,L20,L21,L22,L23,L24,L25,L27,L28,L29,L30,L31,L32,L33,L34,L35,L36,S2,S3,S4,S5,S6,S7,S8,S9,S10,S11,S12,S13,S14,S15,S16,S17,S18,S19,S20
Streptococcus_pneumoniae_ATCC_700669	2	221230948	2221315	L1,L2,L3,L4,L5,L6,L7L12,L9,L10,L11,L13,L14,L15,L16,L17,L18,L19,L20,L21,L22,L23,L24,L27,L28,L29,L30,L31,L32,L33,L34,L35,L36,S2,S3,S4,S5,S6,S7,S8,S9,S10,S11,S12,S13,S14,S15,S16,S17,S18,S19,S20,S21,L7ae,L33(2),L33(3)
Caulobacter_crescentus_NA1000	0	221232939	4042929	L1,L2,L3,L4,L5,L6,L7L12,L9,L10,L11,L13,L14,L15,L16,L17,L18,L19,L20,L21,L22,L23,L24,L25,L27,L28,L29,L30,L31,L32,L33,L34,L35,L36,S2,S3,S4,S5,S6,S7,S8,S9,S10,S11,S12,S13,S14,S15,S16,S17,S18,S19,S20,S21,L7ae
Yersinia_pestis_KIM_10_uid288	2	22123922	4600755	L1,L2,L3,L4,L5,L6,L7L12,L9,L10,L11,L13,L14,L15,L16,L17,L18,L19,L20,L21,L22,L23,L24,L25,L27,L28,L29,L30,L31,L32,L33,L34,L35,L36,S2,S3,S4,S5,S6,S7,S8,S9,S10,S11,S12,S13,S14,S15,S16,S17,S18,S19,S20,S21,L31(2),L36(2)
Thermomicrobium_roseum_DSM_5159	0	221632037	2003006	L1,L2,L3,L4,L5,L6,L7L12,L9,L10,L11,L13,L14,L15,L16,L17,L18,L19,L20,L21,L22,L23,L24,L25,L27,L28,L29,L30,L31,L32,L33,L34,L35,L36,S2,S3,S4,S5,S6,S7,S8,S9,S10,S11,S12,S13,S14,S15,S16,S17,S18,S19,S20,S21
Geobacter_FRC_32	0	222053117	4304501	L1,L2,L3,L4,L5,L6,L7L12,L9,L10,L11,L13,L14,L15,L16,L17,L18,L19,L20,L21,L22,L23,L24,L25,L27,L28,L29,L30,L31,L32,L33,L34,L35,L36,S2,S3,S4,S5,S6,S7,S8,S9,S10,S11,S12,S13,S14,S15,S16,S17,S18,S19,S20,S21,L7ae
Bacillus_cereus_Q1	3	222093774	5214195	L1,L2,L3,L4,L5,L6,L7L12,L9,L10,L11,L13,L14,L15,L16,L17,L18,L19,L20,L21,L22,L23,L24,L27,L28,L29,L30,L31,L32,L33,L34,L35,L36,S2,S3,S4,S5,S6,S7,S8,S9,S10,S11,S12,S13,S14,S15,S16,S17,S18,S19,S20,S21,L7ae,L7ae(2),L33(2),L33(3)
Thermotoga_neapolitana_DSM_4359	0	222098974	1884562	L1,L2,L3,L4,L5,L6,L7L12,L9,L10,L11,L13,L14,L15,L16,L17,L18,L19,L20,L21,L22,L23,L24,L25,L27,L28,L29,L30,L31,L32,L33,L34,L35,L36,S2,S3,S4,S5,S6,S7,S8,S9,S10,S11,S12,S13,S14,S15,S16,S17,S18,S19,S20,L7ae
Diaphorobacter_TPSY_uid29975	0	222109225	3796573	L1,L2,L3,L4,L5,L6,L7L12,L9,L10,L11,L13,L14,L15,L16,L17,L18,L19,L20,L21,L22,L23,L24,L25,L27,L28,L29,L30,L31,L32,L33,L34,L35,L36,S2,S3,S4,S5,S6,S7,S8,S9,S10,S11,S12,S13,S14,S15,S16,S17,S18,S19,S20,S21
Macrococcus_caseolyticus_JCSC5402	3	222150250	2102324	L1,L2,L3,L4,L5,L6,L7L12,L9,L10,L11,L13,L14,L15,L16,L17,L18,L19,L20,L21,L22,L23,L24,L25,L27,L28,L29,L30,L31,L32,L33,L34,L35,L36,S2,S3,S4,S5,S6,S7,S8,S9,S10,S11,S12,S13,S14,S15,S16,S17,S18,S19,S20,S21,L7ae,L7ae(2),L33(2),S14(2)
Streptococcus_uberis_0140J	3	222152201	1852352	L1,L2,L3,L4,L5,L6,L7L12,L9,L10,L11,L13,L14,L15,L16,L17,L18,L19,L20,L21,L22,L23,L24,L27,L28,L29,L30,L31,L32,L33,L34,L35,L36,S2,S3,S4,S5,S6,S7,S8,S9,S10,S11,S12,S13,S14,S15,S16,S17,S18,S19,S20,S21,L7ae,L33(2),L33(3),S14(2)
Anaplasma_marginale_Florida	0	222474741	1202435	L1,L2,L3,L4,L5,L6,L7L12,L9,L10,L11,L13,L14,L15,L16,L17,L18,L19,L20,L21,L22,L23,L24,L25,L27,L28,L29,L31,L32,L33,L34,L35,L36,S2,S3,S4,S5,S6,S7,S8,S9,S10,S11,S12,S13,S14,S15,S16,S17,S18,S19,S20,S21
Chloroflexus_Y_400_fl	1	222523302	5268950	L1,L2,L3,L4,L5,L6,L7L12,L9,L10,L11,L13,L14,L15,L16,L17,L18,L19,L20,L21,L22,L23,L24,L25,L27,L28,L29,L30,L31,L32,L33,L34,L35,L36,S2,S3,S4,S5,S6,S7,S8,S9,S10,S11,S12,S13,S14,S15,S16,S17,S18,S19,S20,S21,L28(2)
Anaerocellum_thermophilum_DSM_6725	1	222528057	2919718	L1,L2,L3,L4,L5,L6,L7L12,L9,L10,L11,L13,L14,L15,L16,L17,L18,L19,L20,L21,L22,L23,L24,L25,L27,L28,L29,L31,L32,L33,L34,L35,L36,S2,S3,S4,S5,S6,S7,S8,S9,S10,S11,S12,S13,S14,S15,S16,S17,S18,S19,S20,S21,L7ae,S4(2)
Campylobacter_lari_RM2100	0	222823046	1525460	L1,L2,L3,L4,L5,L6,L7L12,L9,L10,L11,L13,L14,L15,L16,L17,L18,L19,L20,L21,L22,L23,L24,L25,L27,L28,L29,L31,L32,L33,L34,L35,L36,S2,S3,S4,S5,S6,S7,S8,S9,S10,S11,S12,S13,S14,S15,S16,S17,S18,S19,S20,S21
Thermosynechococcus_elongatus	1	22297544	2593857	L1,L2,L3,L4,L5,L6,L7L12,L9,L10,L11,L13,L14,L15,L16,L17,L18,L19,L20,L21,L22,L23,L24,L25,L27,L28,L29,L31,L32,L33,L34,L35,L36,S2,S3,S4,S5,S6,S7,S8,S9,S10,S11,S12,S13,S14,S15,S16,S17,S18,S19,S20,S21,S4(2)
Desulfobacterium_autotrophicum_HRM2	0	224367124	5589073	L1,L2,L3,L4,L5,L6,L7L12,L9,L10,L11,L13,L14,L15,L16,L17,L18,L19,L20,L21,L22,L23,L24,L25,L27,L28,L29,L30,L31,L32,L33,L34,L35,L36,S2,S3,S4,S5,S6,S7,S8,S9,S10,S11,S12,S13,S14,S15,S16,S17,S18,S19,S20,S21
Nautilia_profundicola_AmH	0	224372070	1676444	L1,L2,L3,L4,L5,L6,L7L12,L9,L10,L11,L13,L14,L15,L16,L17,L18,L19,L20,L21,L22,L23,L24,L25,L27,L28,L29,L31,L32,L33,L34,L35,L36,S2,S3,S4,S5,S6,S7,S8,S9,S10,S11,S12,S13,S14,S15,S16,S17,S18,S19,S20,S21
Staphylococcus_carnosus_TM300	3	224475494	2566424	L1,L2,L3,L4,L5,L6,L7L12,L9,L10,L11,L13,L14,L15,L16,L17,L18,L19,L20,L21,L22,L23,L24,L25,L27,L28,L29,L30,L31,L32,L33,L34,L35,L36,S2,S3,S4,S5,S6,S7,S8,S9,S10,S11,S12,S13,S14,S15,S16,S17,S18,S19,S20,S21,L7ae,L7ae(2),L33(2),S14(2)
Salmonella_enterica_serovar_Paratyphi_C_RKS4594	2	224581838	4833080	L1,L2,L3,L4,L5,L6,L7L12,L9,L10,L11,L13,L14,L15,L16,L17,L18,L19,L20,L21,L22,L23,L24,L25,L27,L28,L29,L30,L31,L32,L33,L34,L35,L36,S2,S3,S4,S5,S6,S7,S8,S9,S10,S11,S12,S13,S14,S15,S16,S17,S18,S19,S20,S21,S22,L31(2),L36(2)
Mycobacterium_bovis_BCG_Tokyo_172	6	224988383	4371711	L1,L2,L3,L4,L5,L6,L7L12,L9,L10,L11,L13,L14,L15,L16,L17,L18,L19,L20,L21,L22,L23,L24,L25,L27,L28,L29,L30,L31,L32,L33,L34,L35,L36,S2,S3,S4,S5,S6,S7,S8,S9,S10,S11,S12,S13,S14,S15,S16,S17,S18,S19,S20,L28(2),L28(3),L32(2),L33(2),S14(2),S18(2)
Streptococcus_agalactiae_2603	3	22536185	2160267	L1,L2,L3,L4,L5,L6,L7L12,L9,L10,L11,L13,L14,L15,L16,L17,L18,L19,L20,L21,L22,L23,L24,L27,L28,L29,L30,L31,L32,L33,L34,L35,L36,S2,S3,S4,S5,S6,S7,S8,S9,S10,S11,S12,S13,S14,S15,S16,S17,S18,S19,S20,S21,L7ae,L33(2),L33(3),S14(2)
Wolbachia_wRi	0	225629872	1445873	L1,L2,L3,L4,L5,L6,L7L12,L9,L10,L11,L13,L14,L15,L16,L17,L18,L19,L20,L21,L22,L23,L24,L25,L27,L28,L29,L31,L32,L33,L34,L35,L36,S2,S3,S4,S5,S6,S7,S8,S9,S10,S11,S12,S13,S14,S15,S16,S17,S18,S19,S20,S21
Sulfurihydrogenibium_azorense_Az_Fu1	0	225847840	1640877	L1,L2,L3,L4,L5,L6,L7L12,L9,L10,L11,L13,L14,L15,L16,L17,L18,L19,L20,L21,L22,L23,L24,L25,L27,L28,L29,L30,L31,L32,L33,L34,L35,L36,S2,S3,S4,S5,S6,S7,S8,S9,S10,S11,S12,S13,S14,S15,S16,S17,S18,S19,S20,S21,L7ae
Persephonella_marina_EX_H1	0	225849564	1930284	L1,L2,L3,L4,L5,L6,L7L12,L9,L10,L11,L13,L14,L15,L16,L17,L18,L19,L20,L21,L22,L23,L24,L25,L27,L28,L29,L30,L31,L32,L33,L34,L35,L36,S2,S3,S4,S5,S6,S7,S8,S9,S10,S11,S12,S13,S14,S15,S16,S17,S18,S19,S20,S21,L7ae
Streptococcus_pneumoniae_JJA	2	225853611	2120234	L1,L2,L3,L4,L5,L6,L7L12,L9,L10,L11,L13,L14,L15,L16,L17,L18,L19,L20,L21,L22,L23,L24,L27,L28,L29,L30,L31,L32,L33,L34,L35,L36,S2,S3,S4,S5,S6,S7,S8,S9,S10,S11,S12,S13,S14,S15,S16,S17,S18,S19,S20,S21,L7ae,L33(2),L33(3)
Streptococcus_pneumoniae_P1031	2	225855735	2111882	L1,L2,L3,L4,L5,L6,L7L12,L9,L10,L11,L13,L14,L15,L16,L17,L18,L19,L20,L21,L22,L23,L24,L27,L28,L29,L30,L31,L32,L33,L34,L35,L36,S2,S3,S4,S5,S6,S7,S8,S9,S10,S11,S12,S13,S14,S15,S16,S17,S18,S19,S20,S21,L7ae,L33(2),L33(3)
Streptococcus_pneumoniae_70585	2	225857809	2184682	L1,L2,L3,L4,L5,L6,L7L12,L9,L10,L11,L13,L14,L15,L16,L17,L18,L19,L20,L21,L22,L23,L24,L27,L28,L29,L30,L31,L32,L33,L34,L35,L36,S2,S3,S4,S5,S6,S7,S8,S9,S10,S11,S12,S13,S14,S15,S16,S17,S18,S19,S20,S21,L7ae,L33(2),L33(3)
Streptococcus_pneumoniae_Taiwan19F_14	2	225860012	2112148	L1,L2,L3,L4,L5,L6,L7L12,L9,L10,L11,L13,L14,L15,L16,L17,L18,L19,L20,L21,L22,L23,L24,L27,L28,L29,L30,L31,L32,L33,L34,L35,L36,S2,S3,S4,S5,S6,S7,S8,S9,S10,S11,S12,S13,S14,S15,S16,S17,S18,S19,S20,S21,L7ae,L33(2),L33(3)
Bacillus_cereus_03BB102	3	225862057	5269628	L1,L2,L3,L4,L5,L6,L7L12,L9,L10,L11,L13,L14,L15,L16,L17,L18,L19,L20,L21,L22,L23,L24,L27,L28,L29,L30,L31,L32,L33,L34,L35,L36,S2,S3,S4,S5,S6,S7,S8,S9,S10,S11,S12,S13,S14,S15,S16,S17,S18,S19,S20,S21,L7ae,L7ae(2),L33(2),L33(3)
Streptococcus_equi_zooepidemicus	3	225867617	2149868	L1,L2,L3,L4,L5,L6,L7L12,L9,L10,L11,L13,L14,L15,L16,L17,L18,L19,L20,L21,L22,L23,L24,L27,L28,L29,L30,L31,L32,L33,L34,L35,L36,S2,S3,S4,S5,S6,S7,S8,S9,S10,S11,S12,S13,S14,S15,S16,S17,S18,S19,S20,S21,L7ae,L33(2),L33(3),S14(2)
Streptococcus_equi_4047	3	225869487	2253793	L1,L2,L3,L4,L5,L6,L7L12,L9,L10,L11,L13,L14,L15,L16,L17,L18,L19,L20,L21,L22,L23,L24,L27,L28,L29,L30,L31,L32,L33,L34,L35,L36,S2,S3,S4,S5,S6,S7,S8,S9,S10,S11,S12,S13,S14,S15,S16,S17,S18,S19,S20,S21,L7ae,L33(2),L33(3),S14(2)
Acidobacterium_capsulatum_ATCC_51196	0	225871699	4127356	L1,L2,L3,L4,L5,L6,L7L12,L9,L10,L11,L13,L14,L15,L16,L17,L18,L19,L20,L21,L22,L23,L24,L25,L27,L28,L29,L30,L31,L32,L33,L34,L35,L36,S2,S3,S4,S5,S6,S7,S8,S9,S10,S11,S12,S13,S14,S15,S16,S17,S18,S19,S20,S21
Listeria_monocytogenes_Clip81459	3	226222639	2912690	L1,L2,L3,L4,L5,L6,L7L12,L9,L10,L11,L13,L14,L15,L16,L17,L18,L19,L20,L21,L22,L23,L24,L25,L27,L28,L29,L30,L31,L32,L33,L34,L35,L36,S2,S3,S4,S5,S6,S7,S8,S9,S10,S11,S12,S13,S14,S15,S16,S17,S18,S19,S20,S21,L7ae,L32(2),L33(2),S14(2)
Gemmatimonas_aurantiaca_T_27	2	226225406	4636964	L1,L2,L3,L4,L5,L6,L7L12,L9,L10,L11,L13,L14,L15,L16,L17,L18,L19,L20,L21,L22,L23,L24,L25,L27,L28,L29,L30,L31,L32,L33,L34,L35,L36,S2,S3,S4,S5,S6,S7,S8,S9,S10,S11,S12,S13,S14,S15,S16,S17,S18,S19,S20,S21,L7ae,S4(2),L33(2)
Rhodococcus_erythropolis_PR4	6	226303489	6516310	L1,L2,L3,L4,L5,L6,L7L12,L9,L10,L11,L13,L14,L15,L16,L17,L18,L19,L20,L21,L22,L23,L24,L25,L27,L28,L29,L30,L31,L32,L33,L34,L35,L36,S2,S3,S4,S5,S6,S7,S8,S9,S10,S11,S12,S13,S14,S15,S16,S17,S18,S19,S20,L28(2),L31(2),L32(2),L33(2),S14(2),S18(2)
Brevibacillus_brevis_NBRC_100599	2	226309587	6296436	L1,L2,L3,L4,L5,L6,L7L12,L9,L10,L11,L13,L14,L15,L16,L17,L18,L19,L20,L21,L22,L23,L24,L25,L27,L28,L29,L30,L31,L32,L33,L34,L35,L36,S2,S3,S4,S5,S6,S7,S8,S9,S10,S11,S12,S13,S14,S15,S16,S17,S18,S19,S20,S21,L7ae,L7ae(2),L33(2)
Deinococcus_deserti_VCD115	1	226354810	2819842	L1,L2,L3,L4,L5,L6,L7L12,L9,L10,L11,L13,L14,L15,L16,L17,L18,L19,L20,L21,L22,L23,L24,L25,L27,L28,L29,L30,L31,L32,L33,L34,L35,L36,S2,S3,S4,S5,S6,S7,S8,S9,S10,S11,S12,S13,S14,S15,S16,S17,S18,S19,S20,L28(2)
Rhodococcus_opacus_B4_uid13791	7	226359415	7913450	L1,L2,L3,L4,L5,L6,L7L12,L9,L10,L11,L13,L14,L15,L16,L17,L18,L19,L20,L21,L22,L23,L24,L25,L27,L28,L29,L30,L31,L32,L33,L34,L35,L36,S2,S3,S4,S5,S6,S7,S8,S9,S10,S11,S12,S13,S14,S15,S16,S17,S18,S19,S20,L28(2),L31(2),L32(2),L33(2),L36(2),S14(2),S18(2)
Laribacter_hongkongensis_HLHK9	0	226938934	3169329	L1,L2,L3,L4,L5,L6,L7L12,L9,L10,L11,L13,L14,L15,L16,L17,L18,L19,L20,L21,L22,L23,L24,L25,L27,L28,L29,L30,L31,L32,L33,L34,L35,L36,S2,S3,S4,S5,S6,S7,S8,S9,S10,S11,S12,S13,S14,S15,S16,S17,S18,S19,S20,S21
Azotobacter_vinelandii_DJ	0	226942170	5365318	L1,L2,L3,L4,L5,L6,L7L12,L9,L10,L11,L13,L14,L15,L16,L17,L18,L19,L20,L21,L22,L23,L24,L25,L27,L28,L29,L30,L31,L32,L33,L34,L35,L36,S2,S3,S4,S5,S6,S7,S8,S9,S10,S11,S12,S13,S14,S15,S16,S17,S18,S19,S20,S21
Clostridium_botulinum_A2_Kyoto	3	226947222	4155278	L1,L2,L3,L4,L5,L6,L7L12,L9,L10,L11,L13,L14,L15,L16,L17,L18,L19,L20,L21,L22,L23,L24,L25,L27,L28,L29,L30,L31,L32,L33,L34,L35,L36,S2,S3,S4,S5,S6,S7,S8,S9,S10,S11,S12,S13,S14,S15,S16,S17,S18,S19,S20,S21,L7ae,L25(2),L7ae(2),S4(2)
Bacillus_anthracis_CDC_684	3	227812678	5230115	L1,L2,L3,L4,L5,L6,L7L12,L9,L10,L11,L13,L14,L15,L16,L17,L18,L19,L20,L21,L22,L23,L24,L27,L28,L29,L30,L31,L32,L33,L34,L35,L36,S2,S3,S4,S5,S6,S7,S8,S9,S10,S11,S12,S13,S14,S15,S16,S17,S18,S19,S20,S21,L7ae,L7ae(2),L33(2),L33(3)
Corynebacterium_aurimucosum_ATCC_700975	0	227831830	2790189	L1,L2,L3,L4,L5,L6,L7L12,L9,L10,L11,L13,L14,L15,L16,L17,L18,L19,L20,L21,L22,L23,L24,L25,L27,L28,L29,L30,L31,L32,L33,L34,L35,L36,S2,S3,S4,S5,S6,S7,S8,S9,S10,S11,S12,S13,S14,S15,S16,S17,S18,S19,S20
Rickettsia_africae_ESF_5	0	229586230	1278540	L1,L2,L3,L4,L5,L6,L7L12,L9,L10,L11,L13,L14,L15,L16,L17,L18,L19,L20,L21,L22,L23,L24,L25,L27,L28,L29,L30,L31,L32,L33,L34,L35,L36,S2,S3,S4,S5,S6,S7,S8,S9,S10,S11,S12,S13,S14,S15,S16,S17,S18,S19,S20,S21
Bacillus_anthracis_A0248	3	229599883	5227419	L1,L2,L3,L4,L5,L6,L7L12,L9,L10,L11,L13,L14,L15,L16,L17,L18,L19,L20,L21,L22,L23,L24,L27,L28,L29,L30,L31,L32,L33,L34,L35,L36,S2,S3,S4,S5,S6,S7,S8,S9,S10,S11,S12,S13,S14,S15,S16,S17,S18,S19,S20,S21,L7ae,L7ae(2),L33(2),L33(3)
Beutenbergia_cavernae_DSM_12333	0	229818502	4669183	L1,L2,L3,L4,L5,L6,L7L12,L9,L10,L11,L13,L14,L15,L16,L17,L18,L19,L20,L21,L22,L23,L24,L25,L27,L28,L29,L30,L31,L32,L33,L34,L35,L36,S2,S3,S4,S5,S6,S7,S8,S9,S10,S11,S12,S13,S14,S15,S16,S17,S18,S19,S20
Exiguobacterium_AT1b	1	229915734	2999895	L1,L2,L3,L4,L5,L6,L7L12,L9,L10,L11,L13,L14,L15,L16,L17,L18,L19,L20,L21,L22,L23,L24,L25,L27,L28,L29,L30,L31,L32,L33,L34,L35,L36,S2,S3,S4,S5,S6,S7,S8,S9,S10,S11,S12,S13,S14,S15,S16,S17,S18,S19,S20,S21,L7ae,L33(2)
Oceanobacillus_iheyensis	2	23097455	3630528	L1,L2,L3,L4,L5,L6,L7L12,L9,L10,L11,L13,L14,L15,L16,L17,L18,L19,L20,L21,L22,L23,L24,L25,L27,L28,L29,L30,L31,L32,L33,L34,L35,L36,S2,S3,S4,S5,S6,S7,S8,S9,S10,S11,S12,S13,S14,S15,S16,S17,S18,S19,S20,S21,L7ae,L33(2),S14(2)
Thauera_MZ1T	1	237653092	4496212	L1,L2,L3,L4,L5,L6,L7L12,L9,L10,L11,L13,L14,L15,L16,L17,L18,L19,L20,L21,L22,L23,L24,L25,L27,L28,L29,L30,L31,L32,L33,L34,L35,L36,S2,S3,S4,S5,S6,S7,S8,S9,S10,S11,S12,S13,S14,S15,S16,S17,S18,S19,S20,S21,S4(2)
Corynebacterium_kroppenstedtii_DSM_44385	0	237784637	2446804	L1,L2,L3,L4,L5,L6,L7L12,L9,L10,L11,L13,L14,L15,L16,L17,L18,L19,L20,L21,L22,L23,L24,L25,L27,L28,L29,L30,L31,L32,L33,L34,L35,L36,S2,S3,S4,S5,S6,S7,S8,S9,S10,S11,S12,S13,S14,S15,S16,S17,S18,S19,S20
Clostridium_botulinum_Ba4_657	3	237793320	3977794	L1,L2,L3,L4,L5,L6,L7L12,L9,L10,L11,L13,L14,L15,L16,L17,L18,L19,L20,L21,L22,L23,L24,L25,L27,L28,L29,L30,L31,L32,L33,L34,L35,L36,S2,S3,S4,S5,S6,S7,S8,S9,S10,S11,S12,S13,S14,S15,S16,S17,S18,S19,S20,S21,L7ae,L25(2),L7ae(2),S4(2)
Chlamydia_trachomatis_B_Jali20_OT	0	237802433	1044352	L1,L2,L3,L4,L5,L6,L7L12,L9,L10,L11,L13,L14,L15,L16,L17,L18,L19,L20,L21,L22,L23,L24,L25,L27,L28,L29,L31,L32,L33,L34,L35,L36,S2,S3,S4,S5,S6,S7,S8,S9,S10,S11,S12,S13,S14,S15,S16,S17,S18,S19,S20,S21
Chlamydia_trachomatis_B_TZ1A828_OT	0	237804348	1044282	L1,L2,L3,L4,L5,L6,L7L12,L9,L10,L11,L13,L14,L15,L16,L17,L18,L19,L20,L21,L22,L23,L24,L25,L27,L28,L29,L31,L32,L33,L34,L35,L36,S2,S3,S4,S5,S6,S7,S8,S9,S10,S11,S12,S13,S14,S15,S16,S17,S18,S19,S20,S21
Tolumonas_auensis_DSM_9187	1	237806776	3471292	L1,L2,L3,L4,L5,L6,L7L12,L9,L10,L11,L13,L14,L15,L16,L17,L18,L19,L20,L21,L22,L23,L24,L25,L27,L28,L29,L30,L31,L32,L33,L34,L35,L36,S2,S3,S4,S5,S6,S7,S8,S9,S10,S11,S12,S13,S14,S15,S16,S17,S18,S19,S20,S21,L36(2)
Burkholderia_pseudomallei_MSHR346	0	237810278	4098576	L1,L2,L3,L4,L5,L6,L7L12,L9,L10,L11,L13,L14,L15,L16,L17,L18,L19,L20,L21,L22,L23,L24,L25,L27,L28,L29,L30,L31,L32,L33,L34,L35,L36,S2,S3,S4,S5,S6,S7,S8,S9,S10,S11,S12,S13,S14,S15,S16,S17,S18,S19,S20,S21
Rickettsia_peacockii_Rustic	0	238650213	1288492	L1,L2,L3,L4,L5,L6,L7L12,L9,L10,L11,L13,L14,L15,L16,L17,L18,L19,L20,L21,L22,L23,L24,L25,L27,L28,L29,L30,L31,L32,L33,L34,L35,L36,S2,S3,S4,S5,S6,S7,S8,S9,S10,S11,S12,S13,S14,S15,S16,S17,S18,S19,S20,S21
Klebsiella_pneumoniae_NTUH_K2044	2	238892256	5248520	L1,L2,L3,L4,L5,L6,L7L12,L9,L10,L11,L13,L14,L15,L16,L17,L18,L19,L20,L21,L22,L23,L24,L25,L27,L28,L29,L30,L31,L32,L33,L34,L35,L36,S2,S3,S4,S5,S6,S7,S8,S9,S10,S11,S12,S13,S14,S15,S16,S17,S18,S19,S20,S21,S22,L31(2),L36(2)
Candidatus_Hamiltonella_defensa_5AT__Acyrthosiphon_pisum_	0	238897251	2110331	L1,L2,L3,L4,L5,L6,L7L12,L9,L10,L11,L13,L14,L15,L16,L17,L18,L19,L20,L21,L22,L23,L24,L25,L27,L28,L29,L30,L31,L32,L33,L34,L35,L36,S2,S3,S4,S5,S6,S7,S8,S9,S10,S11,S12,S13,S14,S15,S16,S17,S18,S19,S20,S21
Escherichia_coli_BW2952	0	238899406	4578159	L1,L2,L3,L4,L5,L6,L7L12,L9,L10,L11,L13,L14,L15,L16,L17,L18,L19,L20,L21,L22,L23,L24,L25,L27,L28,L29,L30,L31,L32,L33,L34,L35,L36,S2,S3,S4,S5,S6,S7,S8,S9,S10,S11,S12,S13,S14,S15,S16,S17,S18,S19,S20,S21,S22
Edwardsiella_ictaluri_93_146	1	238917983	3812315	L1,L2,L3,L4,L5,L6,L7L12,L9,L10,L11,L13,L14,L15,L16,L17,L18,L19,L20,L21,L22,L23,L24,L25,L27,L28,L29,L30,L31,L32,L33,L34,L35,L36,S2,S3,S4,S5,S6,S7,S8,S9,S10,S11,S12,S13,S14,S15,S16,S17,S18,S19,S20,S21,L36(2)
Eubacterium_rectale_ATCC_33656	0	238922432	3449685	L1,L2,L3,L4,L5,L6,L7L12,L9,L10,L11,L13,L14,L15,L16,L17,L18,L19,L20,L21,L22,L23,L24,L27,L28,L29,L30,L31,L32,L33,L34,L35,L36,S2,S3,S4,S5,S6,S7,S8,S9,S10,S11,S12,S13,S14,S15,S16,S17,S18,S19,S20,S21,L7ae
Kosmotoga_olearia_TBF_19_5_1	0	239616411	2302126	L1,L2,L3,L4,L5,L6,L7L12,L9,L10,L11,L13,L14,L15,L16,L17,L18,L19,L20,L21,L22,L23,L24,L25,L27,L28,L29,L30,L31,L32,L33,L34,L35,L36,S2,S3,S4,S5,S6,S7,S8,S9,S10,S11,S12,S13,S14,S15,S16,S17,S18,S19,S20,L7ae
Variovorax_paradoxus_S110	0	239813019	5626353	L1,L2,L3,L4,L5,L6,L7L12,L9,L10,L11,L13,L14,L15,L16,L17,L18,L19,L20,L21,L22,L23,L24,L25,L27,L28,L29,L30,L31,L32,L33,L34,L35,L36,S2,S3,S4,S5,S6,S7,S8,S9,S10,S11,S12,S13,S14,S15,S16,S17,S18,S19,S20,S21
Geobacillus_WCH70	2	239825584	3464618	L1,L2,L3,L4,L5,L6,L7L12,L9,L10,L11,L13,L14,L15,L16,L17,L18,L19,L20,L21,L22,L23,L24,L25,L27,L28,L29,L30,L31,L32,L33,L34,L35,L36,S2,S3,S4,S5,S6,S7,S8,S9,S10,S11,S12,S13,S14,S15,S16,S17,S18,S19,S20,S21,L7ae,L7ae(2),L33(2)
Desulfovibrio_magneticus_RS_1	0	239904639	5248049	L1,L2,L3,L4,L5,L6,L7L12,L9,L10,L11,L13,L14,L15,L16,L17,L18,L19,L20,L21,L22,L23,L24,L25,L27,L28,L29,L30,L31,L32,L33,L34,L35,L36,S2,S3,S4,S5,S6,S7,S8,S9,S10,S11,S12,S13,S14,S15,S16,S17,S18,S19,S20,S21
Micrococcus_luteus_NCTC_2665	0	239916571	2501097	L1,L2,L3,L4,L5,L6,L7L12,L9,L10,L11,L13,L14,L15,L16,L17,L18,L19,L20,L21,L22,L23,L24,L25,L27,L28,L29,L30,L31,L32,L33,L34,L35,L36,S2,S3,S4,S5,S6,S7,S8,S9,S10,S11,S12,S13,S14,S15,S16,S17,S18,S19,S20
Mycoplasma_conjunctivae_HRC_581_uid32285	1	240047135	846214	L1,L2,L3,L4,L5,L6,L7L12,L9,L10,L11,L13,L14,L15,L16,L17,L18,L20,L21,L22,L23,L24,L27,L28,L29,L31,L32,L33,L34,L35,L36,S2,S3,S4,S5,S6,S7,S8,S9,S10,S11,S12,S13,S14,S15,S17,S18,S19,S20,L33(2)
Methylobacterium_extorquens_AM1	0	240136783	5511322	L1,L2,L3,L4,L5,L6,L7L12,L9,L10,L11,L13,L14,L15,L16,L17,L18,L19,L20,L21,L22,L23,L24,L25,L27,L28,L29,L30,L31,L32,L33,L34,L35,L36,S2,S3,S4,S5,S6,S7,S8,S9,S10,S11,S12,S13,S14,S15,S16,S17,S18,S19,S20,S21,L7ae
Bartonella_grahamii_as4aup	0	240849682	2341328	L1,L2,L3,L4,L5,L6,L7L12,L9,L10,L11,L13,L14,L15,L16,L17,L18,L19,L20,L21,L22,L23,L24,L25,L27,L28,L29,L30,L31,L32,L33,L34,L35,L36,S2,S3,S4,S5,S6,S7,S8,S9,S10,S11,S12,S13,S14,S15,S16,S17,S18,S19,S20,S21,L7ae
Shigella_flexneri_2a	0	24111450	4607203	L1,L2,L3,L4,L5,L6,L7L12,L9,L10,L11,L13,L14,L15,L16,L17,L18,L19,L20,L21,L22,L23,L24,L25,L27,L28,L29,L30,L31,L32,L33,L34,L35,L36,S2,S3,S4,S5,S6,S7,S8,S9,S10,S11,S12,S13,S14,S15,S16,S17,S18,S19,S20,S21
Bifidobacterium_animalis_lactis_Bl_04	1	241190066	1938709	L1,L2,L3,L4,L5,L6,L7L12,L9,L10,L11,L13,L14,L15,L16,L17,L18,L19,L20,L21,L22,L23,L24,L25,L27,L28,L29,L30,L31,L32,L33,L34,L35,L36,S2,S3,S4,S5,S6,S7,S8,S9,S10,S11,S12,S13,S14,S15,S16,S17,S18,S19,S20,L31(2)
Bifidobacterium_animalis_lactis_DSM_10140	1	241195472	1938483	L1,L2,L3,L4,L5,L6,L7L12,L9,L10,L11,L13,L14,L15,L16,L17,L18,L19,L20,L21,L22,L23,L24,L25,L27,L28,L29,L30,L31,L32,L33,L34,L35,L36,S2,S3,S4,S5,S6,S7,S8,S9,S10,S11,S12,S13,S14,S15,S16,S17,S18,S19,S20,L31(2)
Ralstonia_pickettii_12D	0	241661625	3647724	L1,L2,L3,L4,L5,L6,L7L12,L9,L10,L11,L13,L14,L15,L16,L17,L18,L19,L20,L21,L22,L23,L24,L25,L27,L28,L29,L30,L31,L32,L33,L34,L35,L36,S2,S3,S4,S5,S6,S7,S8,S9,S10,S11,S12,S13,S14,S15,S16,S17,S18,S19,S20,S21
Dickeya_dadantii_Ech703	0	242237460	4679450	L1,L2,L3,L4,L5,L6,L7L12,L9,L10,L11,L13,L14,L15,L16,L17,L18,L19,L20,L21,L22,L23,L24,L25,L27,L28,L29,L30,L31,L32,L33,L34,L35,L36,S2,S3,S4,S5,S6,S7,S8,S9,S10,S11,S12,S13,S14,S15,S16,S17,S18,S19,S20,S21
Desulfovibrio_salexigens_DSM_2638	0	242277482	4289847	L1,L2,L3,L4,L5,L6,L7L12,L9,L10,L11,L13,L14,L15,L16,L17,L18,L19,L20,L21,L22,L23,L24,L25,L27,L28,L29,L30,L31,L32,L33,L34,L35,L36,S2,S3,S4,S5,S6,S7,S8,S9,S10,S11,S12,S13,S14,S15,S16,S17,S18,S19,S20,S21
Shewanella_oneidensis	0	24371600	4969803	L1,L2,L3,L4,L5,L6,L7L12,L9,L10,L11,L13,L14,L15,L16,L17,L18,L19,L20,L21,L22,L23,L24,L25,L27,L28,L29,L30,L31,L32,L33,L34,L35,L36,S2,S3,S4,S5,S6,S7,S8,S9,S10,S11,S12,S13,S14,S15,S16,S17,S18,S19,S20,S21
Streptococcus_agalactiae_NEM316	3	25010075	2211485	L1,L2,L3,L4,L5,L6,L7L12,L9,L10,L11,L13,L14,L15,L16,L17,L18,L19,L20,L21,L22,L23,L24,L27,L28,L29,L30,L31,L32,L33,L34,L35,L36,S2,S3,S4,S5,S6,S7,S8,S9,S10,S11,S12,S13,S14,S15,S16,S17,S18,S19,S20,S21,L7ae,L33(2),L33(3),S14(2)
Corynebacterium_efficiens_YS-314	0	25026556	3147090	L1,L2,L3,L4,L5,L6,L7L12,L9,L10,L11,L13,L14,L15,L16,L17,L18,L19,L20,L21,L22,L23,L24,L25,L27,L28,L29,L30,L31,L32,L33,L34,L35,L36,S2,S3,S4,S5,S6,S7,S8,S9,S10,S11,S12,S13,S14,S15,S16,S17,S18,S19,S20
Streptococcus_dysgalactiae_equisimilis_GGS_124	3	251781468	2106340	L1,L2,L3,L4,L5,L6,L7L12,L9,L10,L11,L13,L14,L15,L16,L17,L18,L19,L20,L21,L22,L23,L24,L27,L28,L29,L30,L31,L32,L33,L34,L35,L36,S2,S3,S4,S5,S6,S7,S8,S9,S10,S11,S12,S13,S14,S15,S16,S17,S18,S19,S20,S21,L7ae,L33(2),L33(3),S14(2)
Dickeya_zeae_Ech1591	2	251787652	4813854	L1,L2,L3,L4,L5,L6,L7L12,L9,L10,L11,L13,L14,L15,L16,L17,L18,L19,L20,L21,L22,L23,L24,L25,L27,L28,L29,L30,L31,L32,L33,L34,L35,L36,S2,S3,S4,S5,S6,S7,S8,S9,S10,S11,S12,S13,S14,S15,S16,S17,S18,S19,S20,S21,L31(2),L36(2)
Aggregatibacter_aphrophilus_NJ8700	2	251791816	2313035	L1,L2,L3,L4,L5,L6,L7L12,L9,L10,L11,L13,L14,L15,L16,L17,L18,L19,L20,L21,L22,L23,L24,L25,L27,L28,L29,L30,L31,L32,L33,L34,L35,L36,S2,S3,S4,S5,S6,S7,S8,S9,S10,S11,S12,S13,S14,S15,S16,S17,S18,S19,S20,S21,L31(2),L36(2)
Paenibacillus_JDR_2	2	251794036	7184930	L1,L2,L3,L4,L5,L6,L7L12,L9,L10,L11,L13,L14,L15,L16,L17,L18,L19,L20,L21,L22,L23,L24,L25,L27,L28,L29,L30,L31,L32,L33,L34,L35,L36,S2,S3,S4,S5,S6,S7,S8,S9,S10,S11,S12,S13,S14,S15,S16,S17,S18,S19,S20,S21,L7ae,L7ae(2),L33(2)
Pectobacterium_carotovorum_PC1	2	253686409	4862913	L1,L2,L3,L4,L5,L6,L7L12,L9,L10,L11,L13,L14,L15,L16,L17,L18,L19,L20,L21,L22,L23,L24,L25,L27,L28,L29,L30,L31,L32,L33,L34,L35,L36,S2,S3,S4,S5,S6,S7,S8,S9,S10,S11,S12,S13,S14,S15,S16,S17,S18,S19,S20,S21,L31(2),L36(2)
Geobacter_M21	0	253698656	4745806	L1,L2,L3,L4,L5,L6,L7L12,L9,L10,L11,L13,L14,L15,L16,L17,L18,L19,L20,L21,L22,L23,L24,L25,L27,L28,L29,L30,L31,L32,L33,L34,L35,L36,S2,S3,S4,S5,S6,S7,S8,S9,S10,S11,S12,S13,S14,S15,S16,S17,S18,S19,S20,S21,L7ae
Streptococcus_suis_SC84	3	253750923	2095898	L1,L2,L3,L4,L5,L6,L7L12,L9,L10,L11,L13,L14,L15,L16,L17,L18,L19,L20,L21,L22,L23,L24,L27,L28,L29,L30,L31,L32,L33,L34,L35,L36,S2,S3,S4,S5,S6,S7,S8,S9,S10,S11,S12,S13,S14,S15,S16,S17,S18,S19,S20,S21,L7ae,L33(2),L33(3),S14(2)
Streptococcus_suis_P1_7	3	253752822	2007491	L1,L2,L3,L4,L5,L6,L7L12,L9,L10,L11,L13,L14,L15,L16,L17,L18,L19,L20,L21,L22,L23,L24,L27,L28,L29,L30,L31,L32,L33,L34,L35,L36,S2,S3,S4,S5,S6,S7,S8,S9,S10,S11,S12,S13,S14,S15,S16,S17,S18,S19,S20,S21,L7ae,L33(2),L33(3),S14(2)
Streptococcus_suis_BM407	3	253754647	2146229	L1,L2,L3,L4,L5,L6,L7L12,L9,L10,L11,L13,L14,L15,L16,L17,L18,L19,L20,L21,L22,L23,L24,L27,L28,L29,L30,L31,L32,L33,L34,L35,L36,S2,S3,S4,S5,S6,S7,S8,S9,S10,S11,S12,S13,S14,S15,S16,S17,S18,S19,S20,S21,L7ae,L33(2),L33(3),S14(2)
Mycobacterium_tuberculosis_KZN_1435	6	253796915	4398250	L1,L2,L3,L4,L5,L6,L7L12,L9,L10,L11,L13,L14,L15,L16,L17,L18,L19,L20,L21,L22,L23,L24,L25,L27,L28,L29,L30,L31,L32,L33,L34,L35,L36,S2,S3,S4,S5,S6,S7,S8,S9,S10,S11,S12,S13,S14,S15,S16,S17,S18,S19,S20,L28(2),L28(3),L32(2),L33(2),S14(2),S18(2)
Photorhabdus_asymbiotica	2	253987483	5064808	L1,L2,L3,L4,L5,L6,L7L12,L9,L10,L11,L13,L14,L15,L16,L17,L18,L19,L20,L21,L22,L23,L24,L25,L27,L28,L29,L30,L31,L32,L33,L34,L35,L36,S2,S3,S4,S5,S6,S7,S8,S9,S10,S11,S12,S13,S14,S15,S16,S17,S18,S19,S20,S21,L31(2),L36(2)
Methylotenera_mobilis_JLW8	1	253995374	2547570	L1,L2,L3,L4,L5,L6,L7L12,L9,L10,L11,L13,L14,L15,L16,L17,L18,L19,L20,L21,L22,L23,L24,L25,L27,L28,L29,L30,L31,L32,L33,L34,L35,L36,S2,S3,S4,S5,S6,S7,S8,S9,S10,S11,S12,S13,S14,S15,S16,S17,S18,S19,S20,S21,S4(2)
Methylovorus_SIP3_4	1	253997713	2995511	L1,L2,L3,L4,L5,L6,L7L12,L9,L10,L11,L13,L14,L15,L16,L17,L18,L19,L20,L21,L22,L23,L24,L25,L27,L28,L29,L30,L31,L32,L33,L34,L35,L36,S2,S3,S4,S5,S6,S7,S8,S9,S10,S11,S12,S13,S14,S15,S16,S17,S18,S19,S20,S21,S4(2)
Escherichia_coli_B_REL606	2	254160123	4629812	L1,L2,L3,L4,L5,L6,L7L12,L9,L10,L11,L13,L14,L15,L16,L17,L18,L19,L20,L21,L22,L23,L24,L25,L27,L28,L29,L30,L31,L32,L33,L34,L35,L36,S2,S3,S4,S5,S6,S7,S8,S9,S10,S11,S12,S13,S14,S15,S16,S17,S18,S19,S20,S21,S22,L31(2),L36(2)
Hirschia_baltica_ATCC_49814	0	254292376	3455622	L1,L2,L3,L4,L5,L6,L7L12,L9,L10,L11,L13,L14,L15,L16,L17,L18,L19,L20,L21,L22,L23,L24,L25,L27,L28,L29,L30,L31,L32,L33,L34,L35,L36,S2,S3,S4,S5,S6,S7,S8,S9,S10,S11,S12,S13,S14,S15,S16,S17,S18,S19,S20,S21,L7ae
Lactobacillus_plantarum_JDM1	2	254555169	3197759	L1,L2,L3,L4,L5,L6,L7L12,L9,L10,L11,L13,L14,L15,L16,L17,L18,L19,L20,L21,L22,L23,L24,L27,L28,L29,L30,L31,L32,L33,L34,L35,L36,S2,S3,S4,S5,S6,S7,S8,S9,S10,S11,S12,S13,S14,S15,S16,S17,S18,S19,S20,S21,L7ae,L33(2),S14(2)
Methylobacterium_extorquens_DM4	0	254558653	5943768	L1,L2,L3,L4,L5,L6,L7L12,L9,L10,L11,L13,L14,L15,L16,L17,L18,L19,L20,L21,L22,L23,L24,L25,L27,L28,L29,L30,L31,L32,L33,L34,L35,L36,S2,S3,S4,S5,S6,S7,S8,S9,S10,S11,S12,S13,S14,S15,S16,S17,S18,S19,S20,S21,L7ae
Helicobacter_pylori_B38_uid39685	0	254778738	1576758	L1,L2,L3,L4,L5,L6,L7L12,L9,L10,L11,L13,L14,L15,L16,L17,L18,L19,L20,L21,L22,L23,L24,L25,L27,L28,L29,L31,L32,L33,L34,L35,L36,S2,S3,S4,S5,S6,S7,S8,S9,S10,S11,S12,S13,S14,S15,S16,S17,S18,S19,S20,S21
Teredinibacter_turnerae_T7901	0	254784273	5193164	L1,L2,L3,L4,L5,L6,L7L12,L9,L10,L11,L13,L14,L15,L16,L17,L18,L19,L20,L21,L22,L23,L24,L25,L27,L28,L29,L30,L31,L32,L33,L34,L35,L36,S2,S3,S4,S5,S6,S7,S8,S9,S10,S11,S12,S13,S14,S15,S16,S17,S18,S19,S20,S21
Escherichia_coli_O157_H7_TW14359	3	254791136	5528136	L1,L2,L3,L4,L5,L6,L7L12,L9,L10,L11,L13,L14,L15,L16,L17,L18,L19,L20,L21,L22,L23,L24,L25,L27,L28,L29,L30,L31,L32,L33,L34,L35,L36,S2,S3,S4,S5,S6,S7,S8,S9,S10,S11,S12,S13,S14,S15,S16,S17,S18,S19,S20,S21,S22,L31(2),L31(3),L36(2)
Neorickettsia_risticii_Illinois	0	254796400	879977	L1,L2,L3,L4,L5,L6,L7L12,L9,L10,L11,L13,L14,L15,L16,L17,L18,L19,L20,L21,L22,L23,L24,L25,L27,L28,L29,L31,L32,L33,L34,L35,L36,S2,S3,S4,S5,S6,S7,S8,S9,S10,S11,S12,S13,S14,S15,S16,S17,S18,S19,S20,S21
Neisseria_meningitidis_alpha14	2	254804028	2145295	L1,L2,L3,L4,L5,L6,L7L12,L9,L10,L11,L13,L14,L15,L16,L17,L18,L19,L20,L21,L22,L23,L24,L25,L27,L28,L29,L30,L31,L32,L33,L34,L35,L36,S2,S3,S4,S5,S6,S7,S8,S9,S10,S11,S12,S13,S14,S15,S16,S17,S18,S19,S20,S21,L31(2),L36(2)
Dyadobacter_fermentans_DSM_18053	0	255033817	6967790	L1,L2,L3,L4,L5,L6,L7L12,L9,L10,L11,L13,L14,L15,L16,L17,L18,L19,L20,L21,L22,L23,L24,L25,L27,L28,L29,L30,L31,L32,L33,L34,L35,L36,S2,S3,S4,S5,S6,S7,S8,S9,S10,S11,S12,S13,S14,S15,S16,S17,S18,S19,S20,S21
Pedobacter_heparinus_DSM_2366	0	255529916	5167383	L1,L2,L3,L4,L5,L6,L7L12,L9,L10,L11,L13,L14,L15,L16,L17,L18,L19,L20,L21,L22,L23,L24,L25,L27,L28,L29,L30,L31,L32,L33,L34,L35,L36,S2,S3,S4,S5,S6,S7,S8,S9,S10,S11,S12,S13,S14,S15,S16,S17,S18,S19,S20,S21
Flavobacteriaceae_bacterium_3519_10	0	255534169	2768102	L1,L2,L3,L4,L5,L6,L7L12,L9,L10,L11,L13,L14,L15,L16,L17,L18,L19,L20,L21,L22,L23,L24,L25,L27,L28,L29,L30,L31,L32,L33,L34,L35,L36,S2,S3,S4,S5,S6,S7,S8,S9,S10,S11,S12,S13,S14,S15,S16,S17,S18,S19,S20,S21,S31
Candidatus_Liberibacter_asiaticus_psy62	0	255764459	1226704	L1,L2,L3,L4,L5,L6,L7L12,L9,L10,L11,L13,L14,L15,L16,L17,L18,L19,L20,L21,L22,L23,L24,L25,L27,L28,L29,L30,L31,L32,L33,L34,L35,L36,S2,S3,S4,S5,S6,S7,S8,S9,S10,S11,S12,S13,S14,S15,S16,S17,S18,S19,S20,S21
Bacillus_subtilis	5	255767013	4215606	L1,L2,L3,L4,L5,L6,L7L12,L9,L10,L11,L13,L14,L15,L16,L17,L18,L19,L20,L21,L22,L23,L24,L25,L27,L28,L29,L30,L31,L32,L33,L34,L35,L36,S2,S3,S4,S5,S6,S7,S8,S9,S10,S11,S12,S13,S14,S15,S16,S17,S18,S19,S20,S21,L7ae,L7ae(2),L31(2),L33(2),L33(3),S14(2)
Onion_yellows_phytoplasma	1	255961248	853092	L1,L2,L3,L4,L5,L6,L7L12,L9,L10,L11,L13,L14,L15,L16,L17,L18,L19,L20,L21,L22,L23,L24,L27,L28,L29,L30,L31,L32,L33,L34,L35,L36,S2,S3,S4,S5,S6,S7,S8,S9,S10,S11,S12,S13,S14,S15,S16,S17,S18,S19,S20,S21,L33(2)
Pseudomonas_fluorescens_Pf0_1	0	255961261	6438405	L1,L2,L3,L4,L5,L6,L7L12,L9,L10,L11,L13,L14,L15,L16,L17,L18,L19,L20,L21,L22,L23,L24,L25,L27,L28,L29,L30,L31,L32,L33,L34,L35,L36,S2,S3,S4,S5,S6,S7,S8,S9,S10,S11,S12,S13,S14,S15,S16,S17,S18,S19,S20,S21
Francisella_tularensis_tularensis	2	255961454	1892775	L1,L2,L3,L4,L5,L6,L7L12,L9,L10,L11,L13,L14,L15,L16,L17,L18,L19,L20,L21,L22,L23,L24,L25,L27,L28,L29,L30,L31,L32,L33,L34,L35,L36,S2,S3,S4,S5,S6,S7,S8,S9,S10,S11,S12,S13,S14,S15,S16,S17,S18,S19,S20,S21,S21(2),S21(3)
Kineococcus_radiotolerans_SRS30216	6	255961475	4761183	L1,L2,L3,L4,L5,L6,L7L12,L9,L10,L11,L13,L14,L15,L16,L17,L18,L19,L20,L21,L22,L23,L24,L25,L27,L28,L29,L30,L31,L32,L33,L34,L35,L36,S2,S3,S4,S5,S6,S7,S8,S9,S10,S11,S12,S13,S14,S15,S16,S17,S18,S19,S20,L28(2),L31(2),L33(2),L33(3),L36(2),S14(2)
Heliobacterium_modesticaldum_Ice1	1	255961476	3075407	L1,L2,L3,L4,L5,L6,L7L12,L9,L10,L11,L13,L14,L15,L16,L17,L18,L19,L20,L21,L22,L23,L24,L25,L27,L28,L29,L30,L31,L32,L33,L34,L35,L36,S2,S3,S4,S5,S6,S7,S8,S9,S10,S11,S12,S13,S14,S15,S16,S17,S18,S19,S20,S21,L7ae,L7ae(2)
Acidimicrobium_ferrooxidans_DSM_10331	0	256370824	2158157	L1,L2,L3,L4,L5,L6,L7L12,L9,L10,L11,L13,L14,L15,L16,L17,L18,L19,L20,L21,L22,L23,L24,L25,L27,L28,L29,L30,L31,L32,L33,L34,L35,L36,S2,S3,S4,S5,S6,S7,S8,S9,S10,S11,S12,S13,S14,S15,S16,S17,S18,S19,S20
Actinosynnema_mirum_DSM_43827	7	256374160	8248144	L1,L2,L3,L4,L5,L6,L7L12,L9,L10,L11,L13,L14,L15,L16,L17,L18,L19,L20,L21,L22,L23,L24,L25,L27,L28,L29,L30,L31,L32,L33,L34,L35,L36,S2,S3,S4,S5,S6,S7,S8,S9,S10,S11,S12,S13,S14,S15,S16,S17,S18,S19,S20,S4(2),L28(2),L31(2),L32(2),L33(2),S14(2),S18(2)
Catenulispora_acidiphila_DSM_44928	2	256389232	10467782	L1,L2,L3,L4,L5,L6,L7L12,L9,L10,L11,L13,L14,L15,L16,L17,L18,L19,L20,L21,L22,L23,L24,L25,L27,L28,L29,L30,L31,L32,L33,L34,L35,L36,S2,S3,S4,S5,S6,S7,S8,S9,S10,S11,S12,S13,S14,S15,S16,S17,S18,S19,S20,L28(2),L31(2)
Chitinophaga_pinensis_DSM_2588	1	256419057	9127347	L1,L2,L3,L4,L5,L6,L7L12,L9,L10,L11,L13,L14,L15,L16,L17,L18,L19,L20,L21,L22,L23,L24,L25,L27,L28,L29,L30,L31,L32,L33,L34,L35,L36,S2,S3,S4,S5,S6,S7,S8,S9,S10,S11,S12,S13,S14,S15,S16,S17,S18,S19,S20,S21,S31,L7L12(2)
Capnocytophaga_ochracea_DSM_7271	0	256818848	2612925	L1,L2,L3,L4,L5,L6,L7L12,L9,L10,L11,L13,L14,L15,L16,L17,L18,L19,L20,L21,L22,L23,L24,L25,L27,L28,L29,L30,L31,L32,L33,L34,L35,L36,S2,S3,S4,S5,S6,S7,S8,S9,S10,S11,S12,S13,S14,S15,S16,S17,S18,S19,S20,S21
Kangiella_koreensis_DSM_16069	0	256821228	2852073	L1,L2,L3,L4,L5,L6,L7L12,L9,L10,L11,L13,L14,L15,L16,L17,L18,L19,L20,L21,L22,L23,L24,L25,L27,L28,L29,L30,L31,L32,L33,L34,L35,L36,S2,S3,S4,S5,S6,S7,S8,S9,S10,S11,S12,S13,S14,S15,S16,S17,S18,S19,S20,S21
Kytococcus_sedentarius_DSM_20547	3	256823905	2785024	L1,L2,L3,L4,L5,L6,L7L12,L9,L10,L11,L13,L14,L15,L16,L17,L18,L19,L20,L21,L22,L23,L24,L25,L27,L28,L29,L30,L31,L32,L33,L34,L35,L36,S2,S3,S4,S5,S6,S7,S8,S9,S10,S11,S12,S13,S14,S15,S16,S17,S18,S19,S20,L31(2),L33(2),S14(2)
Cryptobacterium_curtum_DSM_15641	0	256826460	1617804	L1,L2,L3,L4,L5,L6,L7L12,L9,L10,L11,L13,L14,L15,L16,L17,L18,L19,L20,L21,L22,L23,L24,L27,L28,L29,L30,L31,L32,L33,L34,L35,L36,S2,S3,S4,S5,S6,S7,S8,S9,S10,S11,S12,S13,S14,S15,S16,S17,S18,S19,S20
Desulfomicrobium_baculatum_DSM_4028	0	256827818	3942657	L1,L2,L3,L4,L5,L6,L7L12,L9,L10,L11,L13,L14,L15,L16,L17,L18,L19,L20,L21,L22,L23,L24,L25,L27,L28,L29,L30,L31,L32,L33,L34,L35,L36,S2,S3,S4,S5,S6,S7,S8,S9,S10,S11,S12,S13,S14,S15,S16,S17,S18,S19,S20,S21
Jonesia_denitrificans_DSM_20603	2	256831255	2749646	L1,L2,L3,L4,L5,L6,L7L12,L9,L10,L11,L13,L14,L15,L16,L17,L18,L19,L20,L21,L22,L23,L24,L25,L27,L28,L29,L30,L31,L32,L33,L34,L35,L36,S2,S3,S4,S5,S6,S7,S8,S9,S10,S11,S12,S13,S14,S15,S16,S17,S18,S19,S20,L36(2),S14(2)
Saccharomonospora_viridis_DSM_43017	0	257054089	4308349	L1,L2,L3,L4,L5,L6,L7L12,L9,L10,L11,L13,L14,L15,L16,L17,L18,L19,L20,L21,L22,L23,L24,L25,L27,L28,L29,L30,L31,L32,L33,L34,L35,L36,S2,S3,S4,S5,S6,S7,S8,S9,S10,S11,S12,S13,S14,S15,S16,S17,S18,S19,S20
Cyanothece_PCC_8802	1	257057919	4669813	L1,L2,L3,L4,L5,L6,L7L12,L9,L10,L11,L13,L14,L15,L16,L17,L18,L19,L20,L21,L22,L23,L24,L25,L27,L28,L29,L31,L32,L33,L34,L35,L36,S2,S3,S4,S5,S6,S7,S8,S9,S10,S11,S12,S13,S14,S15,S16,S17,S18,S19,S20,S21,S21(2)
Slackia_heliotrinireducens_DSM_20476	0	257062754	3165038	L1,L2,L3,L4,L5,L6,L7L12,L9,L10,L11,L13,L14,L15,L16,L17,L18,L19,L20,L21,L22,L23,L24,L27,L28,L29,L30,L31,L32,L33,L34,L35,L36,S2,S3,S4,S5,S6,S7,S8,S9,S10,S11,S12,S13,S14,S15,S16,S17,S18,S19,S20
Anaerococcus_prevotii_DSM_20548	0	257065520	1883067	L1,L2,L3,L4,L5,L6,L7L12,L9,L10,L11,L13,L14,L15,L16,L17,L18,L19,L20,L21,L22,L23,L24,L25,L27,L28,L29,L30,L31,L32,L33,L34,L35,L36,S2,S3,S4,S5,S6,S7,S8,S9,S10,S11,S12,S13,S14,S15,S16,S17,S18,S19,S20,S21
Brachybacterium_faecium_DSM_4810	1	257067223	3614992	L1,L2,L3,L4,L5,L6,L7L12,L9,L10,L11,L13,L14,L15,L16,L17,L18,L19,L20,L21,L22,L23,L24,L25,L27,L28,L29,L30,L31,L32,L33,L34,L35,L36,S2,S3,S4,S5,S6,S7,S8,S9,S10,S11,S12,S13,S14,S15,S16,S17,S18,S19,S20,L31(2)
Candidatus_Accumulibacter_phosphatis_clade_IIA_UW_1	0	257091663	5058518	L1,L2,L3,L4,L5,L6,L7L12,L9,L10,L11,L13,L14,L15,L16,L17,L18,L19,L20,L21,L22,L23,L24,L25,L27,L28,L29,L30,L31,L32,L33,L34,L35,L36,S2,S3,S4,S5,S6,S7,S8,S9,S10,S11,S12,S13,S14,S15,S16,S17,S18,S19,S20,S21
Leptotrichia_buccalis_DSM_1135	0	257124814	2465610	L1,L2,L3,L4,L5,L6,L7L12,L9,L10,L11,L13,L14,L15,L16,L17,L18,L19,L20,L21,L22,L23,L24,L27,L28,L29,L30,L31,L32,L33,L34,L35,L36,S2,S3,S4,S5,S6,S7,S8,S9,S10,S11,S12,S13,S14,S15,S16,S17,S18,S19,S20,L7ae
Atopobium_parvulum_DSM_20469	0	257783814	1543805	L1,L2,L3,L4,L5,L6,L7L12,L9,L10,L11,L13,L14,L15,L16,L17,L18,L19,L20,L21,L22,L23,L24,L27,L28,L29,L30,L31,L32,L33,L34,L35,L36,S2,S3,S4,S5,S6,S7,S8,S9,S10,S11,S12,S13,S14,S15,S16,S17,S18,S19,S20
Eggerthella_lenta_DSM_2243	0	257789778	3632260	L1,L2,L3,L4,L5,L6,L7L12,L9,L10,L11,L13,L14,L15,L16,L17,L18,L19,L20,L21,L22,L23,L24,L27,L28,L29,L30,L31,L32,L33,L34,L35,L36,S2,S3,S4,S5,S6,S7,S8,S9,S10,S11,S12,S13,S14,S15,S16,S17,S18,S19,S20
Desulfohalobium_retbaense_DSM_5692	0	258404138	2864304	L1,L2,L3,L4,L5,L6,L7L12,L9,L10,L11,L13,L14,L15,L16,L17,L18,L19,L20,L21,L22,L23,L24,L25,L27,L28,L29,L30,L31,L32,L33,L34,L35,L36,S2,S3,S4,S5,S6,S7,S8,S9,S10,S11,S12,S13,S14,S15,S16,S17,S18,S19,S20,S21
Lactobacillus_rhamnosus_GG	3	258506995	3010111	L1,L2,L3,L4,L5,L6,L7L12,L9,L10,L11,L13,L14,L15,L16,L17,L18,L19,L20,L21,L22,L23,L24,L27,L28,L29,L30,L31,L32,L33,L34,L35,L36,S2,S3,S4,S5,S6,S7,S8,S9,S10,S11,S12,S13,S14,S15,S16,S17,S18,S19,S20,S21,L7ae,L33(2),S14(2),S14(3)
Alicyclobacillus_acidocaldarius_DSM_446	1	258510020	3018755	L1,L2,L3,L4,L5,L6,L7L12,L9,L10,L11,L13,L14,L15,L16,L17,L18,L19,L20,L21,L22,L23,L24,L27,L28,L29,L30,L31,L32,L33,L34,L35,L36,S2,S3,S4,S5,S6,S7,S8,S9,S10,S11,S12,S13,S14,S15,S16,S17,S18,S19,S20,S21,L7ae,L7ae(2)
Desulfotomaculum_acetoxidans_DSM_771	1	258513366	4545624	L1,L2,L3,L4,L5,L6,L7L12,L9,L10,L11,L13,L14,L15,L16,L17,L18,L19,L20,L21,L22,L23,L24,L25,L27,L28,L29,L30,L31,L32,L33,L34,L35,L36,S2,S3,S4,S5,S6,S7,S8,S9,S10,S11,S12,S13,S14,S15,S16,S17,S18,S19,S20,S21,L7ae,L7ae(2)
Lactobacillus_rhamnosus_Lc_705	2	258538191	2968598	L1,L2,L3,L4,L5,L6,L7L12,L9,L10,L11,L13,L14,L15,L16,L17,L18,L19,L20,L21,L22,L23,L24,L27,L28,L29,L30,L31,L32,L33,L34,L35,L36,S2,S3,S4,S5,S6,S7,S8,S9,S10,S11,S12,S13,S14,S15,S16,S17,S18,S19,S20,S21,L7ae,L33(2),S14(2)
Acetobacter_pasteurianus_IFO_3283_01	0	258541105	2907495	L1,L2,L3,L4,L5,L6,L7L12,L9,L10,L11,L13,L14,L15,L16,L17,L18,L19,L20,L21,L22,L23,L24,L25,L27,L28,L29,L30,L31,L32,L33,L34,L35,L36,S2,S3,S4,S5,S6,S7,S8,S9,S10,S11,S12,S13,S14,S15,S16,S17,S18,S19,S20,S21,L7ae
Nakamurella_multipartita_DSM_44233	4	258650271	6060298	L1,L2,L3,L4,L5,L6,L7L12,L9,L10,L11,L13,L14,L15,L16,L17,L18,L19,L20,L21,L22,L23,L24,L25,L27,L28,L29,L30,L31,L32,L33,L34,L35,L36,S2,S3,S4,S5,S6,S7,S8,S9,S10,S11,S12,S13,S14,S15,S16,S17,S18,S19,S20,L28(2),L33(2),S14(2),S14(3)
Erwinia_pyrifoliae_Ep1_96_uid40659	2	259906682	4026322	L1,L2,L3,L4,L5,L6,L7L12,L9,L10,L11,L13,L14,L15,L16,L17,L18,L19,L20,L21,L22,L23,L24,L25,L27,L28,L29,L30,L31,L32,L33,L34,L35,L36,S2,S3,S4,S5,S6,S7,S8,S9,S10,S11,S12,S13,S14,S15,S16,S17,S18,S19,S20,S21,L31(2),L36(2)
Robiginitalea_biformata_HTCC2501	0	260060589	3530383	L1,L2,L3,L4,L5,L6,L7L12,L9,L10,L11,L13,L14,L15,L16,L17,L18,L19,L20,L21,L22,L23,L24,L25,L27,L28,L29,L30,L31,L32,L33,L34,L35,L36,S2,S3,S4,S5,S6,S7,S8,S9,S10,S11,S12,S13,S14,S15,S16,S17,S18,S19,S20,S21,S31
Cronobacter_turicensis_z3032_uid40821	2	260595792	4384526	L1,L2,L3,L4,L5,L6,L7L12,L9,L10,L11,L13,L14,L15,L16,L17,L18,L19,L20,L21,L22,L23,L24,L25,L27,L28,L29,L30,L31,L32,L33,L34,L35,L36,S2,S3,S4,S5,S6,S7,S8,S9,S10,S11,S12,S13,S14,S15,S16,S17,S18,S19,S20,S21,L31(2),L36(2)
Clostridium_difficile_CD196	0	260681769	4110554	L1,L2,L3,L4,L5,L6,L7L12,L9,L10,L11,L13,L14,L15,L16,L17,L18,L19,L20,L21,L22,L23,L24,L27,L28,L29,L30,L31,L32,L33,L34,L35,L36,S2,S3,S4,S5,S6,S7,S8,S9,S10,S11,S12,S13,S14,S15,S16,S17,S18,S19,S20,S21,L7ae
Clostridium_difficile_R20291	0	260685375	4191339	L1,L2,L3,L4,L5,L6,L7L12,L9,L10,L11,L13,L14,L15,L16,L17,L18,L19,L20,L21,L22,L23,L24,L27,L28,L29,L30,L31,L32,L33,L34,L35,L36,S2,S3,S4,S5,S6,S7,S8,S9,S10,S11,S12,S13,S14,S15,S16,S17,S18,S19,S20,S21,L7ae
Zymomonas_mobilis_NCIMB_11163	0	260752245	2124771	L1,L2,L3,L4,L5,L6,L7L12,L9,L10,L11,L13,L14,L15,L16,L17,L18,L19,L20,L21,L22,L23,L24,L25,L27,L28,L29,L30,L31,L32,L33,L34,L35,L36,S2,S3,S4,S5,S6,S7,S8,S9,S10,S11,S12,S13,S14,S15,S16,S17,S18,S19,S20,S21,L7ae
Escherichia_coli_O103_H2_12009	3	260842239	5449314	L1,L2,L3,L4,L5,L6,L7L12,L9,L10,L11,L13,L14,L15,L16,L17,L18,L19,L20,L21,L22,L23,L24,L25,L27,L28,L29,L30,L31,L32,L33,L34,L35,L36,S2,S3,S4,S5,S6,S7,S8,S9,S10,S11,S12,S13,S14,S15,S16,S17,S18,S19,S20,S21,S22,L31(2),L31(3),L36(2)
Escherichia_coli_O26_H11_11368	3	260853213	5697240	L1,L2,L3,L4,L5,L6,L7L12,L9,L10,L11,L13,L14,L15,L16,L17,L18,L19,L20,L21,L22,L23,L24,L25,L27,L28,L29,L30,L31,L32,L33,L34,L35,L36,S2,S3,S4,S5,S6,S7,S8,S9,S10,S11,S12,S13,S14,S15,S16,S17,S18,S19,S20,S21,S22,L31(2),L31(3),L36(2)
Escherichia_coli_O111_H__11128	3	260866153	5371077	L1,L2,L3,L4,L5,L6,L7L12,L9,L10,L11,L13,L14,L15,L16,L17,L18,L19,L20,L21,L22,L23,L24,L25,L27,L28,L29,L30,L31,L32,L33,L34,L35,L36,S2,S3,S4,S5,S6,S7,S8,S9,S10,S11,S12,S13,S14,S15,S16,S17,S18,S19,S20,S21,S22,L31(2),L31(3),L36(2)
Ammonifex_degensii_KC4	2	260891930	2129237	L1,L2,L3,L4,L5,L6,L7L12,L9,L10,L11,L13,L14,L15,L16,L17,L18,L19,L20,L21,L22,L23,L24,L25,L27,L28,L29,L30,L31,L32,L33,L34,L35,L36,S2,S3,S4,S5,S6,S7,S8,S9,S10,S11,S12,S13,S14,S15,S16,S17,S18,S19,S20,S21,L7ae,L7ae(2),L7ae(2)
Geobacillus_Y412MC10	6	261403876	7121665	L1,L2,L3,L4,L5,L6,L7L12,L9,L10,L11,L13,L14,L15,L16,L17,L18,L19,L20,L21,L22,L23,L24,L25,L27,L28,L29,L30,L31,L32,L33,L34,L35,L36,S2,S3,S4,S5,S6,S7,S8,S9,S10,S11,S12,S13,S14,S15,S16,S17,S18,S19,S20,S21,L7ae,L25(2),L7ae(2),L7ae(2),L31(2),L33(2),S14(2)
Fibrobacter_succinogenes_S85	0	261414414	3842635	L1,L2,L3,L4,L5,L6,L7L12,L9,L10,L11,L13,L14,L15,L16,L17,L18,L19,L20,L21,L22,L23,L24,L25,L27,L28,L29,L30,L31,L32,L33,L34,L35,L36,S2,S3,S4,S5,S6,S7,S8,S9,S10,S11,S12,S13,S14,S15,S16,S17,S18,S19,S20,S21
Geobacillus_Y412MC61	3	261417500	3622844	L1,L2,L3,L4,L5,L6,L7L12,L9,L10,L11,L13,L14,L15,L16,L17,L18,L19,L20,L21,L22,L23,L24,L25,L27,L28,L29,L30,L31,L32,L33,L34,L35,L36,S2,S3,S4,S5,S6,S7,S8,S9,S10,S11,S12,S13,S14,S15,S16,S17,S18,S19,S20,S21,L7ae,L7ae(2),L7ae(2),L33(2)
Pectobacterium_wasabiae_WPP163	2	261819370	5063892	L1,L2,L3,L4,L5,L6,L7L12,L9,L10,L11,L13,L14,L15,L16,L17,L18,L19,L20,L21,L22,L23,L24,L25,L27,L28,L29,L30,L31,L32,L33,L34,L35,L36,S2,S3,S4,S5,S6,S7,S8,S9,S10,S11,S12,S13,S14,S15,S16,S17,S18,S19,S20,S21,L31(2),L36(2)
Halothiobacillus_neapolitanus_c2	0	261854630	2582886	L1,L2,L3,L4,L5,L6,L7L12,L9,L10,L11,L13,L14,L15,L16,L17,L18,L19,L20,L21,L22,L23,L24,L25,L27,L28,L29,L30,L31,L32,L33,L34,L35,L36,S2,S3,S4,S5,S6,S7,S8,S9,S10,S11,S12,S13,S14,S15,S16,S17,S18,S19,S20,S21
Aggregatibacter_actinomycetemcomitans_D11S_1	1	261866721	2105764	L1,L2,L3,L4,L5,L6,L7L12,L9,L10,L11,L13,L14,L15,L16,L17,L18,L19,L20,L21,L22,L23,L24,L25,L27,L28,L29,L30,L31,L32,L33,L34,L35,L36,S2,S3,S4,S5,S6,S7,S8,S9,S10,S11,S12,S13,S14,S15,S16,S17,S18,S19,S20,S21,L31(2)
Haliangium_ochraceum_DSM_14365	1	262193326	9446314	L1,L2,L3,L4,L5,L6,L7L12,L9,L10,L11,L13,L14,L15,L16,L17,L18,L19,L20,L21,L22,L23,L24,L25,L27,L28,L29,L30,L31,L32,L33,L34,L35,L36,S2,S3,S4,S5,S6,S7,S8,S9,S10,S11,S12,S13,S14,S15,S16,S17,S18,S19,S20,S21,L24(2)
Gordonia_bronchialis_DSM_43247	6	262200046	5208602	L1,L2,L3,L4,L5,L6,L7L12,L9,L10,L11,L13,L14,L15,L16,L17,L18,L19,L20,L21,L22,L23,L24,L25,L27,L28,L29,L30,L31,L32,L33,L34,L35,L36,S2,S3,S4,S5,S6,S7,S8,S9,S10,S11,S12,S13,S14,S15,S16,S17,S18,S19,S20,L28(2),L31(2),L33(2),L36(2),S14(2),S18(2)
Blattabacterium__Blattella_germanica__Bge	0	262340793	636850	L1,L2,L3,L4,L5,L6,L7L12,L9,L10,L11,L13,L14,L15,L16,L17,L18,L19,L20,L21,L22,L23,L24,L25,L27,L28,L29,L31,L32,L33,L34,L35,L36,S2,S3,S4,S5,S6,S7,S8,S9,S10,S11,S12,S13,S14,S15,S16,S17,S18,S19,S20,S21,S31
Vibrio_Ex25	2	262392383	3259580	L1,L2,L3,L4,L5,L6,L7L12,L9,L10,L11,L13,L14,L15,L16,L17,L18,L19,L20,L21,L22,L23,L24,L25,L27,L28,L29,L30,L31,L32,L33,L34,L35,L36,S2,S3,S4,S5,S6,S7,S8,S9,S10,S11,S12,S13,S14,S15,S16,S17,S18,S19,S20,S21,L31(2),L36(2)
Escherichia_coli_CFT073	2	26245917	5231428	L1,L2,L3,L4,L5,L6,L7L12,L9,L10,L11,L13,L14,L15,L16,L17,L18,L19,L20,L21,L22,L23,L24,L25,L27,L28,L29,L30,L31,L32,L33,L34,L35,L36,S2,S3,S4,S5,S6,S7,S8,S9,S10,S11,S12,S13,S14,S15,S16,S17,S18,S19,S20,S21,S22,L31(2),L36(2)
Comamonas_testosteroni_CNB_1_uid29203	0	264676136	5373643	L1,L2,L3,L4,L5,L6,L7L12,L9,L10,L11,L13,L14,L15,L16,L17,L18,L19,L20,L21,L22,L23,L24,L25,L27,L28,L29,L30,L31,L32,L33,L34,L35,L36,S2,S3,S4,S5,S6,S7,S8,S9,S10,S11,S12,S13,S14,S15,S16,S17,S18,S19,S20,S21
Mycoplasma_penetrans	1	26553452	1358633	L1,L2,L3,L4,L5,L6,L7L12,L10,L11,L13,L14,L15,L16,L17,L18,L19,L20,L21,L22,L23,L24,L27,L28,L29,L31,L32,L33,L34,L35,L36,S2,S3,S4,S5,S6,S7,S8,S9,S10,S11,S12,S13,S14,S15,S16,S17,S18,S19,S20,S21,L33(2)
Rhodothermus_marinus_DSM_4252	0	268315578	3261604	L1,L2,L3,L4,L5,L6,L7L12,L9,L10,L11,L13,L14,L15,L16,L17,L18,L19,L20,L21,L22,L23,L24,L25,L27,L28,L29,L30,L31,L32,L33,L34,L35,L36,S2,S3,S4,S5,S6,S7,S8,S9,S10,S11,S12,S13,S14,S15,S16,S17,S18,S19,S20,S21,S31
Lactobacillus_johnsonii_FI9785	2	268318562	1755993	L1,L2,L3,L4,L5,L6,L7L12,L9,L10,L11,L13,L14,L15,L16,L17,L18,L19,L20,L21,L22,L23,L24,L27,L28,L29,L30,L31,L32,L33,L34,L35,L36,S2,S3,S4,S5,S6,S7,S8,S9,S10,S11,S12,S13,S14,S15,S16,S17,S18,S19,S20,S21,L7ae,L33(2),S14(2)
Sulfurospirillum_deleyianum_DSM_6946	0	268678642	2306351	L1,L2,L3,L4,L5,L6,L7L12,L9,L10,L11,L13,L14,L15,L16,L17,L18,L19,L20,L21,L22,L23,L24,L25,L27,L28,L29,L31,L32,L33,L34,L35,L36,S2,S3,S4,S5,S6,S7,S8,S9,S10,S11,S12,S13,S14,S15,S16,S17,S18,S19,S20,S21
Mycoplasma_hominis	1	269114774	665445	L1,L2,L3,L4,L5,L6,L7L12,L9,L10,L11,L13,L14,L15,L16,L17,L18,L19,L20,L21,L22,L23,L24,L27,L28,L29,L31,L32,L33,L34,L35,L36,S2,S3,S4,S5,S6,S7,S8,S9,S10,S11,S12,S13,S14,S15,S16,S17,S18,S19,S20,L33(2)
Sebaldella_termitidis_ATCC_33386	0	269118642	4418842	L1,L2,L3,L4,L5,L6,L7L12,L9,L10,L11,L13,L14,L15,L16,L17,L18,L19,L20,L21,L22,L23,L24,L27,L28,L29,L30,L31,L32,L33,L34,L35,L36,S2,S3,S4,S5,S6,S7,S8,S9,S10,S11,S12,S13,S14,S15,S16,S17,S18,S19,S20,L7ae
Streptobacillus_moniliformis_DSM_12112	0	269122800	1662578	L1,L2,L3,L4,L5,L6,L7L12,L9,L10,L11,L13,L14,L15,L16,L17,L18,L19,L20,L21,L22,L23,L24,L27,L28,L29,L30,L31,L32,L33,L34,L35,L36,S2,S3,S4,S5,S6,S7,S8,S9,S10,S11,S12,S13,S14,S15,S16,S17,S18,S19,S20,L7ae
Thermomonospora_curvata_DSM_43183	0	269124277	5639016	L1,L2,L3,L4,L5,L6,L7L12,L9,L10,L11,L13,L14,L15,L16,L17,L18,L19,L20,L21,L22,L23,L24,L25,L27,L28,L29,L30,L31,L32,L33,L34,L35,L36,S2,S3,S4,S5,S6,S7,S8,S9,S10,S11,S12,S13,S14,S15,S16,S17,S18,S19,S20
Edwardsiella_tarda_EIB202	1	269137358	3760463	L1,L2,L3,L4,L5,L6,L7L12,L9,L10,L11,L13,L14,L15,L16,L17,L18,L19,L20,L21,L22,L23,L24,L25,L27,L28,L29,L30,L31,L32,L33,L34,L35,L36,S2,S3,S4,S5,S6,S7,S8,S9,S10,S11,S12,S13,S14,S15,S16,S17,S18,S19,S20,S21,L36(2)
Staphylococcus_aureus_ED98	4	269201690	2824404	L1,L2,L3,L4,L5,L6,L7L12,L9,L10,L11,L13,L14,L15,L16,L17,L18,L19,L20,L21,L22,L23,L24,L25,L27,L28,L29,L30,L31,L32,L33,L34,L35,L36,S2,S3,S4,S5,S6,S7,S8,S9,S10,S11,S12,S13,S14,S15,S16,S17,S18,S19,S20,S21,L7ae,L7ae(2),L33(2),L33(3),S14(2)
Thermanaerovibrio_acidaminovorans_DSM_6589	1	269791619	1848474	L1,L2,L3,L4,L5,L6,L7L12,L9,L10,L11,L13,L14,L15,L16,L17,L18,L19,L20,L21,L22,L23,L24,L25,L27,L28,L29,L30,L31,L32,L33,L34,L35,L36,S2,S3,S4,S5,S6,S7,S8,S9,S10,S11,S12,S13,S14,S15,S16,S17,S18,S19,S20,S21,L7ae,L7ae(2)
Sanguibacter_keddieii_DSM_10542_uid40845	6	269793358	4253413	L1,L2,L3,L4,L5,L6,L7L12,L9,L10,L11,L13,L14,L15,L16,L17,L18,L19,L20,L21,L22,L23,L24,L25,L27,L28,L29,L30,L31,L32,L33,L34,L35,L36,S2,S3,S4,S5,S6,S7,S8,S9,S10,S11,S12,S13,S14,S15,S16,S17,S18,S19,S20,L28(2),L31(2),L32(2),L33(2),L36(2),S14(2)
Veillonella_parvula_DSM_2008	1	269797069	2132142	L1,L2,L3,L4,L5,L6,L7L12,L9,L10,L11,L13,L14,L15,L16,L17,L18,L19,L20,L21,L22,L23,L24,L27,L28,L29,L30,L31,L32,L33,L34,L35,L36,S2,S3,S4,S5,S6,S7,S8,S9,S10,S11,S12,S13,S14,S15,S16,S17,S18,S19,S20,S21,L7ae,L7ae(2)
Sphaerobacter_thermophilus_DSM_20745	1	269836033	2741033	L1,L2,L3,L4,L5,L6,L7L12,L9,L10,L11,L13,L14,L15,L16,L17,L18,L19,L20,L21,L22,L23,L24,L25,L27,L28,L29,L30,L31,L32,L33,L34,L35,L36,S2,S3,S4,S5,S6,S7,S8,S9,S10,S11,S12,S13,S14,S15,S16,S17,S18,S19,S20,S21,S4(2)
Pseudomonas_putida_KT2440	0	26986745	6181863	L1,L2,L3,L4,L5,L6,L7L12,L9,L10,L11,L13,L14,L15,L16,L17,L18,L19,L20,L21,L22,L23,L24,L25,L27,L28,L29,L30,L31,L32,L33,L34,L35,L36,S2,S3,S4,S5,S6,S7,S8,S9,S10,S11,S12,S13,S14,S15,S16,S17,S18,S19,S20,S21
Xylanimonas_cellulosilytica_DSM_15894	0	269954810	3742776	L1,L2,L3,L4,L5,L6,L7L12,L9,L10,L11,L13,L14,L15,L16,L17,L18,L19,L20,L21,L22,L23,L24,L25,L27,L28,L29,L30,L31,L32,L33,L34,L35,L36,S2,S3,S4,S5,S6,S7,S8,S9,S10,S11,S12,S13,S14,S15,S16,S17,S18,S19,S20
Anaplasma_centrale_Israel	0	269958255	1206806	L1,L2,L3,L4,L5,L6,L7L12,L9,L10,L11,L13,L14,L15,L16,L17,L18,L19,L20,L21,L22,L23,L24,L25,L27,L28,L29,L31,L32,L33,L34,L35,L36,S2,S3,S4,S5,S6,S7,S8,S9,S10,S11,S12,S13,S14,S15,S16,S17,S18,S19,S20,S21
Dehalococcoides_VS	0	270307451	1413462	L1,L2,L3,L4,L5,L6,L7L12,L9,L10,L11,L13,L14,L15,L16,L17,L18,L19,L20,L21,L22,L23,L24,L25,L27,L28,L29,L30,L31,L32,L33,L34,L35,L36,S2,S3,S4,S5,S6,S7,S8,S9,S10,S11,S12,S13,S14,S15,S16,S17,S18,S19,S20,S21
Dickeya_dadantii_Ech586	2	271498578	4818394	L1,L2,L3,L4,L5,L6,L7L12,L9,L10,L11,L13,L14,L15,L16,L17,L18,L19,L20,L21,L22,L23,L24,L25,L27,L28,L29,L30,L31,L32,L33,L34,L35,L36,S2,S3,S4,S5,S6,S7,S8,S9,S10,S11,S12,S13,S14,S15,S16,S17,S18,S19,S20,S21,L31(2),L36(2)
Streptosporangium_roseum_DSM_43021	3	271961609	10341314	L1,L2,L3,L4,L5,L6,L7L12,L9,L10,L11,L13,L14,L15,L16,L17,L18,L19,L20,L21,L22,L23,L24,L25,L27,L28,L29,L30,L31,L32,L33,L34,L35,L36,S2,S3,S4,S5,S6,S7,S8,S9,S10,S11,S12,S13,S14,S15,S16,S17,S18,S19,S20,S4(2),L31(2),L33(2)
Bradyrhizobium_japonicum	1	27375111	9105828	L1,L2,L3,L4,L5,L6,L7L12,L9,L10,L11,L13,L14,L15,L16,L17,L18,L19,L20,L21,L22,L23,L24,L25,L27,L28,L29,L30,L31,L32,L33,L34,L35,L36,S2,S3,S4,S5,S6,S7,S8,S9,S10,S11,S12,S13,S14,S15,S16,S17,S18,S19,S20,S21,L7ae,S21(2)
Staphylococcus_epidermidis_ATCC_12228	4	27466918	2499279	L1,L2,L3,L4,L5,L6,L7L12,L9,L10,L11,L13,L14,L15,L16,L17,L18,L19,L20,L21,L22,L23,L24,L25,L27,L28,L29,L30,L31,L32,L33,L34,L35,L36,S2,S3,S4,S5,S6,S7,S8,S9,S10,S11,S12,S13,S14,S15,S16,S17,S18,S19,S20,S21,L7ae,L7ae(2),L33(2),L33(3),S14(2)
Buchnera_aphidicola	0	27904513	615980	L1,L2,L3,L4,L5,L6,L7L12,L9,L10,L11,L13,L14,L15,L16,L17,L18,L19,L20,L21,L22,L23,L24,L25,L27,L28,L29,L30,L31,L32,L33,L34,L35,L36,S2,S3,S4,S5,S6,S7,S8,S9,S10,S11,S12,S13,S14,S15,S16,S17,S18,S19,S20,S21
Thermotoga_naphthophila_RKU_10	0	281411444	1809823	L1,L2,L3,L4,L5,L6,L7L12,L9,L10,L11,L13,L14,L15,L16,L17,L18,L19,L20,L21,L22,L23,L24,L25,L27,L28,L29,L30,L31,L32,L33,L34,L35,L36,S2,S3,S4,S5,S6,S7,S8,S9,S10,S11,S12,S13,S14,S15,S16,S17,S18,S19,S20,L7ae
Lactococcus_lactis_KF147	3	281490498	2598144	L1,L2,L3,L4,L5,L6,L7L12,L9,L10,L11,L13,L14,L15,L16,L17,L18,L19,L20,L21,L22,L23,L24,L27,L28,L29,L30,L31,L32,L33,L34,L35,L36,S2,S3,S4,S5,S6,S7,S8,S9,S10,S11,S12,S13,S14,S15,S16,S17,S18,S19,S20,S21,L7ae,L33(2),L33(3),S14(2)
Xylella_fastidiosa_Temecula1	0	28197945	2519802	L1,L2,L3,L4,L5,L6,L7L12,L9,L10,L11,L13,L14,L15,L16,L17,L18,L19,L20,L21,L22,L23,L24,L25,L27,L28,L29,L30,L31,L32,L33,L34,L35,L36,S2,S3,S4,S5,S6,S7,S8,S9,S10,S11,S12,S13,S14,S15,S16,S17,S18,S19,S20,S21,S31
Clostridium_tetani_E88	1	28209834	2799251	L1,L2,L3,L4,L5,L6,L7L12,L9,L10,L11,L13,L14,L15,L16,L17,L18,L19,L20,L21,L22,L23,L24,L25,L27,L28,L29,L30,L31,L32,L33,L34,L35,L36,S2,S3,S4,S5,S6,S7,S8,S9,S10,S11,S12,S13,S14,S15,S16,S17,S18,S19,S20,S21,L7ae,L7ae(2)
Bifidobacterium_dentium_Bd1	5	283454959	2636367	L1,L2,L3,L4,L5,L6,L7L12,L9,L10,L11,L13,L14,L15,L16,L17,L18,L19,L20,L21,L22,L23,L24,L25,L27,L28,L29,L30,L31,L32,L33,L34,L35,L36,S2,S3,S4,S5,S6,S7,S8,S9,S10,S11,S12,S13,S14,S15,S16,S17,S18,S19,S20,L28(2),L32(2),L33(2),L36(2),S14(2)
Rothia_mucilaginosa	0	283457089	2264603	L1,L2,L3,L4,L5,L6,L7L12,L9,L10,L11,L13,L14,L15,L16,L17,L18,L19,L20,L21,L22,L23,L24,L25,L27,L28,L29,L30,L31,L32,L33,L34,L35,L36,S2,S3,S4,S5,S6,S7,S8,S9,S10,S11,S12,S13,S14,S15,S16,S17,S18,S19,S20
Lactobacillus_plantarum	2	28376974	3308274	L1,L2,L3,L4,L5,L6,L7L12,L9,L10,L11,L13,L14,L15,L16,L17,L18,L19,L20,L21,L22,L23,L24,L27,L28,L29,L30,L31,L32,L33,L34,L35,L36,S2,S3,S4,S5,S6,S7,S8,S9,S10,S11,S12,S13,S14,S15,S16,S17,S18,S19,S20,S21,L7ae,L33(2),S14(2)
Pirellula_staleyi_DSM_6068_uid43209	0	283777802	6196199	L1,L2,L3,L4,L5,L6,L7L12,L9,L10,L11,L13,L14,L15,L16,L17,L18,L19,L20,L21,L22,L23,L24,L25,L27,L28,L29,L31,L32,L33,L35,L36,S2,S3,S4,S5,S6,S7,S8,S9,S10,S11,S12,S13,S14,S15,S16,S17,S18,S19,S20,S21
Gardnerella_vaginalis_409_05_uid43211	0	283782520	1617545	L1,L2,L3,L4,L5,L6,L7L12,L9,L10,L11,L13,L14,L15,L16,L17,L18,L19,L20,L21,L22,L23,L24,L25,L27,L28,L29,L30,L31,L32,L33,L34,L35,L36,S2,S3,S4,S5,S6,S7,S8,S9,S10,S11,S12,S13,S14,S15,S16,S17,S18,S19,S20
Citrobacter_rodentium_ICC168	1	283783779	5346659	L1,L2,L3,L4,L5,L6,L7L12,L9,L10,L11,L13,L14,L15,L16,L17,L18,L19,L20,L21,L22,L23,L24,L25,L27,L28,L29,L30,L31,L32,L33,L34,L35,L36,S2,S3,S4,S5,S6,S7,S8,S9,S10,S11,S12,S13,S14,S15,S16,S17,S18,S19,S20,S21,S22,L36(2)
Zymomonas_mobilis_ZM4	0	283856168	2056363	L1,L2,L3,L4,L5,L6,L7L12,L9,L10,L11,L13,L14,L15,L16,L17,L18,L19,L20,L21,L22,L23,L24,L25,L27,L28,L29,L30,L31,L32,L33,L34,L35,L36,S2,S3,S4,S5,S6,S7,S8,S9,S10,S11,S12,S13,S14,S15,S16,S17,S18,S19,S20,S21,L7ae
Kribbella_flavida_DSM_17836_uid43465	3	284027999	7579488	L1,L2,L3,L4,L5,L6,L7L12,L9,L10,L11,L13,L14,L15,L16,L17,L18,L19,L20,L21,L22,L23,L24,L25,L27,L28,L29,L30,L31,L32,L33,L34,L35,L36,S2,S3,S4,S5,S6,S7,S8,S9,S10,S11,S12,S13,S14,S15,S16,S17,S18,S19,S20,L31(2),L33(2),S14(2)
Spirosoma_linguale_DSM_74_uid43413	0	284034943	8078757	L1,L2,L3,L4,L5,L6,L7L12,L9,L10,L11,L13,L14,L15,L16,L17,L18,L19,L20,L21,L22,L23,L24,L25,L27,L28,L29,L30,L31,L32,L33,L34,L35,L36,S2,S3,S4,S5,S6,S7,S8,S9,S10,S11,S12,S13,S14,S15,S16,S17,S18,S19,S20,S21,S31
Conexibacter_woesei_DSM_14684_uid43467	1	284041471	6359369	L1,L2,L3,L4,L5,L6,L7L12,L9,L10,L11,L13,L14,L15,L16,L17,L18,L19,L20,L21,L22,L23,L24,L25,L27,L28,L29,L30,L31,L32,L33,L34,L35,L36,S2,S3,S4,S5,S6,S7,S8,S9,S10,S11,S12,S13,S14,S15,S16,S17,S18,S19,S20,S10(2)
Acidaminococcus_fermentans_DSM_20731_uid43471	1	284047386	2329769	L1,L2,L3,L4,L5,L6,L7L12,L9,L10,L11,L13,L14,L15,L16,L17,L18,L19,L20,L21,L22,L23,L24,L27,L28,L29,L30,L31,L32,L33,L34,L35,L36,S2,S3,S4,S5,S6,S7,S8,S9,S10,S11,S12,S13,S14,S15,S16,S17,S18,S19,S20,S21,L7ae,L7ae(2)
Listeria_monocytogenes_uid43671	3	284800255	3032288	L1,L2,L3,L4,L5,L6,L7L12,L9,L10,L11,L13,L14,L15,L16,L17,L18,L19,L20,L21,L22,L23,L24,L25,L27,L28,L29,L30,L31,L32,L33,L34,L35,L36,S2,S3,S4,S5,S6,S7,S8,S9,S10,S11,S12,S13,S14,S15,S16,S17,S18,S19,S20,S21,L7ae,L32(2),L33(2),S14(2)
cyanobacterium_UCYN_A_uid43697	1	284928601	1443806	L1,L2,L3,L4,L5,L6,L7L12,L9,L10,L11,L13,L14,L15,L16,L17,L18,L19,L20,L21,L22,L23,L24,L25,L27,L28,L29,L31,L32,L33,L34,L35,L36,S2,S3,S4,S5,S6,S7,S8,S9,S10,S11,S12,S13,S14,S15,S16,S17,S18,S19,S20,S21,S21(2)
Geodermatophilus_obscurus_DSM_43160_uid43725	1	284988629	5322497	L1,L2,L3,L4,L5,L6,L7L12,L9,L10,L11,L13,L14,L15,L16,L17,L18,L19,L20,L21,L22,L23,L24,L25,L27,L28,L29,L30,L31,L32,L33,L34,L35,L36,S2,S3,S4,S5,S6,S7,S8,S9,S10,S11,S12,S13,S14,S15,S16,S17,S18,S19,S20,S4(2)
Listeria_monocytogenes_08_5923_uid43727	3	284993440	2999054	L1,L2,L3,L4,L5,L6,L7L12,L9,L10,L11,L13,L14,L15,L16,L17,L18,L19,L20,L21,L22,L23,L24,L25,L27,L28,L29,L30,L31,L32,L33,L34,L35,L36,S2,S3,S4,S5,S6,S7,S8,S9,S10,S11,S12,S13,S14,S15,S16,S17,S18,S19,S20,S21,L7ae,L32(2),L33(2),S14(2)
Xanthomonas_albilineans	0	285016821	3768695	L1,L2,L3,L4,L5,L6,L7L12,L9,L10,L11,L13,L14,L15,L16,L17,L18,L19,L20,L21,L22,L23,L24,L25,L27,L28,L29,L30,L31,L32,L33,L34,L35,L36,S2,S3,S4,S5,S6,S7,S8,S9,S10,S11,S12,S13,S14,S15,S16,S17,S18,S19,S20,S21,S31
Tropheryma_whipplei_TW08_27	0	28572175	925938	L1,L2,L3,L4,L5,L6,L7L12,L9,L10,L11,L13,L14,L15,L16,L17,L18,L19,L20,L21,L22,L23,L24,L25,L27,L28,L29,L30,L31,L32,L33,L34,L35,L36,S2,S3,S4,S5,S6,S7,S8,S9,S10,S11,S12,S13,S14,S15,S16,S17,S18,S19,S20
Bacillus_pseudofirmus_OF4_uid45847	3	288553026	3858997	L1,L2,L3,L4,L5,L6,L7L12,L9,L10,L11,L13,L14,L15,L16,L17,L18,L19,L20,L21,L22,L23,L24,L25,L27,L28,L29,L30,L31,L32,L33,L34,L35,L36,S2,S3,S4,S5,S6,S7,S8,S9,S10,S11,S12,S13,S14,S15,S16,S17,S18,S19,S20,S21,L7ae,L7ae(2),L33(2),S14(2)
Pseudomonas_syringae_tomato_DC3000	2	28867243	6397126	L1,L2,L3,L4,L5,L6,L7L12,L9,L10,L11,L13,L14,L15,L16,L17,L18,L19,L20,L21,L22,L23,L24,L25,L27,L28,L29,L30,L31,L32,L33,L34,L35,L36,S2,S3,S4,S5,S6,S7,S8,S9,S10,S11,S12,S13,S14,S15,S16,S17,S18,S19,S20,S21,L31(2),L7L12(2)
Hydrogenobacter_thermophilus_TK_6_uid45927	0	288817321	1743135	L1,L2,L3,L4,L5,L6,L7L12,L9,L10,L11,L13,L14,L15,L16,L17,L18,L19,L20,L21,L22,L23,L24,L25,L27,L28,L29,L30,L31,L32,L33,L34,L35,L36,S2,S3,S4,S5,S6,S7,S8,S9,S10,S11,S12,S13,S14,S15,S16,S17,S18,S19,S20,S21
Streptococcus_gallolyticus_UCN34_uid46061	3	288904223	2350911	L1,L2,L3,L4,L5,L6,L7L12,L9,L10,L11,L13,L14,L15,L16,L17,L18,L19,L20,L21,L22,L23,L24,L27,L28,L29,L30,L31,L32,L33,L34,L35,L36,S2,S3,S4,S5,S6,S7,S8,S9,S10,S11,S12,S13,S14,S15,S16,S17,S18,S19,S20,S21,L7ae,L33(2),L33(3),S14(2)
Klebsiella_variicola_At_22_uid42113	2	288932888	5458505	L1,L2,L3,L4,L5,L6,L7L12,L9,L10,L11,L13,L14,L15,L16,L17,L18,L19,L20,L21,L22,L23,L24,L25,L27,L28,L29,L30,L31,L32,L33,L34,L35,L36,S2,S3,S4,S5,S6,S7,S8,S9,S10,S11,S12,S13,S14,S15,S16,S17,S18,S19,S20,S21,S22,L31(2),L36(2)
Allochromatium_vinosum_DSM_180_uid46083	0	288939764	3526903	L1,L2,L3,L4,L5,L6,L7L12,L9,L10,L11,L13,L14,L15,L16,L17,L18,L19,L20,L21,L22,L23,L24,L25,L27,L28,L29,L30,L31,L32,L33,L34,L35,L36,S2,S3,S4,S5,S6,S7,S8,S9,S10,S11,S12,S13,S14,S15,S16,S17,S18,S19,S20,S21
Streptococcus_pyogenes_SSI-1	3	28894912	1894275	L1,L2,L3,L4,L5,L6,L7L12,L9,L10,L11,L13,L14,L15,L16,L17,L18,L19,L20,L21,L22,L23,L24,L27,L28,L29,L30,L31,L32,L33,L34,L35,L36,S2,S3,S4,S5,S6,S7,S8,S9,S10,S11,S12,S13,S14,S15,S16,S17,S18,S19,S20,S21,L7ae,L33(2),L33(3),S14(2)
Vibrio_parahaemolyticus	2	28896774	3288558	L1,L2,L3,L4,L5,L6,L7L12,L9,L10,L11,L13,L14,L15,L16,L17,L18,L19,L20,L21,L22,L23,L24,L25,L27,L28,L29,L30,L31,L32,L33,L34,L35,L36,S2,S3,S4,S5,S6,S7,S8,S9,S10,S11,S12,S13,S14,S15,S16,S17,S18,S19,S20,S21,L31(2),L36(2)
Legionella_longbeachae_NSW150_uid46099	0	289163353	4077332	L1,L2,L3,L4,L5,L6,L7L12,L9,L10,L11,L13,L14,L15,L16,L17,L18,L19,L20,L21,L22,L23,L24,L25,L27,L28,L29,L30,L31,L32,L33,L34,L35,L36,S2,S3,S4,S5,S6,S7,S8,S9,S10,S11,S12,S13,S14,S15,S16,S17,S18,S19,S20,S21
Streptococcus_mitis_B6_uid46097	2	289166909	2146611	L1,L2,L3,L4,L5,L6,L7L12,L9,L10,L11,L13,L14,L15,L16,L17,L18,L19,L20,L21,L22,L23,L24,L27,L28,L29,L30,L31,L32,L33,L34,L35,L36,S2,S3,S4,S5,S6,S7,S8,S9,S10,S11,S12,S13,S14,S15,S16,S17,S18,S19,S20,S21,L7ae,L33(2),L33(3)
Thioalkalivibrio_K90mix_uid46181	0	289207187	2744800	L1,L2,L3,L4,L5,L6,L7L12,L9,L10,L11,L13,L14,L15,L16,L17,L18,L19,L20,L21,L22,L23,L24,L25,L27,L28,L29,L30,L31,L32,L33,L34,L35,L36,S2,S3,S4,S5,S6,S7,S8,S9,S10,S11,S12,S13,S14,S15,S16,S17,S18,S19,S20,S21
Dehalococcoides_GT_uid42115	0	289431955	1360154	L1,L2,L3,L4,L5,L6,L7L12,L9,L10,L11,L13,L14,L15,L16,L17,L18,L19,L20,L21,L22,L23,L24,L25,L27,L28,L29,L30,L31,L32,L33,L34,L35,L36,S2,S3,S4,S5,S6,S7,S8,S9,S10,S11,S12,S13,S14,S15,S16,S17,S18,S19,S20,S21
Listeria_seeligeri_serovar_1_2b_SLCC3954_uid46215	3	289433373	2797636	L1,L2,L3,L4,L5,L6,L7L12,L9,L10,L11,L13,L14,L15,L16,L17,L18,L19,L20,L21,L22,L23,L24,L25,L27,L28,L29,L30,L31,L32,L33,L34,L35,L36,S2,S3,S4,S5,S6,S7,S8,S9,S10,S11,S12,S13,S14,S15,S16,S17,S18,S19,S20,S21,L7ae,L32(2),L33(2),S14(2)
Clostridiales_genomosp__BVAB3_UPII9_5_uid46219	0	289449351	1810248	L1,L2,L3,L4,L5,L6,L7L12,L9,L10,L11,L13,L14,L15,L16,L17,L18,L19,L20,L21,L22,L23,L24,L27,L28,L29,L30,L31,L32,L33,L34,L35,L36,S2,S3,S4,S5,S6,S7,S8,S9,S10,S11,S12,S13,S14,S15,S16,S17,S18,S19,S20,S21,L7ae
Rhodospirillum_centenum_SW	0	289546492	4355543	L1,L2,L3,L4,L5,L6,L7L12,L9,L10,L11,L13,L14,L15,L16,L17,L18,L19,L20,L21,L22,L23,L24,L25,L27,L28,L29,L30,L31,L32,L33,L34,L35,L36,S2,S3,S4,S5,S6,S7,S8,S9,S10,S11,S12,S13,S14,S15,S16,S17,S18,S19,S20,S21,L7ae
Thermocrinis_albus_DSM_14484_uid46231	0	289547777	1500577	L1,L2,L3,L4,L5,L6,L7L12,L9,L10,L11,L13,L14,L15,L16,L17,L18,L19,L20,L21,L22,L23,L24,L25,L27,L28,L29,L30,L31,L32,L33,L34,L35,L36,S2,S3,S4,S5,S6,S7,S8,S9,S10,S11,S12,S13,S14,S15,S16,S17,S18,S19,S20,S21
Staphylococcus_lugdunensis_HKU09_01_uid46233	4	289549371	2658366	L1,L2,L3,L4,L5,L6,L7L12,L9,L10,L11,L13,L14,L15,L16,L17,L18,L19,L20,L21,L22,L23,L24,L25,L27,L28,L29,L30,L31,L32,L33,L34,L35,L36,S2,S3,S4,S5,S6,S7,S8,S9,S10,S11,S12,S13,S14,S15,S16,S17,S18,S19,S20,S21,L7ae,L7ae(2),L33(2),L33(3),S14(2)
Thermoanaerobacter_italicus_Ab9_uid46241	1	289577265	2451061	L1,L2,L3,L4,L5,L6,L7L12,L9,L10,L11,L13,L14,L15,L16,L17,L18,L19,L20,L21,L22,L23,L24,L25,L27,L28,L29,L31,L32,L33,L34,L35,L36,S2,S3,S4,S5,S6,S7,S8,S9,S10,S11,S12,S13,S14,S15,S16,S17,S18,S19,S20,S21,L7ae,L7ae(2)
Xenorhabdus_bovienii_SS_2004_uid46345	1	290473094	4225498	L1,L2,L3,L4,L5,L6,L7L12,L9,L10,L11,L13,L14,L15,L16,L17,L18,L19,L20,L21,L22,L23,L24,L25,L27,L28,L29,L30,L31,L32,L33,L34,L35,L36,S2,S3,S4,S5,S6,S7,S8,S9,S10,S11,S12,S13,S14,S15,S16,S17,S18,S19,S20,S21,L36(2)
Streptococcus_mutans_NN2025_uid46353	2	290579526	2013587	L1,L2,L3,L4,L5,L6,L7L12,L9,L10,L11,L13,L14,L15,L16,L17,L18,L19,L20,L21,L22,L23,L24,L27,L28,L29,L30,L31,L32,L33,L34,L35,L36,S2,S3,S4,S5,S6,S7,S8,S9,S10,S11,S12,S13,S14,S15,S16,S17,S18,S19,S20,S21,L7ae,L33(2),L33(3)
Streptomyces_scabiei_87_22_uid46531	6	290954631	10148695	L1,L2,L3,L4,L5,L6,L7L12,L9,L10,L11,L13,L14,L15,L16,L17,L18,L19,L20,L21,L22,L23,L24,L25,L27,L28,L29,L30,L31,L32,L33,L34,L35,L36,S2,S3,S4,S5,S6,S7,S8,S9,S10,S11,S12,S13,S14,S15,S16,S17,S18,S19,S20,L28(2),L31(2),L32(2),L33(2),S14(2),S18(2)
Helicobacter_mustelae_12198_uid46647	0	291276243	1578097	L1,L2,L3,L4,L5,L6,L7L12,L9,L10,L11,L13,L14,L15,L16,L17,L18,L19,L20,L21,L22,L23,L24,L25,L27,L28,L29,L31,L32,L33,L34,L35,L36,S2,S3,S4,S5,S6,S7,S8,S9,S10,S11,S12,S13,S14,S15,S16,S17,S18,S19,S20,S21
Deferribacter_desulfuricans_SSM1_uid46653	0	291278433	2234389	L1,L2,L3,L4,L5,L6,L7L12,L9,L10,L11,L13,L14,L15,L16,L17,L18,L19,L20,L21,L22,L23,L24,L27,L28,L29,L31,L32,L33,L34,L35,L36,S2,S3,S4,S5,S6,S7,S8,S9,S10,S11,S12,S13,S14,S15,S16,S17,S18,S19,S20,S21,L7ae
Escherichia_coli_O55_H7_CB9615_uid46655	2	291280824	5386352	L1,L2,L3,L4,L5,L6,L7L12,L9,L10,L11,L13,L14,L15,L16,L17,L18,L19,L20,L21,L22,L23,L24,L25,L27,L28,L29,L30,L31,L32,L33,L34,L35,L36,S2,S3,S4,S5,S6,S7,S8,S9,S10,S11,S12,S13,S14,S15,S16,S17,S18,S19,S20,S21,S22,L31(2),L36(2)
Denitrovibrio_acetiphilus_DSM_12809_uid46657	0	291285947	3222077	L1,L2,L3,L4,L5,L6,L7L12,L9,L10,L11,L13,L14,L15,L16,L17,L18,L19,L20,L21,L22,L23,L24,L25,L27,L28,L29,L31,L32,L33,L34,L35,L36,S2,S3,S4,S5,S6,S7,S8,S9,S10,S11,S12,S13,S14,S15,S16,S17,S18,S19,S20,S21
Meiothermus_ruber_DSM_1279_uid46661	0	291294404	3097457	L1,L2,L3,L4,L5,L6,L7L12,L9,L10,L11,L13,L14,L15,L16,L17,L18,L19,L20,L21,L22,L23,L24,L25,L27,L28,L29,L30,L31,L32,L33,L34,L35,L36,S2,S3,S4,S5,S6,S7,S8,S9,S10,S11,S12,S13,S14,S15,S16,S17,S18,S19,S20,S31
Stackebrandtia_nassauensis_DSM_44728_uid46663	4	291297538	6841557	L1,L2,L3,L4,L5,L6,L7L12,L9,L10,L11,L13,L14,L15,L16,L17,L18,L19,L20,L21,L22,L23,L24,L25,L27,L28,L29,L30,L31,L32,L33,L34,L35,L36,S2,S3,S4,S5,S6,S7,S8,S9,S10,S11,S12,S13,S14,S15,S16,S17,S18,S19,S20,S4(2),L11(2),L28(2),S14(2)
Mycoplasma_agalactiae_uid46679	1	291319937	1006702	L1,L2,L3,L4,L5,L6,L7L12,L9,L10,L11,L13,L14,L15,L16,L17,L18,L19,L20,L21,L22,L23,L24,L27,L28,L29,L31,L32,L33,L34,L35,L36,S2,S3,S4,S5,S6,S7,S8,S9,S10,S11,S12,S13,S14,S15,S16,S17,S18,S19,S20,L33(2)
Salmonella_enterica_serovar_Typhi_Ty2	2	29140543	4791961	L1,L2,L3,L4,L5,L6,L7L12,L9,L10,L11,L13,L14,L15,L16,L17,L18,L19,L20,L21,L22,L23,L24,L25,L27,L28,L29,L30,L31,L32,L33,L34,L35,L36,S2,S3,S4,S5,S6,S7,S8,S9,S10,S11,S12,S13,S14,S15,S16,S17,S18,S19,S20,S21,S22,L31(2),L36(2)
Sideroxydans_lithotrophicus_ES_1_uid46801	0	291612472	3003656	L1,L2,L3,L4,L5,L6,L7L12,L9,L10,L11,L13,L14,L15,L16,L17,L18,L19,L20,L21,L22,L23,L24,L25,L27,L28,L29,L30,L31,L32,L33,L34,L35,L36,S2,S3,S4,S5,S6,S7,S8,S9,S10,S11,S12,S13,S14,S15,S16,S17,S18,S19,S20,S21
Pantoea_ananatis_LMG_20103_uid46807	2	291615553	4690298	L1,L2,L3,L4,L5,L6,L7L12,L9,L10,L11,L13,L14,L15,L16,L17,L18,L19,L20,L21,L22,L23,L24,L25,L27,L28,L29,L30,L31,L32,L33,L34,L35,L36,S2,S3,S4,S5,S6,S7,S8,S9,S10,S11,S12,S13,S14,S15,S16,S17,S18,S19,S20,S21,L31(2),L36(2)
Staphylococcus_aureus_N315	4	29165615	2814816	L1,L2,L3,L4,L5,L6,L7L12,L9,L10,L11,L13,L14,L15,L16,L17,L18,L19,L20,L21,L22,L23,L24,L25,L27,L28,L29,L30,L31,L32,L33,L34,L35,L36,S2,S3,S4,S5,S6,S7,S8,S9,S10,S11,S12,S13,S14,S15,S16,S17,S18,S19,S20,S21,L7ae,L7ae(2),L33(2),L33(3),S14(2)
Erwinia_amylovora_CFBP1430_uid46839	2	292486492	3805573	L1,L2,L3,L4,L5,L6,L7L12,L9,L10,L11,L13,L14,L15,L16,L17,L18,L19,L20,L21,L22,L23,L24,L25,L27,L28,L29,L30,L31,L32,L33,L34,L35,L36,S2,S3,S4,S5,S6,S7,S8,S9,S10,S11,S12,S13,S14,S15,S16,S17,S18,S19,S20,S21,L31(2),L36(2)
Nitrosococcus_halophilus_Nc4_uid46803	0	292490170	4079427	L1,L2,L3,L4,L5,L6,L7L12,L9,L10,L11,L13,L14,L15,L16,L17,L18,L19,L20,L21,L22,L23,L24,L25,L27,L28,L29,L30,L31,L32,L33,L34,L35,L36,S2,S3,S4,S5,S6,S7,S8,S9,S10,S11,S12,S13,S14,S15,S16,S17,S18,S19,S20,S21
Erwinia_amylovora_ATCC_49946_uid46943	2	292897734	3805874	L1,L2,L3,L4,L5,L6,L7L12,L9,L10,L11,L13,L14,L15,L16,L17,L18,L19,L20,L21,L22,L23,L24,L25,L27,L28,L29,L30,L31,L32,L33,L34,L35,L36,S2,S3,S4,S5,S6,S7,S8,S9,S10,S11,S12,S13,S14,S15,S16,S17,S18,S19,S20,S21,L31(2),L36(2)
Chlamydia_muridarum	0	29337300	1072950	L1,L2,L3,L4,L5,L6,L7L12,L9,L10,L11,L13,L14,L15,L16,L17,L18,L19,L20,L21,L22,L23,L24,L25,L27,L28,L29,L31,L32,L33,L34,L35,L36,S2,S3,S4,S5,S6,S7,S8,S9,S10,S11,S12,S13,S14,S15,S16,S17,S18,S19,S20,S21
Bacteroides_thetaiotaomicron_VPI-5482	1	29345410	6260361	L1,L2,L3,L4,L5,L6,L7L12,L9,L10,L11,L13,L14,L15,L16,L17,L18,L19,L20,L21,L22,L23,L24,L25,L27,L28,L29,L30,L31,L32,L33,L34,L35,L36,S2,S3,S4,S5,S6,S7,S8,S9,S10,S11,S12,S13,S14,S15,S16,S17,S18,S19,S20,S21,S17(2)
Enterococcus_faecalis_V583	7	29374661	3218031	L1,L2,L3,L4,L5,L6,L7L12,L9,L10,L11,L13,L14,L15,L16,L17,L18,L19,L20,L21,L22,L23,L24,L25,L27,L28,L29,L30,L31,L32,L33,L34,L35,L36,S2,S3,S4,S5,S6,S7,S8,S9,S10,S11,S12,S13,S14,S15,S16,S17,S18,S19,S20,S21,L7ae,L32(2),L32(3),L33(2),L33(3),L33(4),S14(2),S14(3)
Sphingobium_japonicum_UT26S_uid47077	0	294009986	3514822	L1,L2,L3,L4,L5,L6,L7L12,L9,L10,L11,L13,L14,L15,L16,L17,L18,L19,L20,L21,L22,L23,L24,L25,L27,L28,L29,L30,L31,L32,L33,L34,L35,L36,S2,S3,S4,S5,S6,S7,S8,S9,S10,S11,S12,S13,S14,S15,S16,S17,S18,S19,S20,S21,L7ae
Coraliomargarita_akajimensis_DSM_45221_uid47079	0	294053541	3750771	L1,L2,L3,L4,L5,L6,L7L12,L9,L10,L11,L13,L14,L15,L16,L17,L18,L19,L20,L21,L22,L23,L24,L27,L28,L29,L31,L32,L33,L34,L35,L36,S2,S3,S4,S5,S6,S7,S8,S9,S10,S11,S12,S13,S14,S15,S16,S17,S18,S19,S20,S21
Aminobacterium_colombiense_DSM_12261_uid47083	1	294101015	1980592	L1,L2,L3,L4,L5,L6,L7L12,L9,L10,L11,L13,L14,L15,L16,L17,L18,L19,L20,L21,L22,L23,L24,L25,L27,L28,L29,L30,L31,L32,L33,L34,L35,L36,S2,S3,S4,S5,S6,S7,S8,S9,S10,S11,S12,S13,S14,S15,S16,S17,S18,S19,S20,S21,L7ae,L7ae(2)
Shewanella_violacea_DSS12_uid47085	0	294138771	4962103	L1,L2,L3,L4,L5,L6,L7L12,L9,L10,L11,L13,L14,L15,L16,L17,L18,L19,L20,L21,L22,L23,L24,L25,L27,L28,L29,L30,L31,L32,L33,L34,L35,L36,S2,S3,S4,S5,S6,S7,S8,S9,S10,S11,S12,S13,S14,S15,S16,S17,S18,S19,S20,S21
Mycoplasma_crocodyli_MP145_uid47087	1	294155300	934379	L1,L2,L3,L4,L5,L6,L7L12,L9,L10,L11,L13,L14,L15,L16,L17,L18,L19,L20,L21,L22,L23,L24,L27,L28,L29,L31,L32,L33,L34,L35,L36,S2,S3,S4,S5,S6,S7,S8,S9,S10,S11,S12,S13,S14,S15,S16,S17,S18,S19,S20,L33(2)
Bacillus_megaterium_QM_B1551_uid15862	6	294496875	5097129	L1,L2,L3,L4,L5,L6,L7L12,L9,L10,L11,L13,L14,L15,L16,L17,L18,L19,L20,L21,L22,L23,L24,L25,L27,L28,L29,L30,L31,L32,L33,L34,L35,L36,S2,S3,S4,S5,S6,S7,S8,S9,S10,S11,S12,S13,S14,S15,S16,S17,S18,S19,S20,S21,L7ae,L7ae(2),L3(2),L31(2),L33(2),S10(2),S14(2)
Yersinia_pestis_Z176003_uid47317	2	294502110	4553586	L1,L2,L3,L4,L5,L6,L7L12,L9,L10,L11,L13,L14,L15,L16,L17,L18,L19,L20,L21,L22,L23,L24,L25,L27,L28,L29,L30,L31,L32,L33,L34,L35,L36,S2,S3,S4,S5,S6,S7,S8,S9,S10,S11,S12,S13,S14,S15,S16,S17,S18,S19,S20,S21,L31(2),L36(2)
Salinibacter_ruber_uid47323	1	294505815	3619447	L1,L2,L3,L4,L5,L6,L7L12,L9,L10,L11,L13,L14,L15,L16,L17,L18,L19,L20,L21,L22,L23,L24,L25,L27,L28,L29,L31,L32,L33,L34,L35,S2,S3,S4,S5,S6,S7,S8,S9,S10,S11,S12,S13,S14,S15,S16,S17,S18,S19,S20,S21,S10(2)
Vibrio_splendidus_LGP32	2	294514841	3299303	L1,L2,L3,L4,L5,L6,L7L12,L9,L10,L11,L13,L14,L15,L16,L17,L18,L19,L20,L21,L22,L23,L24,L25,L27,L28,L29,L30,L31,L32,L33,L34,L35,L36,S2,S3,S4,S5,S6,S7,S8,S9,S10,S11,S12,S13,S14,S15,S16,S17,S18,S19,S20,S21,L31(2),L36(2)
Mycoplasma_gallisepticum	1	294660180	1012800	L1,L2,L3,L4,L5,L6,L7L12,L9,L10,L11,L13,L14,L15,L16,L17,L18,L19,L20,L21,L22,L23,L24,L27,L28,L29,L31,L32,L33,L34,L35,L36,S2,S3,S4,S5,S6,S7,S8,S9,S10,S11,S12,S13,S14,S15,S16,S17,S18,S19,S20,S21,L33(2)
Prevotella_ruminicola_23_uid47507	0	294672793	3619559	L1,L2,L3,L4,L5,L6,L7L12,L9,L10,L11,L13,L14,L15,L16,L17,L18,L19,L20,L21,L22,L23,L24,L25,L27,L28,L29,L30,L31,L32,L33,L34,L35,L36,S2,S3,S4,S5,S6,S7,S8,S9,S10,S11,S12,S13,S14,S15,S16,S17,S18,S19,S20,S21
Propionibacterium_acnes_SK137_uid48071	6	295129529	2495334	L1,L2,L3,L4,L5,L6,L7L12,L9,L10,L11,L13,L14,L15,L16,L17,L18,L19,L20,L21,L22,L23,L24,L25,L27,L28,L29,L30,L31,L32,L33,L34,L35,L36,S2,S3,S4,S5,S6,S7,S8,S9,S10,S11,S12,S13,S14,S15,S16,S17,S18,S19,S20,L28(2),L31(2),L32(2),L33(2),L36(2),S14(2)
Zunongwangia_profunda_SM_A87_uid48073	0	295131884	5128187	L1,L2,L3,L4,L5,L6,L7L12,L9,L10,L11,L13,L14,L15,L16,L17,L18,L19,L20,L21,L22,L23,L24,L25,L27,L28,L29,L30,L31,L32,L33,L34,L35,L36,S2,S3,S4,S5,S6,S7,S8,S9,S10,S11,S12,S13,S14,S15,S16,S17,S18,S19,S20,S21,S31
Blattabacterium__Periplaneta_americana__BPLAN	0	295656029	636994	L1,L2,L3,L4,L5,L6,L7L12,L9,L10,L11,L13,L14,L15,L16,L17,L18,L19,L20,L21,L22,L23,L24,L25,L27,L28,L29,L31,L32,L33,L34,L35,L36,S2,S3,S4,S5,S6,S7,S8,S9,S10,S11,S12,S13,S14,S15,S16,S17,S18,S19,S20,S21
Caulobacter_segnis_ATCC_21756_uid41709	0	295687459	4655622	L1,L2,L3,L4,L5,L6,L7L12,L9,L10,L11,L13,L14,L15,L16,L17,L18,L19,L20,L21,L22,L23,L24,L25,L27,L28,L29,L30,L31,L32,L33,L34,L35,L36,S2,S3,S4,S5,S6,S7,S8,S9,S10,S11,S12,S13,S14,S15,S16,S17,S18,S19,S20,S21,L7ae
Lactobacillus_crispatus_ST1_uid48359	2	295691862	2043161	L1,L2,L3,L4,L5,L6,L7L12,L9,L10,L11,L13,L14,L15,L16,L17,L18,L19,L20,L21,L22,L23,L24,L27,L28,L29,L30,L31,L32,L33,L34,L35,L36,S2,S3,S4,S5,S6,S7,S8,S9,S10,S11,S12,S13,S14,S15,S16,S17,S18,S19,S20,S21,L7ae,L33(2),S14(2)
Bacillus_tusciae_DSM_2912_uid48361	1	295694686	3384766	L1,L2,L3,L4,L5,L6,L7L12,L9,L10,L11,L13,L14,L15,L16,L17,L18,L19,L20,L21,L22,L23,L24,L25,L27,L28,L29,L30,L31,L32,L33,L34,L35,L36,S2,S3,S4,S5,S6,S7,S8,S9,S10,S11,S12,S13,S14,S15,S16,S17,S18,S19,S20,S21,L7ae,L7ae(2)
Candidatus_Riesia_pediculicola_USDA_uid46841	1	295698239	574390	L1,L2,L3,L4,L5,L6,L7L12,L9,L10,L11,L13,L14,L15,L16,L17,L18,L19,L20,L21,L22,L23,L24,L25,L27,L28,L29,L31,L32,L33,L34,L35,L36,S2,S3,S4,S5,S6,S7,S8,S9,S10,S11,S12,S13,S14,S15,S16,S17,S18,S19,S20,S21,S21(2)
Bacillus_megaterium_DSM319_uid48371	5	295702242	5097447	L1,L2,L3,L4,L5,L6,L7L12,L9,L10,L11,L13,L14,L15,L16,L17,L18,L19,L20,L21,L22,L23,L24,L25,L27,L28,L29,L30,L31,L32,L33,L34,L35,L36,S2,S3,S4,S5,S6,S7,S8,S9,S10,S11,S12,S13,S14,S15,S16,S17,S18,S19,S20,S21,L7ae,L7ae(2),L31(2),L33(2),S14(2),S14(3)
Legionella_pneumophila_Corby	0	295815281	3576470	L1,L2,L3,L4,L5,L6,L7L12,L9,L10,L11,L13,L14,L15,L16,L17,L18,L19,L20,L21,L22,L23,L24,L25,L27,L28,L29,L30,L31,L32,L33,L34,L35,L36,S2,S3,S4,S5,S6,S7,S8,S9,S10,S11,S12,S13,S14,S15,S16,S17,S18,S19,S20,S21
Chlamydophila_caviae	0	29839769	1173390	L1,L2,L3,L4,L5,L6,L7L12,L9,L10,L11,L13,L14,L15,L16,L17,L18,L19,L20,L21,L22,L23,L24,L25,L27,L28,L29,L31,L32,L33,L34,L35,L36,S2,S3,S4,S5,S6,S7,S8,S9,S10,S11,S12,S13,S14,S15,S16,S17,S18,S19,S20,S21
Bacillus_cereus_ATCC14579	4	30018278	5411809	L1,L2,L3,L4,L5,L6,L7L12,L9,L10,L11,L13,L14,L15,L16,L17,L18,L19,L20,L21,L22,L23,L24,L27,L28,L29,L30,L31,L32,L33,L34,L35,L36,S2,S3,S4,S5,S6,S7,S8,S9,S10,S11,S12,S13,S14,S15,S16,S17,S18,S19,S20,S21,L7ae,L7ae(2),L11(3),L11(2),L33(2)
Shigella_flexneri_2a_2457T	0	30061571	4599354	L1,L2,L3,L4,L5,L6,L7L12,L9,L10,L11,L13,L14,L15,L16,L17,L18,L19,L20,L21,L22,L23,L24,L25,L27,L28,L29,L30,L31,L32,L33,L34,L35,L36,S2,S3,S4,S5,S6,S7,S8,S9,S10,S11,S12,S13,S14,S15,S16,S17,S18,S19,S20,S21
Nitrosomonas_europaea	1	30248031	2812094	L1,L2,L3,L4,L5,L6,L7L12,L9,L10,L11,L13,L14,L15,L16,L17,L18,L19,L20,L21,L22,L23,L24,L25,L27,L28,L29,L30,L31,L32,L33,L34,L35,L36,S2,S3,S4,S5,S6,S7,S8,S9,S10,S11,S12,S13,S14,S15,S16,S17,S18,S19,S20,S21,S4(2)
Bacillus_anthracis_Ames	3	30260195	5227293	L1,L2,L3,L4,L5,L6,L7L12,L9,L10,L11,L13,L14,L15,L16,L17,L18,L19,L20,L21,L22,L23,L24,L27,L28,L29,L30,L31,L32,L33,L34,L35,L36,S2,S3,S4,S5,S6,S7,S8,S9,S10,S11,S12,S13,S14,S15,S16,S17,S18,S19,S20,S21,L7ae,L7ae(2),L33(2),L33(3)
Mycobacterium_bovis	6	31791177	4345492	L1,L2,L3,L4,L5,L6,L7L12,L9,L10,L11,L13,L14,L15,L16,L17,L18,L19,L20,L21,L22,L23,L24,L25,L27,L28,L29,L30,L31,L32,L33,L34,L35,L36,S2,S3,S4,S5,S6,S7,S8,S9,S10,S11,S12,S13,S14,S15,S16,S17,S18,S19,S20,L28(2),L28(3),L32(2),L33(2),S14(2),S18(2)
Streptomyces_coelicolor	9	32141095	8667507	L1,L2,L3,L4,L5,L6,L7L12,L9,L10,L11,L13,L14,L15,L16,L17,L18,L19,L20,L21,L22,L23,L24,L25,L27,L28,L29,L30,L31,L32,L33,L34,L35,L36,S2,S3,S4,S5,S6,S7,S8,S9,S10,S11,S12,S13,S14,S15,S16,S17,S18,S19,S20,L28(2),L31(2),L31(3),L32(2),L33(2),L33(3),L36(2),S14(2),S18(2)
Helicobacter_hepaticus	0	32265499	1799146	L1,L2,L3,L4,L5,L6,L7L12,L9,L10,L11,L13,L14,L15,L16,L17,L18,L19,L20,L21,L22,L23,L24,L25,L27,L28,L29,L31,L32,L33,L34,L35,L36,S2,S3,S4,S5,S6,S7,S8,S9,S10,S11,S12,S13,S14,S15,S16,S17,S18,S19,S20,S21
Tropheryma_whipplei_Twist	0	32447382	927303	L1,L2,L3,L4,L5,L6,L7L12,L9,L10,L11,L13,L14,L15,L16,L17,L18,L19,L20,L21,L22,L23,L24,L25,L27,L28,L29,L30,L31,L32,L33,L34,L35,L36,S2,S3,S4,S5,S6,S7,S8,S9,S10,S11,S12,S13,S14,S15,S16,S17,S18,S19,S20
Pirellula_sp	0	32470666	7145576	L1,L2,L3,L4,L5,L6,L7L12,L9,L10,L11,L13,L14,L15,L16,L17,L18,L19,L20,L21,L22,L23,L24,L25,L27,L28,L29,L31,L32,L33,L35,L36,S2,S3,S4,S5,S6,S7,S8,S9,S10,S11,S12,S13,S14,S15,S16,S17,S18,S19,S20,S21
Wigglesworthia_brevipalpis	0	32490749	697724	L1,L2,L3,L4,L5,L6,L7L12,L9,L10,L11,L13,L14,L15,L16,L17,L18,L19,L20,L21,L22,L23,L24,L25,L27,L28,L29,L30,L31,L32,L33,L34,L35,L36,S2,S3,S4,S5,S6,S7,S8,S9,S10,S11,S12,S13,S14,S15,S16,S17,S18,S19,S20,S21
Haemophilus_ducreyi_35000HP	2	33151282	1698955	L1,L2,L3,L4,L5,L6,L7L12,L9,L10,L11,L13,L14,L15,L16,L17,L18,L19,L20,L21,L22,L23,L24,L25,L27,L28,L29,L30,L31,L32,L33,L34,L35,L36,S2,S3,S4,S5,S6,S7,S8,S9,S10,S11,S12,S13,S14,S15,S16,S17,S18,S19,S20,S21,L31(2),L36(2)
Prochlorococcus_marinus_CCMP1375	0	33239452	1751080	L1,L2,L3,L4,L5,L6,L7L12,L9,L10,L11,L13,L14,L15,L16,L17,L18,L19,L20,L21,L22,L23,L24,L27,L28,L29,L31,L32,L33,L34,L35,L36,S2,S3,S4,S5,S6,S7,S8,S9,S10,S11,S12,S13,S14,S15,S16,S17,S18,S19,S20,S21
Chlamydophila_pneumoniae_TW_183	0	33241335	1225935	L1,L2,L3,L4,L5,L6,L7L12,L9,L10,L11,L13,L14,L15,L16,L17,L18,L19,L20,L21,L22,L23,L24,L25,L27,L28,L29,L31,L32,L33,L34,L35,L36,S2,S3,S4,S5,S6,S7,S8,S9,S10,S11,S12,S13,S14,S15,S16,S17,S18,S19,S20,S21
Candidatus_Blochmannia_floridanus	0	33519483	705557	L1,L2,L3,L4,L5,L6,L7L12,L9,L10,L11,L13,L14,L15,L16,L17,L18,L19,L20,L21,L22,L23,L24,L25,L27,L28,L29,L30,L31,L32,L33,L34,L35,L36,S2,S3,S4,S5,S6,S7,S8,S9,S10,S11,S12,S13,S14,S15,S16,S17,S18,S19,S20,S21
Bordetella_pertussis	0	33591275	4086189	L1,L2,L3,L4,L5,L6,L7L12,L9,L10,L11,L13,L14,L15,L16,L17,L18,L19,L20,L21,L22,L23,L24,L25,L27,L28,L29,L30,L31,L32,L33,L34,L35,L36,S2,S3,S4,S5,S6,S7,S8,S9,S10,S11,S12,S13,S14,S15,S16,S17,S18,S19,S20,S21
Bordetella_parapertussis	0	33594723	4773551	L1,L2,L3,L4,L5,L6,L7L12,L9,L10,L11,L13,L14,L15,L16,L17,L18,L19,L20,L21,L22,L23,L24,L25,L27,L28,L29,L30,L31,L32,L33,L34,L35,L36,S2,S3,S4,S5,S6,S7,S8,S9,S10,S11,S12,S13,S14,S15,S16,S17,S18,S19,S20,S21
Bordetella_bronchiseptica	0	33598993	5339179	L1,L2,L3,L4,L5,L6,L7L12,L9,L10,L11,L13,L14,L15,L16,L17,L18,L19,L20,L21,L22,L23,L24,L25,L27,L28,L29,L30,L31,L32,L33,L34,L35,L36,S2,S3,S4,S5,S6,S7,S8,S9,S10,S11,S12,S13,S14,S15,S16,S17,S18,S19,S20,S21
Prochlorococcus_marinus_MED4	0	33860560	1657990	L1,L2,L3,L4,L5,L6,L7L12,L9,L10,L11,L13,L14,L15,L16,L17,L18,L19,L20,L21,L22,L23,L24,L27,L28,L29,L31,L32,L33,L34,L35,L36,S2,S3,S4,S5,S6,S7,S8,S9,S10,S11,S12,S13,S14,S15,S16,S17,S18,S19,S20,S21
Prochlorococcus_marinus_MIT9313	0	33862273	2410873	L1,L2,L3,L4,L5,L6,L7L12,L9,L10,L11,L13,L14,L15,L16,L17,L18,L19,L20,L21,L22,L23,L24,L27,L28,L29,L31,L32,L33,L34,L35,L36,S2,S3,S4,S5,S6,S7,S8,S9,S10,S11,S12,S13,S14,S15,S16,S17,S18,S19,S20,S21
Synechococcus_sp_WH8102	0	33864539	2434428	L1,L2,L3,L4,L5,L6,L7L12,L9,L10,L11,L13,L14,L15,L16,L17,L18,L19,L20,L21,L22,L23,L24,L27,L28,L29,L31,L32,L33,L34,L35,L36,S2,S3,S4,S5,S6,S7,S8,S9,S10,S11,S12,S13,S14,S15,S16,S17,S18,S19,S20,S21
Chromobacterium_violaceum	0	34495455	4751080	L1,L2,L3,L4,L5,L6,L7L12,L9,L10,L11,L13,L14,L15,L16,L17,L18,L19,L20,L21,L22,L23,L24,L25,L27,L28,L29,L30,L31,L32,L33,L34,L35,L36,S2,S3,S4,S5,S6,S7,S8,S9,S10,S11,S12,S13,S14,S15,S16,S17,S18,S19,S20,S21
Porphyromonas_gingivalis_W83	0	34539880	2343476	L1,L2,L3,L4,L5,L6,L7L12,L9,L10,L11,L13,L14,L15,L16,L17,L18,L19,L20,L21,L22,L23,L24,L25,L27,L28,L29,L30,L31,L32,L33,L34,L35,L36,S2,S3,S4,S5,S6,S7,S8,S9,S10,S11,S12,S13,S14,S15,S16,S17,S18,S19,S20,S21
Wolinella_succinogenes	0	34556458	2110355	L1,L2,L3,L4,L5,L6,L7L12,L9,L10,L11,L13,L14,L15,L16,L17,L18,L19,L20,L21,L22,L23,L24,L25,L27,L28,L29,L31,L32,L33,L34,L35,L36,S2,S3,S4,S5,S6,S7,S8,S9,S10,S11,S12,S13,S14,S15,S16,S17,S18,S19,S20,S21
Gloeobacter_violaceus	2	37519569	4659019	L1,L2,L3,L4,L5,L6,L7L12,L9,L10,L11,L13,L14,L15,L16,L17,L18,L19,L20,L21,L22,L23,L24,L25,L27,L28,L29,L31,L32,L33,L34,L35,L36,S2,S3,S4,S5,S6,S7,S8,S9,S10,S11,S12,S13,S14,S15,S16,S17,S18,S19,S20,S21,S21(2),L7L12(2)
Photorhabdus_luminescens	2	37524032	5688987	L1,L2,L3,L4,L5,L6,L7L12,L9,L10,L11,L13,L14,L15,L16,L17,L18,L19,L20,L21,L22,L23,L24,L25,L27,L28,L29,L30,L31,L32,L33,L34,L35,L36,S2,S3,S4,S5,S6,S7,S8,S9,S10,S11,S12,S13,S14,S15,S16,S17,S18,S19,S20,S21,L31(2),L36(2)
Vibrio_vulnificus_YJ016	2	37678184	3354505	L1,L2,L3,L4,L5,L6,L7L12,L9,L10,L11,L13,L14,L15,L16,L17,L18,L19,L20,L21,L22,L23,L24,L25,L27,L28,L29,L30,L31,L32,L33,L34,L35,L36,S2,S3,S4,S5,S6,S7,S8,S9,S10,S11,S12,S13,S14,S15,S16,S17,S18,S19,S20,S21,L31(2),L36(2)
Corynebacterium_diphtheriae	0	38232642	2488635	L1,L2,L3,L4,L5,L6,L7L12,L9,L10,L11,L13,L14,L15,L16,L17,L18,L19,L20,L21,L22,L23,L24,L25,L27,L28,L29,L30,L31,L32,L33,L34,L35,L36,S2,S3,S4,S5,S6,S7,S8,S9,S10,S11,S12,S13,S14,S15,S16,S17,S18,S19,S20
Rhodopseudomonas_palustris_CGA009	1	39933080	5459213	L1,L2,L3,L4,L5,L6,L7L12,L9,L10,L11,L13,L14,L15,L16,L17,L18,L19,L20,L21,L22,L23,L24,L25,L27,L28,L29,L30,L31,L32,L33,L34,L35,L36,S2,S3,S4,S5,S6,S7,S8,S9,S10,S11,S12,S13,S14,S15,S16,S17,S18,S19,S20,S21,L7ae,S21(2)
Geobacter_sulfurreducens	1	39995111	3814139	L1,L2,L3,L4,L5,L6,L7L12,L9,L10,L11,L13,L14,L15,L16,L17,L18,L19,L20,L21,L22,L23,L24,L25,L27,L28,L29,L30,L31,L32,L33,L34,L35,L36,S2,S3,S4,S5,S6,S7,S8,S9,S10,S11,S12,S13,S14,S15,S16,S17,S18,S19,S20,S21,L7ae,S21(2)
Mycobacterium_avium_paratuberculosis	5	41406098	4829781	L1,L2,L3,L4,L5,L6,L7L12,L9,L10,L11,L13,L14,L15,L16,L17,L18,L19,L20,L21,L22,L23,L24,L25,L27,L28,L29,L30,L31,L32,L33,L34,L35,L36,S2,S3,S4,S5,S6,S7,S8,S9,S10,S11,S12,S13,S14,S15,S16,S17,S18,S19,S20,L28(2),L31(2),L33(2),S14(2),S18(2)
Treponema_denticola_ATCC_35405	0	42516522	2843201	L1,L2,L3,L4,L5,L6,L7L12,L9,L10,L11,L13,L14,L15,L16,L17,L18,L19,L20,L21,L22,L23,L24,L25,L27,L28,L29,L30,L31,L32,L33,L34,L35,L36,S2,S3,S4,S5,S6,S7,S8,S9,S10,S11,S12,S13,S14,S15,S16,S17,S18,S19,S20,S21
Lactobacillus_johnsonii_NCC_533	2	42518084	1992676	L1,L2,L3,L4,L5,L6,L7L12,L9,L10,L11,L13,L14,L15,L16,L17,L18,L19,L20,L21,L22,L23,L24,L27,L28,L29,L30,L31,L32,L33,L34,L35,L36,S2,S3,S4,S5,S6,S7,S8,S9,S10,S11,S12,S13,S14,S15,S16,S17,S18,S19,S20,S21,L7ae,L33(2),S14(2)
Wolbachia_endosymbiont_of_Drosophila_melanogaster	0	42519920	1267782	L1,L2,L3,L4,L5,L6,L7L12,L9,L10,L11,L13,L14,L15,L16,L17,L18,L19,L20,L21,L22,L23,L24,L25,L27,L28,L29,L31,L32,L33,L34,L35,L36,S2,S3,S4,S5,S6,S7,S8,S9,S10,S11,S12,S13,S14,S15,S16,S17,S18,S19,S20,S21
Bdellovibrio_bacteriovorus	1	42521650	3782950	L1,L2,L3,L4,L5,L6,L7L12,L9,L10,L11,L13,L14,L15,L16,L17,L18,L19,L20,L21,L22,L23,L24,L25,L27,L28,L29,L30,L31,L32,L33,L34,L35,L36,S2,S3,S4,S5,S6,S7,S8,S9,S10,S11,S12,S13,S14,S15,S16,S17,S18,S19,S20,S21,S4(2)
Bacillus_cereus_ATCC_10987	3	42779081	5224283	L1,L2,L3,L4,L5,L6,L7L12,L9,L10,L11,L13,L14,L15,L16,L17,L18,L19,L20,L21,L22,L23,L24,L27,L28,L29,L30,L31,L32,L33,L34,L35,L36,S2,S3,S4,S5,S6,S7,S8,S9,S10,S11,S12,S13,S14,S15,S16,S17,S18,S19,S20,S21,L7ae,L7ae(2),L33(2),L33(3)
Yersinia_pestis_biovar_Microtus_91001	2	45439865	4595065	L1,L2,L3,L4,L5,L6,L7L12,L9,L10,L11,L13,L14,L15,L16,L17,L18,L19,L20,L21,L22,L23,L24,L25,L27,L28,L29,L30,L31,L32,L33,L34,L35,L36,S2,S3,S4,S5,S6,S7,S8,S9,S10,S11,S12,S13,S14,S15,S16,S17,S18,S19,S20,S21,L31(2),L36(2)
Thermus_thermophilus_HB27	0	46198308	1894877	L1,L2,L3,L4,L5,L6,L7L12,L9,L10,L11,L13,L14,L15,L16,L17,L18,L19,L20,L21,L22,L23,L24,L25,L27,L28,L29,L30,L31,L32,L33,L34,L35,L36,S2,S3,S4,S5,S6,S7,S8,S9,S10,S11,S12,S13,S14,S15,S16,S17,S18,S19,S20,S31
Parachlamydia_sp_UWE25	0	46445634	2414465	L1,L2,L3,L4,L5,L6,L7L12,L9,L10,L11,L13,L14,L15,L16,L17,L18,L19,L20,L21,L22,L23,L24,L25,L27,L28,L29,L31,L32,L33,L34,L35,L36,S2,S3,S4,S5,S6,S7,S8,S9,S10,S11,S12,S13,S14,S15,S16,S17,S18,S19,S20,S21
Desulfovibrio_vulgaris_Hildenborough	0	46562128	3570858	L1,L2,L3,L4,L5,L6,L7L12,L9,L10,L11,L13,L14,L15,L16,L17,L18,L19,L20,L21,L22,L23,L24,L25,L27,L28,L29,L30,L31,L32,L33,L34,L35,L36,S2,S3,S4,S5,S6,S7,S8,S9,S10,S11,S12,S13,S14,S15,S16,S17,S18,S19,S20,S21
Mycoplasma_mobile_163K	1	47458835	777079	L1,L2,L3,L4,L5,L6,L7L12,L9,L10,L11,L13,L14,L15,L16,L17,L18,L19,L20,L21,L22,L23,L24,L27,L28,L29,L31,L32,L33,L34,L35,L36,S2,S3,S4,S5,S6,S7,S8,S9,S10,S11,S12,S13,S14,S15,S16,S17,S18,S19,S20,L33(2)
Escherichia_coli_K_12_substr__MG1655	2	49175990	4639675	L1,L2,L3,L4,L5,L6,L7L12,L9,L10,L11,L13,L14,L15,L16,L17,L18,L19,L20,L21,L22,L23,L24,L25,L27,L28,L29,L30,L31,L32,L33,L34,L35,L36,S2,S3,S4,S5,S6,S7,S8,S9,S10,S11,S12,S13,S14,S15,S16,S17,S18,S19,S20,S21,S22,L31(2),L36(2)
Bacillus_anthracis_str_Sterne	3	49183039	5228663	L1,L2,L3,L4,L5,L6,L7L12,L9,L10,L11,L13,L14,L15,L16,L17,L18,L19,L20,L21,L22,L23,L24,L27,L28,L29,L30,L31,L32,L33,L34,L35,L36,S2,S3,S4,S5,S6,S7,S8,S9,S10,S11,S12,S13,S14,S15,S16,S17,S18,S19,S20,S21,L7ae,L7ae(2),L33(2),L33(3)
Bartonella_quintana_Toulouse	0	49473688	1581384	L1,L2,L3,L4,L5,L6,L7L12,L9,L10,L11,L13,L14,L15,L16,L17,L18,L19,L20,L21,L22,L23,L24,L25,L27,L28,L29,L30,L31,L32,L33,L34,L35,L36,S2,S3,S4,S5,S6,S7,S8,S9,S10,S11,S12,S13,S14,S15,S16,S17,S18,S19,S20,S21,L7ae
Bartonella_henselae_Houston-1	0	49474831	1931047	L1,L2,L3,L4,L5,L6,L7L12,L9,L10,L11,L13,L14,L15,L16,L17,L18,L19,L20,L21,L22,L23,L24,L25,L27,L28,L29,L30,L31,L32,L33,L34,L35,L36,S2,S3,S4,S5,S6,S7,S8,S9,S10,S11,S12,S13,S14,S15,S16,S17,S18,S19,S20,S21,L7ae
Bacillus_thuringiensis_konkukian	2	49476684	5237682	L1,L2,L3,L4,L5,L6,L7L12,L9,L10,L11,L13,L14,L15,L16,L17,L18,L19,L20,L21,L22,L23,L24,L27,L28,L29,L30,L31,L32,L33,L34,L35,L36,S2,S3,S4,S5,S6,S7,S8,S9,S10,S11,S12,S13,S14,S15,S16,S17,S18,S19,S20,S21,L7ae,L7ae(2),L33(2)
Staphylococcus_aureus_aureus_MRSA252	4	49482253	2902619	L1,L2,L3,L4,L5,L6,L7L12,L9,L10,L11,L13,L14,L15,L16,L17,L18,L19,L20,L21,L22,L23,L24,L25,L27,L28,L29,L30,L31,L32,L33,L34,L35,L36,S2,S3,S4,S5,S6,S7,S8,S9,S10,S11,S12,S13,S14,S15,S16,S17,S18,S19,S20,S21,L7ae,L7ae(2),L33(2),L33(3),S14(2)
Staphylococcus_aureus_aureus_MSSA476	4	49484912	2799802	L1,L2,L3,L4,L5,L6,L7L12,L9,L10,L11,L13,L14,L15,L16,L17,L18,L19,L20,L21,L22,L23,L24,L25,L27,L28,L29,L30,L31,L32,L33,L34,L35,L36,S2,S3,S4,S5,S6,S7,S8,S9,S10,S11,S12,S13,S14,S15,S16,S17,S18,S19,S20,S21,L7ae,L7ae(2),L33(2),L33(3),S14(2)
Acinetobacter_sp_ADP1	1	50083297	3598621	L1,L2,L3,L4,L5,L6,L7L12,L9,L10,L11,L13,L14,L15,L16,L17,L18,L19,L20,L21,L22,L23,L24,L25,L27,L28,L29,L30,L31,L32,L33,L34,L35,L36,S2,S3,S4,S5,S6,S7,S8,S9,S10,S11,S12,S13,S14,S15,S16,S17,S18,S19,S20,S21,L31(2)
Erwinia_carotovora_atroseptica_SCRI1043	2	50118965	5064019	L1,L2,L3,L4,L5,L6,L7L12,L9,L10,L11,L13,L14,L15,L16,L17,L18,L19,L20,L21,L22,L23,L24,L25,L27,L28,L29,L30,L31,L32,L33,L34,L35,L36,S2,S3,S4,S5,S6,S7,S8,S9,S10,S11,S12,S13,S14,S15,S16,S17,S18,S19,S20,S21,L31(2),L36(2)
Bacillus_anthracis_Ames_0581	3	50196905	5227419	L1,L2,L3,L4,L5,L6,L7L12,L9,L10,L11,L13,L14,L15,L16,L17,L18,L19,L20,L21,L22,L23,L24,L27,L28,L29,L30,L31,L32,L33,L34,L35,L36,S2,S3,S4,S5,S6,S7,S8,S9,S10,S11,S12,S13,S14,S15,S16,S17,S18,S19,S20,S21,L7ae,L7ae(2),L33(2),L33(3)
Mesoplasma_florum_L1	1	50364815	793224	L1,L2,L3,L4,L5,L6,L7L12,L9,L10,L11,L13,L14,L15,L16,L17,L18,L19,L20,L21,L22,L23,L24,L27,L28,L29,L31,L32,L33,L34,L35,L36,S2,S3,S4,S5,S6,S7,S8,S9,S10,S11,S12,S13,S14,S15,S16,S17,S18,S19,S20,S21,L7ae,L33(2)
Propionibacterium_acnes_KPA171202	6	50841496	2560265	L1,L2,L3,L4,L5,L6,L7L12,L9,L10,L11,L13,L14,L15,L16,L17,L18,L19,L20,L21,L22,L23,L24,L25,L27,L28,L29,L30,L31,L32,L33,L34,L35,L36,S2,S3,S4,S5,S6,S7,S8,S9,S10,S11,S12,S13,S14,S15,S16,S17,S18,S19,S20,L28(2),L31(2),L32(2),L33(2),L36(2),S14(2)
Streptococcus_pyogenes_MGAS10394	3	50913346	1899877	L1,L2,L3,L4,L5,L6,L7L12,L9,L10,L11,L13,L14,L15,L16,L17,L18,L19,L20,L21,L22,L23,L24,L27,L28,L29,L30,L31,L32,L33,L34,L35,L36,S2,S3,S4,S5,S6,S7,S8,S9,S10,S11,S12,S13,S14,S15,S16,S17,S18,S19,S20,S21,L7ae,L33(2),L33(3),S14(2)
Mycobacterium_tuberculosis_CDC1551	6	50953765	4403837	L1,L2,L3,L4,L5,L6,L7L12,L9,L10,L11,L13,L14,L15,L16,L17,L18,L19,L20,L21,L22,L23,L24,L25,L27,L28,L29,L30,L31,L32,L33,L34,L35,L36,S2,S3,S4,S5,S6,S7,S8,S9,S10,S11,S12,S13,S14,S15,S16,S17,S18,S19,S20,L28(2),L28(3),L32(2),L33(2),S14(2),S18(2)
Leifsonia_xyli_xyli_CTCB0	1	50953925	2584158	L1,L2,L3,L4,L5,L6,L7L12,L9,L10,L11,L13,L14,L15,L16,L17,L18,L19,L20,L21,L22,L23,L24,L25,L27,L28,L29,L30,L31,L32,L33,L34,L35,L36,S2,S3,S4,S5,S6,S7,S8,S9,S10,S11,S12,S13,S14,S15,S16,S17,S18,S19,S20,L36(2)
Desulfotalea_psychrophila_LSv54	0	51243852	3523383	L1,L2,L3,L4,L5,L6,L7L12,L9,L10,L11,L13,L14,L15,L16,L17,L18,L19,L20,L21,L22,L23,L24,L25,L27,L28,L29,L30,L31,L32,L33,L34,L35,L36,S2,S3,S4,S5,S6,S7,S8,S9,S10,S11,S12,S13,S14,S15,S16,S17,S18,S19,S20,S21
Rickettsia_typhi_wilmington	0	51473215	1111496	L1,L2,L3,L4,L5,L6,L7L12,L9,L10,L11,L13,L14,L15,L16,L17,L18,L19,L20,L21,L22,L23,L24,L25,L27,L28,L29,L30,L31,L32,L33,L34,L35,L36,S2,S3,S4,S5,S6,S7,S8,S9,S10,S11,S12,S13,S14,S15,S16,S17,S18,S19,S20,S21
Yersinia_pseudotuberculosis_IP32953	2	51594359	4744671	L1,L2,L3,L4,L5,L6,L7L12,L9,L10,L11,L13,L14,L15,L16,L17,L18,L19,L20,L21,L22,L23,L24,L25,L27,L28,L29,L30,L31,L32,L33,L34,L35,L36,S2,S3,S4,S5,S6,S7,S8,S9,S10,S11,S12,S13,S14,S15,S16,S17,S18,S19,S20,S21,L31(2),L36(2)
Borrelia_garinii_PBi	0	51598263	904246	L1,L2,L3,L4,L5,L6,L7L12,L9,L10,L11,L13,L14,L15,L16,L17,L18,L19,L20,L21,L22,L23,L24,L25,L27,L28,L29,L30,L31,L32,L33,L34,L35,L36,S2,S3,S4,S5,S6,S7,S8,S9,S10,S11,S12,S13,S14,S15,S16,S17,S18,S19,S20,S21
Symbiobacterium_thermophilum_IAM14863	3	51891138	3566135	L1,L2,L3,L4,L5,L6,L7L12,L9,L10,L11,L13,L14,L15,L16,L17,L18,L19,L20,L21,L22,L23,L24,L25,L27,L28,L29,L30,L31,L32,L33,L34,L35,L36,S2,S3,S4,S5,S6,S7,S8,S9,S10,S11,S12,S13,S14,S15,S16,S17,S18,S19,S20,S21,L7ae,L25(2),L7ae(2),S4(2)
Bacillus_cereus_ZK	3	52140164	5300915	L1,L2,L3,L4,L5,L6,L7L12,L9,L10,L11,L13,L14,L15,L16,L17,L18,L19,L20,L21,L22,L23,L24,L27,L28,L29,L30,L31,L32,L33,L34,L35,L36,S2,S3,S4,S5,S6,S7,S8,S9,S10,S11,S12,S13,S14,S15,S16,S17,S18,S19,S20,S21,L7ae,L7ae(2),L33(2),L33(3)
Mannheimia_succiniciproducens_MBEL55E	0	52424055	2314078	L1,L2,L3,L4,L5,L6,L7L12,L9,L10,L11,L13,L14,L15,L16,L17,L18,L19,L20,L21,L22,L23,L24,L25,L27,L28,L29,L30,L31,L32,L33,L34,L35,L36,S2,S3,S4,S5,S6,S7,S8,S9,S10,S11,S12,S13,S14,S15,S16,S17,S18,S19,S20,S21
Bacillus_licheniformis_DSM_13	6	52783855	4222645	L1,L2,L3,L4,L5,L6,L7L12,L9,L10,L11,L13,L14,L15,L16,L17,L18,L19,L20,L21,L22,L23,L24,L25,L27,L28,L29,L30,L31,L32,L33,L34,L35,L36,S2,S3,S4,S5,S6,S7,S8,S9,S10,S11,S12,S13,S14,S15,S16,S17,S18,S19,S20,S21,L7ae,L7ae(2),L31(2),L33(2),L33(3),S14(2),S14(3)
Legionella_pneumophila_Philadelphia_1	0	52840256	3397754	L1,L2,L3,L4,L5,L6,L7L12,L9,L10,L11,L13,L14,L15,L16,L17,L18,L19,L20,L21,L22,L23,L24,L25,L27,L28,L29,L30,L31,L32,L33,L34,L35,L36,S2,S3,S4,S5,S6,S7,S8,S9,S10,S11,S12,S13,S14,S15,S16,S17,S18,S19,S20,S21
Bacteroides_fragilis_YCH46	0	53711291	5277274	L1,L2,L3,L4,L5,L6,L7L12,L9,L10,L11,L13,L14,L15,L16,L17,L18,L19,L20,L21,L22,L23,L24,L25,L27,L28,L29,L30,L31,L32,L33,L34,L35,L36,S2,S3,S4,S5,S6,S7,S8,S9,S10,S11,S12,S13,S14,S15,S16,S17,S18,S19,S20,S21
Mycoplasma_hyopneumoniae_232	1	54019969	892758	L1,L2,L3,L4,L5,L6,L7L12,L9,L10,L11,L13,L14,L15,L16,L17,L18,L19,L20,L21,L22,L23,L24,L27,L28,L29,L31,L32,L33,L34,L35,L36,S2,S3,S4,S5,S6,S7,S8,S9,S10,S11,S12,S13,S14,S15,S16,S17,S18,S19,S20,L33(2)
Nocardia_farcinica_IFM10152	6	54021964	6021225	L1,L2,L3,L4,L5,L6,L7L12,L9,L10,L11,L13,L14,L15,L16,L17,L18,L19,L20,L21,L22,L23,L24,L25,L27,L28,L29,L30,L31,L32,L33,L34,L35,L36,S2,S3,S4,S5,S6,S7,S8,S9,S10,S11,S12,S13,S14,S15,S16,S17,S18,S19,S20,L28(2),L31(2),L32(2),L33(2),S14(2),S18(2)
Legionella_pneumophila_Lens	0	54292964	3345687	L1,L2,L3,L4,L5,L6,L7L12,L9,L10,L11,L13,L14,L15,L16,L17,L18,L19,L20,L21,L22,L23,L24,L25,L27,L28,L29,L30,L31,L32,L33,L34,L35,L36,S2,S3,S4,S5,S6,S7,S8,S9,S10,S11,S12,S13,S14,S15,S16,S17,S18,S19,S20,S21
Legionella_pneumophila_Paris	0	54295983	3503610	L1,L2,L3,L4,L5,L6,L7L12,L9,L10,L11,L13,L14,L15,L16,L17,L18,L19,L20,L21,L22,L23,L24,L25,L27,L28,L29,L30,L31,L32,L33,L34,L35,L36,S2,S3,S4,S5,S6,S7,S8,S9,S10,S11,S12,S13,S14,S15,S16,S17,S18,S19,S20,S21
Photobacterium_profundum_SS9	1	54307237	4085304	L1,L2,L3,L4,L5,L6,L7L12,L9,L10,L11,L13,L14,L15,L16,L17,L18,L19,L20,L21,L22,L23,L24,L25,L27,L28,L29,L30,L31,L32,L33,L34,L35,L36,S2,S3,S4,S5,S6,S7,S8,S9,S10,S11,S12,S13,S14,S15,S16,S17,S18,S19,S20,S21,L36(2)
Streptococcus_thermophilus_LMG_18311	2	55820103	1796846	L1,L2,L3,L4,L5,L6,L7L12,L9,L10,L11,L13,L14,L15,L16,L17,L18,L19,L20,L21,L22,L23,L24,L27,L28,L29,L30,L31,L32,L33,L34,L35,L36,S2,S3,S4,S5,S6,S7,S8,S9,S10,S11,S12,S13,S14,S15,S16,S17,S18,S19,S20,S21,L7ae,L33(2),L33(3)
Streptococcus_thermophilus_CNRZ1066	2	55821993	1796226	L1,L2,L3,L4,L5,L6,L7L12,L9,L10,L11,L13,L14,L15,L16,L17,L18,L19,L20,L21,L22,L23,L24,L27,L28,L29,L30,L31,L32,L33,L34,L35,L36,S2,S3,S4,S5,S6,S7,S8,S9,S10,S11,S12,S13,S14,S15,S16,S17,S18,S19,S20,S21,L7ae,L33(2),L33(3)
Thermus_thermophilus_HB8	0	55979969	1849742	L1,L2,L3,L4,L5,L6,L7L12,L9,L10,L11,L13,L14,L15,L16,L17,L18,L19,L20,L21,L22,L23,L24,L25,L27,L28,L29,L30,L31,L32,L33,L34,L35,L36,S2,S3,S4,S5,S6,S7,S8,S9,S10,S11,S12,S13,S14,S15,S16,S17,S18,S19,S20,S31
Salmonella_enterica_Paratypi_ATCC_9150	2	56412276	4585229	L1,L2,L3,L4,L5,L6,L7L12,L9,L10,L11,L13,L14,L15,L16,L17,L18,L19,L20,L21,L22,L23,L24,L25,L27,L28,L29,L30,L31,L32,L33,L34,L35,L36,S2,S3,S4,S5,S6,S7,S8,S9,S10,S11,S12,S13,S14,S15,S16,S17,S18,S19,S20,S21,S22,L31(2),L36(2)
Anaplasma_marginale_St_Maries	0	56416370	1197687	L1,L2,L3,L4,L5,L6,L7L12,L9,L10,L11,L13,L14,L15,L16,L17,L18,L19,L20,L21,L22,L23,L24,L25,L27,L28,L29,L31,L32,L33,L34,L35,L36,S2,S3,S4,S5,S6,S7,S8,S9,S10,S11,S12,S13,S14,S15,S16,S17,S18,S19,S20,S21
Geobacillus_kaustophilus_HTA426	2	56418535	3544776	L1,L2,L3,L4,L5,L6,L7L12,L9,L10,L11,L13,L14,L15,L16,L17,L18,L19,L20,L21,L22,L23,L24,L25,L27,L28,L29,L30,L31,L32,L33,L34,L35,L36,S2,S3,S4,S5,S6,S7,S8,S9,S10,S11,S12,S13,S14,S15,S16,S17,S18,S19,S20,S21,L7ae,L7ae(2),L33(2)
Idiomarina_loihiensis_L2TR	0	56459112	2839318	L1,L2,L3,L4,L5,L6,L7L12,L9,L10,L11,L13,L14,L15,L16,L17,L18,L19,L20,L21,L22,L23,L24,L25,L27,L28,L29,L30,L31,L32,L33,L34,L35,L36,S2,S3,S4,S5,S6,S7,S8,S9,S10,S11,S12,S13,S14,S15,S16,S17,S18,S19,S20,S21
Aromatoleum_aromaticum_EbN1	0	56475432	4296230	L1,L2,L3,L4,L5,L6,L7L12,L9,L10,L11,L13,L14,L15,L16,L17,L18,L19,L20,L21,L22,L23,L24,L25,L27,L28,L29,L30,L31,L32,L33,L34,L35,L36,S2,S3,S4,S5,S6,S7,S8,S9,S10,S11,S12,S13,S14,S15,S16,S17,S18,S19,S20,S21
Ruegeria_pomeroyi_DSS_3	0	56694928	4109442	L1,L2,L3,L4,L5,L6,L7L12,L9,L10,L11,L13,L14,L15,L16,L17,L18,L19,L20,L21,L22,L23,L24,L25,L27,L28,L29,L30,L31,L32,L33,L34,L35,L36,S2,S3,S4,S5,S6,S7,S8,S9,S10,S11,S12,S13,S14,S15,S16,S17,S18,S19,S20,S21,L7ae
Synechococcus_elongatus_PCC_6301	0	56750010	2696255	L1,L2,L3,L4,L5,L6,L7L12,L9,L10,L11,L13,L14,L15,L16,L17,L18,L19,L20,L21,L22,L23,L24,L27,L28,L29,L31,L32,L33,L34,L35,L36,S2,S3,S4,S5,S6,S7,S8,S9,S10,S11,S12,S13,S14,S15,S16,S17,S18,S19,S20,S21
Bacillus_clausii_KSM-K16	3	56961782	4303871	L1,L2,L3,L4,L5,L6,L7L12,L9,L10,L11,L13,L14,L15,L16,L17,L18,L19,L20,L21,L22,L23,L24,L25,L27,L28,L29,L30,L31,L32,L33,L34,L35,L36,S2,S3,S4,S5,S6,S7,S8,S9,S10,S11,S12,S13,S14,S15,S16,S17,S18,S19,S20,S21,L7ae,L7ae(2),L33(2),S14(2)
Xylella_fastidiosa	0	57014152	2679306	L1,L2,L3,L4,L5,L6,L7L12,L9,L10,L11,L13,L14,L15,L16,L17,L18,L19,L20,L21,L22,L23,L24,L25,L27,L28,L29,L30,L31,L32,L33,L34,L35,L36,S2,S3,S4,S5,S6,S7,S8,S9,S10,S11,S12,S13,S14,S15,S16,S17,S18,S19,S20,S21,S31
Mycobacterium_tuberculosis_H37Rv	5	57116681	4411532	L1,L2,L3,L4,L5,L6,L7L12,L9,L10,L11,L13,L14,L15,L16,L17,L18,L19,L20,L21,L22,L23,L24,L25,L27,L28,L29,L30,L31,L32,L33,L34,L35,L36,S2,S3,S4,S5,S6,S7,S8,S9,S10,S11,S12,S13,S14,S15,S16,S17,S18,S19,S20,L28(2),L28(3),L33(2),S14(2),S18(2)
Mesorhizobium_loti	0	57165207	7036071	L1,L2,L3,L4,L5,L6,L7L12,L9,L10,L11,L13,L14,L15,L16,L17,L18,L19,L20,L21,L22,L23,L24,L25,L27,L28,L29,L30,L31,L32,L33,L34,L35,L36,S2,S3,S4,S5,S6,S7,S8,S9,S10,S11,S12,S13,S14,S15,S16,S17,S18,S19,S20,S21,L7ae
Dehalococcoides_ethenogenes_195	0	57233530	1469720	L1,L2,L3,L4,L5,L6,L7L12,L9,L10,L11,L13,L14,L15,L16,L17,L18,L19,L20,L21,L22,L23,L24,L25,L27,L28,L29,L30,L31,L32,L33,L34,L35,L36,S2,S3,S4,S5,S6,S7,S8,S9,S10,S11,S12,S13,S14,S15,S16,S17,S18,S19,S20,S21
Campylobacter_jejuni_RM1221	0	57236892	1777831	L1,L2,L3,L4,L5,L6,L7L12,L9,L10,L11,L13,L14,L15,L16,L17,L18,L19,L20,L21,L22,L23,L24,L25,L27,L28,L29,L31,L32,L33,L34,L35,L36,S2,S3,S4,S5,S6,S7,S8,S9,S10,S11,S12,S13,S14,S15,S16,S17,S18,S19,S20,S21
Ehrlichia_ruminantium_Welgevonden_UPSA	0	57238731	1516355	L1,L2,L3,L4,L5,L6,L7L12,L9,L10,L11,L13,L14,L15,L16,L17,L18,L19,L20,L21,L22,L23,L24,L25,L27,L28,L29,L31,L32,L33,L34,L35,L36,S2,S3,S4,S5,S6,S7,S8,S9,S10,S11,S12,S13,S14,S15,S16,S17,S18,S19,S20,S21
Bacillus_halodurans	3	57596592	4202352	L1,L2,L3,L4,L5,L6,L7L12,L9,L10,L11,L13,L14,L15,L16,L17,L18,L19,L20,L21,L22,L23,L24,L25,L27,L28,L29,L30,L31,L32,L33,L34,L35,L36,S2,S3,S4,S5,S6,S7,S8,S9,S10,S11,S12,S13,S14,S15,S16,S17,S18,S19,S20,S21,L7ae,L7ae(2),L11(2),L33(2)
Staphylococcus_aureus_Mu50	4	57634611	2878529	L1,L2,L3,L4,L5,L6,L7L12,L9,L10,L11,L13,L14,L15,L16,L17,L18,L19,L20,L21,L22,L23,L24,L25,L27,L28,L29,L30,L31,L32,L33,L34,L35,L36,S2,S3,S4,S5,S6,S7,S8,S9,S10,S11,S12,S13,S14,S15,S16,S17,S18,S19,S20,S21,L7ae,L7ae(2),L33(2),L33(3),S14(2)
Staphylococcus_epidermidis_RP62A	4	57865352	2616530	L1,L2,L3,L4,L5,L6,L7L12,L9,L10,L11,L13,L14,L15,L16,L17,L18,L19,L20,L21,L22,L23,L24,L25,L27,L28,L29,L30,L31,L32,L33,L34,L35,L36,S2,S3,S4,S5,S6,S7,S8,S9,S10,S11,S12,S13,S14,S15,S16,S17,S18,S19,S20,S21,L7ae,L7ae(2),L33(2),L33(3),S14(2)
Chlamydophila_pneumoniae_AR39	0	58021288	1229853	L1,L2,L3,L4,L5,L6,L7L12,L9,L10,L11,L13,L14,L15,L16,L17,L18,L19,L20,L21,L22,L23,L24,L25,L27,L28,L29,L31,L32,L33,L34,L35,L36,S2,S3,S4,S5,S6,S7,S8,S9,S10,S11,S12,S13,S14,S15,S16,S17,S18,S19,S20,S21
Corynebacterium_glutamicum_ATCC_13032_Kitasato	0	58036263	3309401	L1,L2,L3,L4,L5,L6,L7L12,L9,L10,L11,L13,L14,L15,L16,L17,L18,L19,L20,L21,L22,L23,L24,L25,L27,L28,L29,L30,L31,L32,L33,L34,L35,L36,S2,S3,S4,S5,S6,S7,S8,S9,S10,S11,S12,S13,S14,S15,S16,S17,S18,S19,S20
Bifidobacterium_longum	0	58036264	2256640	L1,L2,L3,L4,L5,L6,L7L12,L9,L10,L11,L13,L14,L15,L16,L17,L18,L19,L20,L21,L22,L23,L24,L25,L27,L28,L29,L30,L31,L32,L33,L34,L35,L36,S2,S3,S4,S5,S6,S7,S8,S9,S10,S11,S12,S13,S14,S15,S16,S17,S18,S19,S20
Gluconobacter_oxydans_621H	0	58038491	2702173	L1,L2,L3,L4,L5,L6,L7L12,L9,L10,L11,L13,L14,L15,L16,L17,L18,L19,L20,L21,L22,L23,L24,L25,L27,L28,L29,L30,L31,L32,L33,L34,L35,L36,S2,S3,S4,S5,S6,S7,S8,S9,S10,S11,S12,S13,S14,S15,S16,S17,S18,S19,S20,S21,L7ae
Ehrlichia_ruminantium_str._Welgevonden_CIRAD	0	58578664	1512977	L1,L2,L3,L4,L5,L6,L7L12,L9,L10,L11,L13,L14,L15,L16,L17,L18,L19,L20,L21,L22,L23,L24,L25,L27,L28,L29,L31,L32,L33,L34,L35,L36,S2,S3,S4,S5,S6,S7,S8,S9,S10,S11,S12,S13,S14,S15,S16,S17,S18,S19,S20,S21
Xanthomonas_oryzae_KACC10331	0	58579623	4941439	L1,L2,L3,L4,L5,L6,L7L12,L9,L10,L11,L13,L14,L15,L16,L17,L18,L19,L20,L21,L22,L23,L24,L25,L27,L28,L29,L30,L31,L32,L33,L34,L35,L36,S2,S3,S4,S5,S6,S7,S8,S9,S10,S11,S12,S13,S14,S15,S16,S17,S18,S19,S20,S21,S31
Wolbachia_endosymbiont_of_Brugia_malayi_TRS	0	58584261	1080084	L1,L2,L3,L4,L5,L6,L7L12,L9,L10,L11,L13,L14,L15,L16,L17,L18,L19,L20,L21,L22,L23,L24,L25,L27,L28,L29,L31,L32,L33,L34,L35,L36,S2,S3,S4,S5,S6,S7,S8,S9,S10,S11,S12,S13,S14,S15,S16,S17,S18,S19,S20,S21
Ehrlichia_ruminantium_Gardel	0	58616727	1499920	L1,L2,L3,L4,L5,L6,L7L12,L9,L10,L11,L13,L14,L15,L16,L17,L18,L19,L20,L21,L22,L23,L24,L25,L27,L28,L29,L31,L32,L33,L34,L35,L36,S2,S3,S4,S5,S6,S7,S8,S9,S10,S11,S12,S13,S14,S15,S16,S17,S18,S19,S20,S21
Neisseria_gonorrhoeae_FA_1090	2	59800473	2153922	L1,L2,L3,L4,L5,L6,L7L12,L9,L10,L11,L13,L14,L15,L16,L17,L18,L19,L20,L21,L22,L23,L24,L25,L27,L28,L29,L30,L31,L32,L33,L34,L35,L36,S2,S3,S4,S5,S6,S7,S8,S9,S10,S11,S12,S13,S14,S15,S16,S17,S18,S19,S20,S21,L31(2),L36(2)
Bacteroides_fragilis_NCTC_9434	0	60679597	5205140	L1,L2,L3,L4,L5,L6,L7L12,L9,L10,L11,L13,L14,L15,L16,L17,L18,L19,L20,L21,L22,L23,L24,L25,L27,L28,L29,L30,L31,L32,L33,L34,L35,L36,S2,S3,S4,S5,S6,S7,S8,S9,S10,S11,S12,S13,S14,S15,S16,S17,S18,S19,S20,S21
Salmonella_enterica_Choleraesuis	2	62178570	4755700	L1,L2,L3,L4,L5,L6,L7L12,L9,L10,L11,L13,L14,L15,L16,L17,L18,L19,L20,L21,L22,L23,L24,L25,L27,L28,L29,L30,L31,L32,L33,L34,L35,L36,S2,S3,S4,S5,S6,S7,S8,S9,S10,S11,S12,S13,S14,S15,S16,S17,S18,S19,S20,S21,S22,L31(2),L36(2)
Chlamydophila_abortus_S26_3	0	62184647	1144377	L1,L2,L3,L4,L5,L6,L7L12,L9,L10,L11,L13,L14,L15,L16,L17,L18,L19,L20,L21,L22,L23,L24,L25,L27,L28,L29,L31,L32,L33,L34,L35,L36,S2,S3,S4,S5,S6,S7,S8,S9,S10,S11,S12,S13,S14,S15,S16,S17,S18,S19,S20,S21
Corynebacterium_glutamicum_ATCC_13032_Bielefeld	0	62388892	3282708	L1,L2,L3,L4,L5,L6,L7L12,L9,L10,L11,L13,L14,L15,L16,L17,L18,L19,L20,L21,L22,L23,L24,L25,L27,L28,L29,L30,L31,L32,L33,L34,L35,L36,S2,S3,S4,S5,S6,S7,S8,S9,S10,S11,S12,S13,S14,S15,S16,S17,S18,S19,S20
Pseudomonas_syringae_pv_B728a	1	66043271	6093698	L1,L2,L3,L4,L5,L6,L7L12,L9,L10,L11,L13,L14,L15,L16,L17,L18,L19,L20,L21,L22,L23,L24,L25,L27,L28,L29,L30,L31,L32,L33,L34,L35,L36,S2,S3,S4,S5,S6,S7,S8,S9,S10,S11,S12,S13,S14,S15,S16,S17,S18,S19,S20,S21,L31(2)
Xanthomonas_campestris_8004	0	66766352	5148708	L1,L2,L3,L4,L5,L6,L7L12,L9,L10,L11,L13,L14,L15,L16,L17,L18,L19,L20,L21,L22,L23,L24,L25,L27,L28,L29,L30,L31,L32,L33,L34,L35,L36,S2,S3,S4,S5,S6,S7,S8,S9,S10,S11,S12,S13,S14,S15,S16,S17,S18,S19,S20,S21,S31
Rickettsia_felis_URRWXCal2	0	67458392	1485148	L1,L2,L3,L4,L5,L6,L7L12,L9,L10,L11,L13,L14,L15,L16,L17,L18,L19,L20,L21,L22,L23,L24,L25,L27,L28,L29,L30,L31,L32,L33,L34,L35,L36,S2,S3,S4,S5,S6,S7,S8,S9,S10,S11,S12,S13,S14,S15,S16,S17,S18,S19,S20,S21
Corynebacterium_jeikeium_K411	0	68535062	2462499	L1,L2,L3,L4,L5,L6,L7L12,L9,L10,L11,L13,L14,L15,L16,L17,L18,L19,L20,L21,L22,L23,L24,L25,L27,L28,L29,L30,L31,L32,L33,L34,L35,L36,S2,S3,S4,S5,S6,S7,S8,S9,S10,S11,S12,S13,S14,S15,S16,S17,S18,S19,S20
Staphylococcus_haemolyticus	4	70725001	2685015	L1,L2,L3,L4,L5,L6,L7L12,L9,L10,L11,L13,L14,L15,L16,L17,L18,L19,L20,L21,L22,L23,L24,L25,L27,L28,L29,L30,L31,L32,L33,L34,L35,L36,S2,S3,S4,S5,S6,S7,S8,S9,S10,S11,S12,S13,S14,S15,S16,S17,S18,S19,S20,S21,L7ae,L7ae(2),L33(2),L33(3),S14(2)
Pseudomonas_fluorescens_Pf-5	2	70728250	7074893	L1,L2,L3,L4,L5,L6,L7L12,L9,L10,L11,L13,L14,L15,L16,L17,L18,L19,L20,L21,L22,L23,L24,L25,L27,L28,L29,L30,L31,L32,L33,L34,L35,L36,S2,S3,S4,S5,S6,S7,S8,S9,S10,S11,S12,S13,S14,S15,S16,S17,S18,S19,S20,S21,L31(2),L36(2)
Psychrobacter_arcticum_273-4	0	71064581	2650701	L1,L2,L3,L4,L5,L6,L7L12,L9,L10,L11,L13,L14,L15,L16,L17,L18,L19,L20,L21,L22,L23,L24,L25,L27,L28,L29,L30,L31,L32,L33,L34,L35,L36,S2,S3,S4,S5,S6,S7,S8,S9,S10,S11,S12,S13,S14,S15,S16,S17,S18,S19,S20,S21
Candidatus_Pelagibacter_ubique_HTCC1062	0	71082709	1308759	L1,L2,L3,L4,L5,L6,L7L12,L9,L10,L11,L13,L14,L15,L16,L17,L18,L19,L20,L21,L22,L23,L24,L25,L27,L28,L29,L31,L32,L33,L34,L35,L36,S2,S3,S4,S5,S6,S7,S8,S9,S10,S11,S12,S13,S14,S15,S16,S17,S18,S19,S20,S21
Colwellia_psychrerythraea_34H	0	71277742	5373180	L1,L2,L3,L4,L5,L6,L7L12,L9,L10,L11,L13,L14,L15,L16,L17,L18,L19,L20,L21,L22,L23,L24,L25,L27,L28,L29,L30,L31,L32,L33,L34,L35,L36,S2,S3,S4,S5,S6,S7,S8,S9,S10,S11,S12,S13,S14,S15,S16,S17,S18,S19,S20,S21
Pseudomonas_syringae_phaseolicola_1448A	1	71733195	5928787	L1,L2,L3,L4,L5,L6,L7L12,L9,L10,L11,L13,L14,L15,L16,L17,L18,L19,L20,L21,L22,L23,L24,L25,L27,L28,L29,L30,L31,L32,L33,L34,L35,L36,S2,S3,S4,S5,S6,S7,S8,S9,S10,S11,S12,S13,S14,S15,S16,S17,S18,S19,S20,S21,L31(2)
Candidatus_Blochmannia_pennsylvanicus_BPEN	0	71891793	791654	L1,L2,L3,L4,L5,L6,L7L12,L9,L10,L11,L13,L14,L15,L16,L17,L18,L19,L20,L21,L22,L23,L24,L25,L27,L28,L29,L31,L32,L33,L34,L35,L36,S2,S3,S4,S5,S6,S7,S8,S9,S10,S11,S12,S13,S14,S15,S16,S17,S18,S19,S20,S21
Mycoplasma_hyopneumoniae_J	1	71893359	897405	L1,L2,L3,L4,L5,L6,L7L12,L9,L10,L11,L13,L14,L15,L16,L17,L18,L19,L20,L21,L22,L23,L24,L27,L28,L29,L31,L32,L33,L34,L35,L36,S2,S3,S4,S5,S6,S7,S8,S9,S10,S11,S12,S13,S14,S15,S16,S17,S18,S19,S20,L33(2)
Mycoplasma_synoviae_53	1	71894025	799476	L1,L2,L3,L4,L5,L6,L7L12,L9,L10,L11,L13,L14,L15,L16,L17,L18,L19,L20,L21,L22,L23,L24,L27,L28,L29,L31,L32,L33,L34,L35,L36,S2,S3,S4,S5,S6,S7,S8,S9,S10,S11,S12,S13,S14,S15,S16,S17,S18,S19,S20,L33(2)
Streptococcus_pyogenes_MGAS6180	3	71902667	1897573	L1,L2,L3,L4,L5,L6,L7L12,L9,L10,L11,L13,L14,L15,L16,L17,L18,L19,L20,L21,L22,L23,L24,L27,L28,L29,L30,L31,L32,L33,L34,L35,L36,S2,S3,S4,S5,S6,S7,S8,S9,S10,S11,S12,S13,S14,S15,S16,S17,S18,S19,S20,S21,L7ae,L33(2),L33(3),S14(2)
Dechloromonas_aromatica_RCB	0	71905642	4501104	L1,L2,L3,L4,L5,L6,L7L12,L9,L10,L11,L13,L14,L15,L16,L17,L18,L19,L20,L21,L22,L23,L24,L25,L27,L28,L29,L30,L31,L32,L33,L34,L35,L36,S2,S3,S4,S5,S6,S7,S8,S9,S10,S11,S12,S13,S14,S15,S16,S17,S18,S19,S20,S21
Streptococcus_pyogenes_MGAS5005	3	71909814	1838554	L1,L2,L3,L4,L5,L6,L7L12,L9,L10,L11,L13,L14,L15,L16,L17,L18,L19,L20,L21,L22,L23,L24,L27,L28,L29,L30,L31,L32,L33,L34,L35,L36,S2,S3,S4,S5,S6,S7,S8,S9,S10,S11,S12,S13,S14,S15,S16,S17,S18,S19,S20,S21,L7ae,L33(2),L33(3),S14(2)
Mycoplasma_hyopneumoniae_7448	1	72080342	920079	L1,L2,L3,L4,L5,L6,L7L12,L9,L10,L11,L13,L14,L15,L16,L17,L18,L19,L20,L21,L22,L23,L24,L27,L28,L29,L31,L32,L33,L34,L35,L36,S2,S3,S4,S5,S6,S7,S8,S9,S10,S11,S12,S13,S14,S15,S16,S17,S18,S19,S20,L33(2)
Thermobifida_fusca_YX	0	72160406	3642249	L1,L2,L3,L4,L5,L6,L7L12,L9,L10,L11,L13,L14,L15,L16,L17,L18,L19,L20,L21,L22,L23,L24,L25,L27,L28,L29,L30,L31,L32,L33,L34,L35,L36,S2,S3,S4,S5,S6,S7,S8,S9,S10,S11,S12,S13,S14,S15,S16,S17,S18,S19,S20
Staphylococcus_saprophyticus	4	73661309	2516575	L1,L2,L3,L4,L5,L6,L7L12,L9,L10,L11,L13,L14,L15,L16,L17,L18,L19,L20,L21,L22,L23,L24,L25,L27,L28,L29,L30,L31,L32,L33,L34,L35,L36,S2,S3,S4,S5,S6,S7,S8,S9,S10,S11,S12,S13,S14,S15,S16,S17,S18,S19,S20,S21,L7ae,L7ae(2),L33(2),L33(3),S14(2)
Ehrlichia_canis_Jake	0	73666633	1315030	L1,L2,L3,L4,L5,L6,L7L12,L9,L10,L11,L13,L14,L15,L16,L17,L18,L19,L20,L21,L22,L23,L24,L25,L27,L28,L29,L31,L32,L33,L34,L35,L36,S2,S3,S4,S5,S6,S7,S8,S9,S10,S11,S12,S13,S14,S15,S16,S17,S18,S19,S20,S21
Dehalococcoides_CBDB1	0	73747956	1395502	L1,L2,L3,L4,L5,L6,L7L12,L9,L10,L11,L13,L14,L15,L16,L17,L18,L19,L20,L21,L22,L23,L24,L25,L27,L28,L29,L30,L31,L32,L33,L34,L35,L36,S2,S3,S4,S5,S6,S7,S8,S9,S10,S11,S12,S13,S14,S15,S16,S17,S18,S19,S20,S21
Shigella_sonnei_Ss046	0	74310614	4825265	L1,L2,L3,L4,L5,L6,L7L12,L9,L10,L11,L13,L14,L15,L16,L17,L18,L19,L20,L21,L22,L23,L24,L25,L27,L28,L29,L30,L31,L32,L33,L34,L35,L36,S2,S3,S4,S5,S6,S7,S8,S9,S10,S11,S12,S13,S14,S15,S16,S17,S18,S19,S20,S21,S22
Thiobacillus_denitrificans_ATCC_25259	0	74316018	2909809	L1,L2,L3,L4,L5,L6,L7L12,L9,L10,L11,L13,L14,L15,L16,L17,L18,L19,L20,L21,L22,L23,L24,L25,L27,L28,L29,L30,L31,L32,L33,L34,L35,L36,S2,S3,S4,S5,S6,S7,S8,S9,S10,S11,S12,S13,S14,S15,S16,S17,S18,S19,S20,S21
Nitrobacter_winogradskyi_Nb-255	0	75674199	3402093	L1,L2,L3,L4,L5,L6,L7L12,L9,L10,L11,L13,L14,L15,L16,L17,L18,L19,L20,L21,L22,L23,L24,L25,L27,L28,L29,L30,L31,L32,L33,L34,L35,L36,S2,S3,S4,S5,S6,S7,S8,S9,S10,S11,S12,S13,S14,S15,S16,S17,S18,S19,S20,S21,L7ae
Anabaena_variabilis_ATCC_29413	2	75906225	6365727	L1,L2,L3,L4,L5,L6,L7L12,L9,L10,L11,L13,L14,L15,L16,L17,L18,L19,L20,L21,L22,L23,L24,L25,L27,L28,L29,L31,L32,L33,L34,L35,L36,S2,S3,S4,S5,S6,S7,S8,S9,S10,S11,S12,S13,S14,S15,S16,S17,S18,S19,S20,S21,S21(2),S21(3)
Streptococcus_agalactiae_A909	3	76786714	2127839	L1,L2,L3,L4,L5,L6,L7L12,L9,L10,L11,L13,L14,L15,L16,L17,L18,L19,L20,L21,L22,L23,L24,L27,L28,L29,L30,L31,L32,L33,L34,L35,L36,S2,S3,S4,S5,S6,S7,S8,S9,S10,S11,S12,S13,S14,S15,S16,S17,S18,S19,S20,S21,L7ae,L33(2),L33(3),S14(2)
Chlamydia_trachomatis_A_HAR-13	0	76788711	1044459	L1,L2,L3,L4,L5,L6,L7L12,L9,L10,L11,L13,L14,L15,L16,L17,L18,L19,L20,L21,L22,L23,L24,L25,L27,L28,L29,L31,L32,L33,L34,L35,L36,S2,S3,S4,S5,S6,S7,S8,S9,S10,S11,S12,S13,S14,S15,S16,S17,S18,S19,S20,S21
Methylococcus_capsulatus_Bath	0	77128441	3304561	L1,L2,L3,L4,L5,L6,L7L12,L9,L10,L11,L13,L14,L15,L16,L17,L18,L19,L20,L21,L22,L23,L24,L25,L27,L28,L29,L30,L31,L32,L33,L34,L35,L36,S2,S3,S4,S5,S6,S7,S8,S9,S10,S11,S12,S13,S14,S15,S16,S17,S18,S19,S20,S21
Nitrosococcus_oceani_ATCC_19707	0	77163561	3481691	L1,L2,L3,L4,L5,L6,L7L12,L9,L10,L11,L13,L14,L15,L16,L17,L18,L19,L20,L21,L22,L23,L24,L25,L27,L28,L29,L30,L31,L32,L33,L34,L35,L36,S2,S3,S4,S5,S6,S7,S8,S9,S10,S11,S12,S13,S14,S15,S16,S17,S18,S19,S20,S21
Neisseria_meningitidis_MC58	2	77358697	2272360	L1,L2,L3,L4,L5,L6,L7L12,L9,L10,L11,L13,L14,L15,L16,L17,L18,L19,L20,L21,L22,L23,L24,L25,L27,L28,L29,L30,L31,L32,L33,L34,L35,L36,S2,S3,S4,S5,S6,S7,S8,S9,S10,S11,S12,S13,S14,S15,S16,S17,S18,S19,S20,S21,L31(2),L36(2)
Coxiella_burnetii	0	77358712	1995281	L1,L2,L3,L4,L5,L6,L7L12,L9,L10,L11,L13,L14,L15,L16,L17,L18,L19,L20,L21,L22,L23,L24,L25,L27,L28,L29,L30,L31,L32,L33,L34,L35,L36,S2,S3,S4,S5,S6,S7,S8,S9,S10,S11,S12,S13,S14,S15,S16,S17,S18,S19,S20,S21
Carboxydothermus_hydrogenoformans_Z-2901	1	78042616	2401520	L1,L2,L3,L4,L5,L6,L7L12,L9,L10,L11,L13,L14,L15,L16,L17,L18,L19,L20,L21,L22,L23,L24,L25,L27,L28,L29,L30,L31,L32,L33,L34,L35,L36,S2,S3,S4,S5,S6,S7,S8,S9,S10,S11,S12,S13,S14,S15,S16,S17,S18,S19,S20,S21,L7ae,L7ae(2)
Xanthomonas_campestris_vesicatoria_85-10	0	78045556	5178466	L1,L2,L3,L4,L5,L6,L7L12,L9,L10,L11,L13,L14,L15,L16,L17,L18,L19,L20,L21,L22,L23,L24,L25,L27,L28,L29,L30,L31,L32,L33,L34,L35,L36,S2,S3,S4,S5,S6,S7,S8,S9,S10,S11,S12,S13,S14,S15,S16,S17,S18,S19,S20,S21,S31
Synechococcus_CC9902	0	78183584	2234828	L1,L2,L3,L4,L5,L6,L7L12,L9,L10,L11,L13,L14,L15,L16,L17,L18,L19,L20,L21,L22,L23,L24,L27,L28,L29,L31,L32,L33,L34,L35,L36,S2,S3,S4,S5,S6,S7,S8,S9,S10,S11,S12,S13,S14,S15,S16,S17,S18,S19,S20,S21
Chlorobium_luteolum_DSM_273	0	78185892	2364842	L1,L2,L3,L4,L5,L6,L7L12,L9,L10,L11,L13,L14,L15,L16,L17,L18,L19,L20,L21,L22,L23,L24,L25,L27,L28,L29,L30,L31,L32,L33,L34,L35,L36,S2,S3,S4,S5,S6,S7,S8,S9,S10,S11,S12,S13,S14,S15,S16,S17,S18,S19,S20,S21
Chlorobium_chlorochromatii_CaD3	0	78187984	2572079	L1,L2,L3,L4,L5,L6,L7L12,L9,L10,L11,L13,L14,L15,L16,L17,L18,L19,L20,L21,L22,L23,L24,L25,L27,L28,L29,L30,L31,L32,L33,L34,L35,L36,S2,S3,S4,S5,S6,S7,S8,S9,S10,S11,S12,S13,S14,S15,S16,S17,S18,S19,S20,S21
Synechococcus_CC9605	1	78211558	2510659	L1,L2,L3,L4,L5,L6,L7L12,L9,L10,L11,L13,L14,L15,L16,L17,L18,L19,L20,L21,L22,L23,L24,L27,L28,L29,L31,L32,L33,L34,L35,L36,S2,S3,S4,S5,S6,S7,S8,S9,S10,S11,S12,S13,S14,S15,S16,S17,S18,S19,S20,S21,L33(2)
Geobacter_metallireducens_GS-15	0	78221228	3997420	L1,L2,L3,L4,L5,L6,L7L12,L9,L10,L11,L13,L14,L15,L16,L17,L18,L19,L20,L21,L22,L23,L24,L25,L27,L28,L29,L30,L31,L32,L33,L34,L35,L36,S2,S3,S4,S5,S6,S7,S8,S9,S10,S11,S12,S13,S14,S15,S16,S17,S18,S19,S20,S21,L7ae
Desulfovibrio_desulfuricans_G20	0	78355047	3730232	L1,L2,L3,L4,L5,L6,L7L12,L9,L10,L11,L13,L14,L15,L16,L17,L18,L19,L20,L21,L22,L23,L24,L25,L27,L28,L29,L30,L31,L32,L33,L34,L35,L36,S2,S3,S4,S5,S6,S7,S8,S9,S10,S11,S12,S13,S14,S15,S16,S17,S18,S19,S20,S21
Thiomicrospira_denitrificans_ATCC_33889	0	78776201	2201561	L1,L2,L3,L4,L5,L6,L7L12,L9,L10,L11,L13,L14,L15,L16,L17,L18,L19,L20,L21,L22,L23,L24,L25,L27,L28,L29,L31,L32,L33,L34,L35,L36,S2,S3,S4,S5,S6,S7,S8,S9,S10,S11,S12,S13,S14,S15,S16,S17,S18,S19,S20,S21
Prochlorococcus_marinus_MIT_9312	0	78778385	1709204	L1,L2,L3,L4,L5,L6,L7L12,L9,L10,L11,L13,L14,L15,L16,L17,L18,L19,L20,L21,L22,L23,L24,L27,L28,L29,L31,L32,L33,L34,L35,L36,S2,S3,S4,S5,S6,S7,S8,S9,S10,S11,S12,S13,S14,S15,S16,S17,S18,S19,S20,S21
Synechococcus_elongatus_PCC_7942	0	81298811	2695903	L1,L2,L3,L4,L5,L6,L7L12,L9,L10,L11,L13,L14,L15,L16,L17,L18,L19,L20,L21,L22,L23,L24,L27,L28,L29,L31,L32,L33,L34,L35,L36,S2,S3,S4,S5,S6,S7,S8,S9,S10,S11,S12,S13,S14,S15,S16,S17,S18,S19,S20,S21
Lactobacillus_sakei_23K	2	81427616	1884661	L1,L2,L3,L4,L5,L6,L7L12,L9,L10,L11,L13,L14,L15,L16,L17,L18,L19,L20,L21,L22,L23,L24,L27,L28,L29,L30,L31,L32,L33,L34,L35,L36,S2,S3,S4,S5,S6,S7,S8,S9,S10,S11,S12,S13,S14,S15,S16,S17,S18,S19,S20,S21,L7ae,L33(2),S14(2)
Shigella_boydii_Sb227	2	82542618	4519823	L1,L2,L3,L4,L5,L6,L7L12,L9,L10,L11,L13,L14,L15,L16,L17,L18,L19,L20,L21,L22,L23,L24,L25,L27,L28,L29,L30,L31,L32,L33,L34,L35,L36,S2,S3,S4,S5,S6,S7,S8,S9,S10,S11,S12,S13,S14,S15,S16,S17,S18,S19,S20,S21,S22,L31(2),L36(2)
Nitrosospira_multiformis_ATCC_25196	0	82701135	3184243	L1,L2,L3,L4,L5,L6,L7L12,L9,L10,L11,L13,L14,L15,L16,L17,L18,L19,L20,L21,L22,L23,L24,L25,L27,L28,L29,L30,L31,L32,L33,L34,L35,L36,S2,S3,S4,S5,S6,S7,S8,S9,S10,S11,S12,S13,S14,S15,S16,S17,S18,S19,S20,S21
Staphylococcus_aureus_RF122	4	82749777	2742531	L1,L2,L3,L4,L5,L6,L7L12,L9,L10,L11,L13,L14,L15,L16,L17,L18,L19,L20,L21,L22,L23,L24,L25,L27,L28,L29,L30,L31,L32,L33,L34,L35,L36,S2,S3,S4,S5,S6,S7,S8,S9,S10,S11,S12,S13,S14,S15,S16,S17,S18,S19,S20,S21,L7ae,L7ae(2),L33(2),L33(3),S14(2)
Shigella_dysenteriae	0	82775382	4369232	L1,L2,L3,L4,L5,L6,L7L12,L9,L10,L11,L13,L14,L15,L16,L17,L18,L19,L20,L21,L22,L23,L24,L25,L27,L28,L29,L30,L31,L32,L33,L34,L35,L36,S2,S3,S4,S5,S6,S7,S8,S9,S10,S11,S12,S13,S14,S15,S16,S17,S18,S19,S20,S21
Magnetospirillum_magneticum_AMB-1	0	83309099	4967148	L1,L2,L3,L4,L5,L6,L7L12,L9,L10,L11,L13,L14,L15,L16,L17,L18,L19,L20,L21,L22,L23,L24,L25,L27,L28,L29,L30,L31,L32,L33,L34,L35,L36,S2,S3,S4,S5,S6,S7,S8,S9,S10,S11,S12,S13,S14,S15,S16,S17,S18,S19,S20,S21,L7ae
Mycoplasma_capricolum_ATCC_27343	1	83319253	1010023	L1,L2,L3,L4,L5,L6,L7L12,L9,L10,L11,L13,L14,L15,L16,L17,L18,L19,L20,L21,L22,L23,L24,L27,L28,L29,L31,L32,L33,L34,L35,L36,S2,S3,S4,S5,S6,S7,S8,S9,S10,S11,S12,S13,S14,S15,S16,S17,S18,S19,S20,S21,L7ae,L33(2)
Moorella_thermoacetica_ATCC_39073	1	83588874	2628784	L1,L2,L3,L4,L5,L6,L7L12,L9,L10,L11,L13,L14,L15,L16,L17,L18,L19,L20,L21,L22,L23,L24,L25,L27,L28,L29,L30,L31,L32,L33,L34,L35,L36,S2,S3,S4,S5,S6,S7,S8,S9,S10,S11,S12,S13,S14,S15,S16,S17,S18,S19,S20,S21,L7ae,L7ae(2)
Rhodospirillum_rubrum_ATCC_11170	0	83591340	4352825	L1,L2,L3,L4,L5,L6,L7L12,L9,L10,L11,L13,L14,L15,L16,L17,L18,L19,L20,L21,L22,L23,L24,L25,L27,L28,L29,L30,L31,L32,L33,L34,L35,L36,S2,S3,S4,S5,S6,S7,S8,S9,S10,S11,S12,S13,S14,S15,S16,S17,S18,S19,S20,S21,L7ae
Hahella_chejuensis_KCTC_2396	0	83642913	7215267	L1,L2,L3,L4,L5,L6,L7L12,L9,L10,L11,L13,L14,L15,L16,L17,L18,L19,L20,L21,L22,L23,L24,L25,L27,L28,L29,L30,L31,L32,L33,L34,L35,L36,S2,S3,S4,S5,S6,S7,S8,S9,S10,S11,S12,S13,S14,S15,S16,S17,S18,S19,S20,S21
Salinibacter_ruber_DSM_13855	1	83814055	3551823	L1,L2,L3,L4,L5,L6,L7L12,L9,L10,L11,L13,L14,L15,L16,L17,L18,L19,L20,L21,L22,L23,L24,L25,L27,L28,L29,L31,L32,L33,L34,L35,S2,S3,S4,S5,S6,S7,S8,S9,S10,S11,S12,S13,S14,S15,S16,S17,S18,S19,S20,S21,S10(2)
Xanthomonas_oryzae_MAFF_311018	0	84621657	4940217	L1,L2,L3,L4,L5,L6,L7L12,L9,L10,L11,L13,L14,L15,L16,L17,L18,L19,L20,L21,L22,L23,L24,L25,L27,L28,L29,L30,L31,L32,L33,L34,L35,L36,S2,S3,S4,S5,S6,S7,S8,S9,S10,S11,S12,S13,S14,S15,S16,S17,S18,S19,S20,S21,S31
Aster_yellows_witches-broom_phytoplasma_AYWB	1	85057280	706569	L1,L2,L3,L4,L5,L6,L7L12,L9,L10,L11,L13,L14,L15,L16,L17,L18,L19,L20,L21,L22,L23,L24,L27,L28,L29,L30,L31,L32,L33,L34,L35,L36,S2,S3,S4,S5,S6,S7,S8,S9,S10,S11,S12,S13,S14,S15,S16,S17,S18,S19,S20,S21,L33(2)
Sodalis_glossinidius_morsitans	2	85057978	4171146	L1,L2,L3,L4,L5,L6,L7L12,L9,L10,L11,L13,L14,L15,L16,L17,L18,L19,L20,L21,L22,L23,L24,L25,L27,L28,L29,L30,L31,L32,L33,L34,L35,L36,S2,S3,S4,S5,S6,S7,S8,S9,S10,S11,S12,S13,S14,S15,S16,S17,S18,S19,S20,S21,L31(2),L36(2)
Erythrobacter_litoralis_HTCC2594	0	85372828	3052398	L1,L2,L3,L4,L5,L6,L7L12,L9,L10,L11,L13,L14,L15,L16,L17,L18,L19,L20,L21,L22,L23,L24,L25,L27,L28,L29,L30,L31,L32,L33,L34,L35,L36,S2,S3,S4,S5,S6,S7,S8,S9,S10,S11,S12,S13,S14,S15,S16,S17,S18,S19,S20,S21,L7ae
Listeria_monocytogenes_4b_F2365	3	85700163	2905187	L1,L2,L3,L4,L5,L6,L7L12,L9,L10,L11,L13,L14,L15,L16,L17,L18,L19,L20,L21,L22,L23,L24,L25,L27,L28,L29,L30,L31,L32,L33,L34,L35,L36,S2,S3,S4,S5,S6,S7,S8,S9,S10,S11,S12,S13,S14,S15,S16,S17,S18,S19,S20,S21,L7ae,L32(2),L33(2),S14(2)
Syntrophus_aciditrophicus_SB	0	85857845	3179300	L1,L2,L3,L4,L5,L6,L7L12,L9,L10,L11,L13,L14,L15,L16,L17,L18,L19,L20,L21,L22,L23,L24,L25,L27,L28,L29,L30,L31,L32,L33,L34,L35,L36,S2,S3,S4,S5,S6,S7,S8,S9,S10,S11,S12,S13,S14,S15,S16,S17,S18,S19,S20,S21
Anaeromyxobacter_dehalogenans_2CP-C	0	86156430	5013479	L1,L2,L3,L4,L5,L6,L7L12,L9,L10,L11,L13,L14,L15,L16,L17,L18,L19,L20,L21,L22,L23,L24,L25,L27,L28,L29,L30,L31,L32,L33,L34,L35,L36,S2,S3,S4,S5,S6,S7,S8,S9,S10,S11,S12,S13,S14,S15,S16,S17,S18,S19,S20,S21
Frankia_CcI3	1	86738724	5433628	L1,L2,L3,L4,L5,L6,L7L12,L9,L10,L11,L13,L14,L15,L16,L17,L18,L19,L20,L21,L22,L23,L24,L25,L27,L28,L29,L30,L31,L32,L33,L34,L35,L36,S2,S3,S4,S5,S6,S7,S8,S9,S10,S11,S12,S13,S14,S15,S16,S17,S18,S19,S20,L11(2)
Rhodopseudomonas_palustris_HaA2	0	86747127	5331656	L1,L2,L3,L4,L5,L6,L7L12,L9,L10,L11,L13,L14,L15,L16,L17,L18,L19,L20,L21,L22,L23,L24,L25,L27,L28,L29,L30,L31,L32,L33,L34,L35,L36,S2,S3,S4,S5,S6,S7,S8,S9,S10,S11,S12,S13,S14,S15,S16,S17,S18,S19,S20,S21,L7ae
Staphylococcus_aureus_USA300_FPR3757	4	87159884	2872769	L1,L2,L3,L4,L5,L6,L7L12,L9,L10,L11,L13,L14,L15,L16,L17,L18,L19,L20,L21,L22,L23,L24,L25,L27,L28,L29,L30,L31,L32,L33,L34,L35,L36,S2,S3,S4,S5,S6,S7,S8,S9,S10,S11,S12,S13,S14,S15,S16,S17,S18,S19,S20,S21,L7ae,L7ae(2),L33(2),L33(3),S14(2)
Novosphingobium_aromaticivorans_DSM_12444	0	87198026	3561584	L1,L2,L3,L4,L5,L6,L7L12,L9,L10,L11,L13,L14,L15,L16,L17,L18,L19,L20,L21,L22,L23,L24,L25,L27,L28,L29,L30,L31,L32,L33,L34,L35,L36,S2,S3,S4,S5,S6,S7,S8,S9,S10,S11,S12,S13,S14,S15,S16,S17,S18,S19,S20,S21,L7ae
Staphylococcus_aureus_NCTC_8325	4	88193823	2821361	L1,L2,L3,L4,L5,L6,L7L12,L9,L10,L11,L13,L14,L15,L16,L17,L18,L19,L20,L21,L22,L23,L24,L25,L27,L28,L29,L30,L31,L32,L33,L34,L35,L36,S2,S3,S4,S5,S6,S7,S8,S9,S10,S11,S12,S13,S14,S15,S16,S17,S18,S19,S20,S21,L7ae,L7ae(2),L33(2),L33(3),S14(2)
Anaplasma_phagocytophilum_HZ	1	88606690	1471282	L1,L2,L3,L4,L5,L6,L7L12,L9,L10,L11,L13,L14,L15,L16,L17,L18,L19,L20,L21,L22,L23,L24,L25,L27,L28,L29,L31,L32,L33,L34,L35,L36,S2,S3,S4,S5,S6,S7,S8,S9,S10,S11,S12,S13,S14,S15,S16,S17,S18,S19,S20,S21,L25(2)
Neorickettsia_sennetsu_Miyayama	0	88607955	859006	L1,L2,L3,L4,L5,L6,L7L12,L9,L10,L11,L13,L14,L15,L16,L17,L18,L19,L20,L21,L22,L23,L24,L25,L27,L28,L29,L31,L32,L33,L34,L35,L36,S2,S3,S4,S5,S6,S7,S8,S9,S10,S11,S12,S13,S14,S15,S16,S17,S18,S19,S20,S21
Ehrlichia_chaffeensis_Arkansas	0	88657561	1176248	L1,L2,L3,L4,L5,L6,L7L12,L9,L10,L11,L13,L14,L15,L16,L17,L18,L19,L20,L21,L22,L23,L24,L25,L27,L28,L29,L31,L32,L33,L34,L35,L36,S2,S3,S4,S5,S6,S7,S8,S9,S10,S11,S12,S13,S14,S15,S16,S17,S18,S19,S20,S21
Jannaschia_CCS1	0	89052491	4317977	L1,L2,L3,L4,L5,L6,L7L12,L9,L10,L11,L13,L14,L15,L16,L17,L18,L19,L20,L21,L22,L23,L24,L25,L27,L28,L29,L30,L31,L32,L33,L34,L35,L36,S2,S3,S4,S5,S6,S7,S8,S9,S10,S11,S12,S13,S14,S15,S16,S17,S18,S19,S20,S21,L7ae
Escherichia_coli_K_12_substr__W3110	2	89106884	4646332	L1,L2,L3,L4,L5,L6,L7L12,L9,L10,L11,L13,L14,L15,L16,L17,L18,L19,L20,L21,L22,L23,L24,L25,L27,L28,L29,L30,L31,L32,L33,L34,L35,L36,S2,S3,S4,S5,S6,S7,S8,S9,S10,S11,S12,S13,S14,S15,S16,S17,S18,S19,S20,S21,S22,L31(2),L36(2)
Francisella_tularensis_holarctica	2	89255449	1895994	L1,L2,L3,L4,L5,L6,L7L12,L9,L10,L11,L13,L14,L15,L16,L17,L18,L19,L20,L21,L22,L23,L24,L25,L27,L28,L29,L30,L31,L32,L33,L34,L35,L36,S2,S3,S4,S5,S6,S7,S8,S9,S10,S11,S12,S13,S14,S15,S16,S17,S18,S19,S20,S21,S21(2),S21(3)
Desulfitobacterium_hafniense_Y51	1	89892746	5727534	L1,L2,L3,L4,L5,L6,L7L12,L9,L10,L11,L13,L14,L15,L16,L17,L18,L19,L20,L21,L22,L23,L24,L25,L27,L28,L29,L30,L31,L32,L33,L34,L35,L36,S2,S3,S4,S5,S6,S7,S8,S9,S10,S11,S12,S13,S14,S15,S16,S17,S18,S19,S20,S21,L7ae,L7ae(2)
Chlamydophila_felis_Fe_C-56	0	89897807	1166239	L1,L2,L3,L4,L5,L6,L7L12,L9,L10,L11,L13,L14,L15,L16,L17,L18,L19,L20,L21,L22,L23,L24,L25,L27,L28,L29,L31,L32,L33,L34,L35,L36,S2,S3,S4,S5,S6,S7,S8,S9,S10,S11,S12,S13,S14,S15,S16,S17,S18,S19,S20,S21
Rhodoferax_ferrireducens_T118	0	89898822	4712337	L1,L2,L3,L4,L5,L6,L7L12,L9,L10,L11,L13,L14,L15,L16,L17,L18,L19,L20,L21,L22,L23,L24,L25,L27,L28,L29,L30,L31,L32,L33,L34,L35,L36,S2,S3,S4,S5,S6,S7,S8,S9,S10,S11,S12,S13,S14,S15,S16,S17,S18,S19,S20,S21
Saccharophagus_degradans_2-40	0	90019649	5057531	L1,L2,L3,L4,L5,L6,L7L12,L9,L10,L11,L13,L14,L15,L16,L17,L18,L19,L20,L21,L22,L23,L24,L25,L27,L28,L29,L30,L31,L32,L33,L34,L35,L36,S2,S3,S4,S5,S6,S7,S8,S9,S10,S11,S12,S13,S14,S15,S16,S17,S18,S19,S20,S21
Rhodopseudomonas_palustris_BisB18	0	90421528	5513844	L1,L2,L3,L4,L5,L6,L7L12,L9,L10,L11,L13,L14,L15,L16,L17,L18,L19,L20,L21,L22,L23,L24,L25,L27,L28,L29,L30,L31,L32,L33,L34,L35,L36,S2,S3,S4,S5,S6,S7,S8,S9,S10,S11,S12,S13,S14,S15,S16,S17,S18,S19,S20,S21,L7ae
Pelobacter_carbinolicus	0	90960985	3665893	L1,L2,L3,L4,L5,L6,L7L12,L9,L10,L11,L13,L14,L15,L16,L17,L18,L19,L20,L21,L22,L23,L24,L25,L27,L28,L29,L30,L31,L32,L33,L34,L35,L36,S2,S3,S4,S5,S6,S7,S8,S9,S10,S11,S12,S13,S14,S15,S16,S17,S18,S19,S20,S21,L7ae
Rickettsia_bellii_RML369-C	0	91204815	1522076	L1,L2,L3,L4,L5,L6,L7L12,L9,L10,L11,L13,L14,L15,L16,L17,L18,L19,L20,L21,L22,L23,L24,L25,L27,L28,L29,L30,L31,L32,L33,L34,L35,L36,S2,S3,S4,S5,S6,S7,S8,S9,S10,S11,S12,S13,S14,S15,S16,S17,S18,S19,S20,S21
Escherichia_coli_UTI89	2	91209055	5065741	L1,L2,L3,L4,L5,L6,L7L12,L9,L10,L11,L13,L14,L15,L16,L17,L18,L19,L20,L21,L22,L23,L24,L25,L27,L28,L29,L30,L31,L32,L33,L34,L35,L36,S2,S3,S4,S5,S6,S7,S8,S9,S10,S11,S12,S13,S14,S15,S16,S17,S18,S19,S20,S21,S22,L31(2),L36(2)
Methylobacillus_flagellatus_KT	2	91774356	2971517	L1,L2,L3,L4,L5,L6,L7L12,L9,L10,L11,L13,L14,L15,L16,L17,L18,L19,L20,L21,L22,L23,L24,L25,L27,L28,L29,L30,L31,L32,L33,L34,L35,L36,S2,S3,S4,S5,S6,S7,S8,S9,S10,S11,S12,S13,S14,S15,S16,S17,S18,S19,S20,S21,S4(2),L36(2)
Polaromonas_JS666	0	91785913	5200264	L1,L2,L3,L4,L5,L6,L7L12,L9,L10,L11,L13,L14,L15,L16,L17,L18,L19,L20,L21,L22,L23,L24,L25,L27,L28,L29,L30,L31,L32,L33,L34,L35,L36,S2,S3,S4,S5,S6,S7,S8,S9,S10,S11,S12,S13,S14,S15,S16,S17,S18,S19,S20,S21
Shewanella_denitrificans_OS217	0	91791369	4545906	L1,L2,L3,L4,L5,L6,L7L12,L9,L10,L11,L13,L14,L15,L16,L17,L18,L19,L20,L21,L22,L23,L24,L25,L27,L28,L29,L30,L31,L32,L33,L34,L35,L36,S2,S3,S4,S5,S6,S7,S8,S9,S10,S11,S12,S13,S14,S15,S16,S17,S18,S19,S20,S21
Rhodopseudomonas_palustris_BisB5	0	91974482	4892717	L1,L2,L3,L4,L5,L6,L7L12,L9,L10,L11,L13,L14,L15,L16,L17,L18,L19,L20,L21,L22,L23,L24,L25,L27,L28,L29,L30,L31,L32,L33,L34,L35,L36,S2,S3,S4,S5,S6,S7,S8,S9,S10,S11,S12,S13,S14,S15,S16,S17,S18,S19,S20,S21,L7ae
Chromohalobacter_salexigens_DSM_3043	0	92112136	3696649	L1,L2,L3,L4,L5,L6,L7L12,L9,L10,L11,L13,L14,L15,L16,L17,L18,L19,L20,L21,L22,L23,L24,L25,L27,L28,L29,L30,L31,L32,L33,L34,L35,L36,S2,S3,S4,S5,S6,S7,S8,S9,S10,S11,S12,S13,S14,S15,S16,S17,S18,S19,S20,S21
Nitrobacter_hamburgensis_X14	0	92115633	4406967	L1,L2,L3,L4,L5,L6,L7L12,L9,L10,L11,L13,L14,L15,L16,L17,L18,L19,L20,L21,L22,L23,L24,L25,L27,L28,L29,L30,L31,L32,L33,L34,L35,L36,S2,S3,S4,S5,S6,S7,S8,S9,S10,S11,S12,S13,S14,S15,S16,S17,S18,S19,S20,S21,L7ae
Psychrobacter_cryohalolentis_K5	0	93004831	3059876	L1,L2,L3,L4,L5,L6,L7L12,L9,L10,L11,L13,L14,L15,L16,L17,L18,L19,L20,L21,L22,L23,L24,L25,L27,L28,L29,L30,L31,L32,L33,L34,L35,L36,S2,S3,S4,S5,S6,S7,S8,S9,S10,S11,S12,S13,S14,S15,S16,S17,S18,S19,S20,S21
Cupriavidus_metallidurans_CH34_uid250	1	94308945	3928089	L1,L2,L3,L4,L5,L6,L7L12,L9,L10,L11,L13,L14,L15,L16,L17,L18,L19,L20,L21,L22,L23,L24,L25,L27,L28,L29,L30,L31,L32,L33,L34,L35,L36,S2,S3,S4,S5,S6,S7,S8,S9,S10,S11,S12,S13,S14,S15,S16,S17,S18,S19,S20,S21,S21(2)
Baumannia_cicadellinicola_Homalodisca_coagulata	0	94676460	686194	L1,L2,L3,L4,L5,L6,L7L12,L9,L10,L11,L13,L14,L15,L16,L17,L18,L19,L20,L21,L22,L23,L24,L25,L27,L28,L29,L30,L31,L32,L33,L34,L35,L36,S2,S3,S4,S5,S6,S7,S8,S9,S10,S11,S12,S13,S14,S15,S16,S17,S18,S19,S20,S21
Candidatus_Koribacter_versatilis_Ellin345	0	94967031	5650368	L1,L2,L3,L4,L5,L6,L7L12,L9,L10,L11,L13,L14,L15,L16,L17,L18,L19,L20,L21,L22,L23,L24,L25,L27,L28,L29,L30,L31,L32,L33,L34,L35,L36,S2,S3,S4,S5,S6,S7,S8,S9,S10,S11,S12,S13,S14,S15,S16,S17,S18,S19,S20,S21
Deinococcus_geothermalis_DSM_11300	1	94984109	2467205	L1,L2,L3,L4,L5,L6,L7L12,L9,L10,L11,L13,L14,L15,L16,L17,L18,L19,L20,L21,L22,L23,L24,L25,L27,L28,L29,L30,L31,L32,L33,L34,L35,L36,S2,S3,S4,S5,S6,S7,S8,S9,S10,S11,S12,S13,S14,S15,S16,S17,S18,S19,S20,L28(2)
Lawsonia_intracellularis_PHE_MN1-00	0	94986445	1457619	L1,L2,L3,L4,L5,L6,L7L12,L9,L10,L11,L13,L14,L15,L16,L17,L18,L19,L20,L21,L22,L23,L24,L25,L27,L28,L29,L30,L31,L32,L33,L34,L35,L36,S2,S3,S4,S5,S6,S7,S8,S9,S10,S11,S12,S13,S14,S15,S16,S17,S18,S19,S20,S21
Streptococcus_pyogenes_MGAS9429	3	94987631	1836467	L1,L2,L3,L4,L5,L6,L7L12,L9,L10,L11,L13,L14,L15,L16,L17,L18,L19,L20,L21,L22,L23,L24,L27,L28,L29,L30,L31,L32,L33,L34,L35,L36,S2,S3,S4,S5,S6,S7,S8,S9,S10,S11,S12,S13,S14,S15,S16,S17,S18,S19,S20,S21,L7ae,L33(2),L33(3),S14(2)
Streptococcus_pyogenes_MGAS10270	3	94989509	1928252	L1,L2,L3,L4,L5,L6,L7L12,L9,L10,L11,L13,L14,L15,L16,L17,L18,L19,L20,L21,L22,L23,L24,L27,L28,L29,L30,L31,L32,L33,L34,L35,L36,S2,S3,S4,S5,S6,S7,S8,S9,S10,S11,S12,S13,S14,S15,S16,S17,S18,S19,S20,S21,L7ae,L33(2),L33(3),S14(2)
Streptococcus_pyogenes_MGAS2096	2	94991497	1860355	L1,L2,L3,L4,L5,L6,L7L12,L9,L10,L11,L13,L14,L15,L16,L17,L18,L19,L20,L21,L22,L23,L24,L27,L28,L29,L30,L31,L32,L33,L34,L35,L36,S2,S3,S4,S5,S6,S7,S8,S9,S10,S11,S12,S13,S14,S15,S16,S17,S18,S19,S20,S21,L7ae,L33(2),L33(3)
Streptococcus_pyogenes_MGAS10750	3	94993396	1937111	L1,L2,L3,L4,L5,L6,L7L12,L9,L10,L11,L13,L14,L15,L16,L17,L18,L19,L20,L21,L22,L23,L24,L27,L28,L29,L30,L31,L32,L33,L34,L35,L36,S2,S3,S4,S5,S6,S7,S8,S9,S10,S11,S12,S13,S14,S15,S16,S17,S18,S19,S20,S21,L7ae,L33(2),L33(3),S14(2)
Silicibacter_TM1040	0	99079841	3200938	L1,L2,L3,L4,L5,L6,L7L12,L9,L10,L11,L13,L14,L15,L16,L17,L18,L19,L20,L21,L22,L23,L24,L25,L27,L28,L29,L30,L31,L32,L33,L34,L35,L36,S2,S3,S4,S5,S6,S7,S8,S9,S10,S11,S12,S13,S14,S15,S16,S17,S18,S19,S20,S21,L7ae
