# Supplementary material for: Phylogenomics of Prokaryotic Ribosomal Proteins
Source: PLoS One. 2012 May 16;7(5):e36972. doi: 10.1371/journal.pone.0036972 (PMC3353972; doi:10.1371/journal.pone.0036972)
Supplement: File S1 — Newick-formatted tree shown on Figure 2. (TXT) [file pone.0036972.s007.txt]

((((Escherichia_coli_SMS_3_5:0.00014,Shigella_dysenteriae:0.00163)0.000:0.00016,(((Escherichia_fergusonii_ATCC_35469:0.00027,((Salmonella_enterica_arizonae_serovar_62_z4_z23__:0.00465,(((Salmonella_typhi:0.00014,Salmonella_enterica_serovar_Typhi_Ty2:0.00014)0.912:0.00033,(Salmonella_enterica_serovar_Paratyphi_A_AKU_12601:0.00016,Salmonella_enterica_Paratypi_ATCC_9150:0.00014)0.909:0.00033)0.815:0.00017,(Salmonella_enterica_Choleraesuis:0.00033,(Salmonella_enterica_serovar_Paratyphi_C_RKS4594:0.00033,(((Salmonella_enterica_serovar_Schwarzengrund_CVM19633:0.00016,Salmonella_enterica_serovar_Agona_SL483:0.00014)0.936:0.00014,(Salmonella_enterica_serovar_Dublin_CT_02021853:0.00032,(Salmonella_enterica_serovar_Enteritidis_P125109:0.00014,Salmonella_enterica_serovar_Gallinarum_287_91:0.00033)0.000:0.00014)0.936:0.00014)0.165:0.00017,((Salmonella_enterica_serovar_Paratyphi_B_SPB7:0.0,Salmonella_enterica_serovar_Newport_SL254:0.0,Salmonella_enterica_serovar_Heidelberg_SL476:0.0):0.00014,Salmonella_typhimurium_LT2:0.00017)0.936:0.00014)0.936:0.00014)0.000:0.00014)0.000:0.00014)0.933:0.00095)1.000:0.00624,(((Enterobacter_638:0.02410,((Klebsiella_pneumoniae_342:0.00033,Klebsiella_variicola_At_22_uid42113:0.00011)0.999:0.00398,(Klebsiella_pneumoniae_MGH_78578:0.00030,Klebsiella_pneumoniae_NTUH_K2044:0.00053)0.997:0.00331)1.000:0.00995)0.971:0.00502,(((Pantoea_ananatis_LMG_20103_uid46807:0.02559,(Erwinia_tasmaniensis:0.00493,(Erwinia_pyrifoliae_Ep1_96_uid40659:0.00822,(Erwinia_amylovora_CFBP1430_uid46839:0.00083,Erwinia_amylovora_ATCC_49946_uid46943:0.00033)0.992:0.00197)0.081:0.00123)1.000:0.02674)1.000:0.01267,((Edwardsiella_ictaluri_93_146:0.00318,Edwardsiella_tarda_EIB202:0.00206)1.000:0.04016,((((Proteus_mirabilis:0.04822,(Xenorhabdus_bovienii_SS_2004_uid46345:0.02686,(Photorhabdus_asymbiotica:0.00742,Photorhabdus_luminescens:0.01370)1.000:0.01823)0.830:0.01046)1.000:0.02396,(Sodalis_glossinidius_morsitans:0.04537,((Candidatus_Hamiltonella_defensa_5AT__Acyrthosiphon_pisum_:0.20335,(Baumannia_cicadellinicola_Homalodisca_coagulata:0.20895,(((Candidatus_Riesia_pediculicola_USDA_uid46841:0.50694,Wigglesworthia_brevipalpis:0.31456)1.000:0.09771,(Candidatus_Blochmannia_floridanus:0.27275,Candidatus_Blochmannia_pennsylvanicus_BPEN:0.16926)1.000:0.17276)0.863:0.05066,((Buchnera_aphidicola_Sg:0.10505,(Buchnera_sp:0.00155,(Buchnera_aphidicola_5A__Acyrthosiphon_pisum_:0.00096,Buchnera_aphidicola_Tuc7__Acyrthosiphon_pisum_:0.00032)0.851:0.00070)1.000:0.09007)1.000:0.10700,(Buchnera_aphidicola:0.24182,Buchnera_aphidicola_Cc_Cinara_cedri:0.38152)0.998:0.05741)1.000:0.07402)1.000:0.07838)1.000:0.06987)1.000:0.04233,(((Haemophilus_parasuis_SH0165:0.02975,(Haemophilus_ducreyi_35000HP:0.02918,(Actinobacillus_pleuropneumoniae_serovar_3_JL03:0.00750,(Actinobacillus_pleuropneumoniae_L20:0.00099,Actinobacillus_pleuropneumoniae_serovar_7_AP76:0.00082)0.859:0.00013)1.000:0.00839)1.000:0.01832)1.000:0.02463,((Haemophilus_somnus_129PT:0.00270,Haemophilus_somnus_2336:0.00159)1.000:0.03658,(Pasteurella_multocida:0.02849,((Actinobacillus_succinogenes_130Z:0.03073,Mannheimia_succiniciproducens_MBEL55E:0.02646)1.000:0.01268,((Haemophilus_influenzae_PittEE:0.00278,(Haemophilus_influenzae_86_028NP:0.00114,(Haemophilus_influenzae_PittGG:0.00164,Haemophilus_influenzae:0.00295)0.889:0.00034)0.856:0.00017)1.000:0.02635,(Aggregatibacter_aphrophilus_NJ8700:0.00885,Aggregatibacter_actinomycetemcomitans_D11S_1:0.01040)1.000:0.02357)0.995:0.00933)0.548:0.00635)0.946:0.00807)0.342:0.00937)1.000:0.08407,((Photobacterium_profundum_SS9:0.07892,((Aliivibrio_salmonicida_LFI1238:0.02621,(Vibrio_fischeri_ES114:0.00253,Vibrio_fischeri_MJ11:0.00041)1.000:0.00870)1.000:0.03251,(Vibrio_splendidus_LGP32:0.03130,((Vibrio_harveyi_ATCC_BAA-1116:0.00704,(Vibrio_Ex25:0.00940,Vibrio_parahaemolyticus:0.00341)0.998:0.00453)1.000:0.01084,((Vibrio_vulnificus_CMCP6:0.00075,Vibrio_vulnificus_YJ016:0.00040)1.000:0.01443,((Vibrio_cholerae:0.00014,(Vibrio_cholerae_MJ_1236:0.00014,Vibrio_cholerae_O395:0.00187)0.813:0.00024)0.838:0.00018,Vibrio_cholerae_M66_2:0.00032)1.000:0.04146)1.000:0.01484)1.000:0.01802)1.000:0.01906)1.000:0.02702)1.000:0.06181,((Tolumonas_auensis_DSM_9187:0.09315,(Aeromonas_hydrophila_ATCC_7966:0.00842,Aeromonas_salmonicida_A449:0.01504)1.000:0.06791)1.000:0.05406,(((Pseudoalteromonas_haloplanktis_TAC125:0.13512,Colwellia_psychrerythraea_34H:0.16339)1.000:0.03487,((Kangiella_koreensis_DSM_16069:0.20787,(((((((Alkalilimnicola_ehrlichei_MLHE-1:0.13784,Halorhodospira_halophila_SL1:0.20884)1.000:0.11497,(Nitrosococcus_halophilus_Nc4_uid46803:0.05549,Nitrosococcus_oceani_ATCC_19707:0.09300)1.000:0.22350)1.000:0.04361,((Thioalkalivibrio_HL_EbGR7:0.13385,Thioalkalivibrio_K90mix_uid46181:0.22629)1.000:0.07794,Allochromatium_vinosum_DSM_180_uid46083:0.25903)0.061:0.02505)0.968:0.02838,(Methylococcus_capsulatus_Bath:0.30113,(((Xylella_fastidiosa:0.00757,(Xylella_fastidiosa_M12:0.00629,(Xylella_fastidiosa_M23:0.00084,Xylella_fastidiosa_Temecula1:0.00447)1.000:0.00970)0.987:0.00618)1.000:0.15146,((Stenotrophomonas_maltophilia_K279a:0.00699,Stenotrophomonas_maltophilia_R551_3:0.01390)1.000:0.04560,(Xanthomonas_albilineans:0.05217,((Xanthomonas_campestris_ATCC_33913:0.00190,(Xanthomonas_campestris_B100:0.00127,Xanthomonas_campestris_8004:0.00017)0.893:0.00112)1.000:0.01110,((Xanthomonas_oryzae_KACC10331:0.00360,(Xanthomonas_oryzae_PXO99A:0.00154,Xanthomonas_oryzae_MAFF_311018:0.00038)0.934:0.00118)1.000:0.01266,(Xanthomonas_citri:0.00313,Xanthomonas_campestris_vesicatoria_85-10:0.00386)1.000:0.00615)0.460:0.00503)1.000:0.03547)0.978:0.01728)1.000:0.03566)1.000:0.28791,(Dichelobacter_nodosus_VCS1703A:0.35014,Halothiobacillus_neapolitanus_c2:0.27682)0.976:0.04340)1.000:0.04376)0.694:0.02360)0.994:0.02790,(((Laribacter_hongkongensis_HLHK9:0.08700,(((Neisseria_gonorrhoeae_NCCP11945:0.00134,Neisseria_gonorrhoeae_FA_1090:0.00160)1.000:0.00677,(Neisseria_meningitidis_053442:0.00253,((Neisseria_meningitidis_Z2491:0.00080,Neisseria_meningitidis_MC58:0.00178)0.737:0.00020,(Neisseria_meningitidis_alpha14:0.00093,Neisseria_meningitidis_FAM18:0.00278)0.828:0.00048)0.933:0.00102)0.999:0.00651)1.000:0.16908,Chromobacterium_violaceum:0.08384)0.999:0.03871)1.000:0.08582,(((Bordetella_petrii:0.02648,(Bordetella_avium_197N:0.02871,(Bordetella_bronchiseptica:0.00248,(Bordetella_pertussis:0.00125,Bordetella_parapertussis:0.00175)0.855:0.00044)1.000:0.02700)0.987:0.01315)1.000:0.16211,((((Verminephrobacter_eiseniae_EF01-2:0.06883,(Acidovorax_avenae_citrulli_AAC00-1:0.02384,((Delftia_acidovorans_SPH-1:0.03232,Comamonas_testosteroni_CNB_1_uid29203:0.04133)1.000:0.03808,(Acidovorax_JS42:0.00673,Diaphorobacter_TPSY_uid29975:0.00229)1.000:0.02946)0.877:0.01301)1.000:0.01856)1.000:0.01910,(Variovorax_paradoxus_S110:0.05939,((Polaromonas_naphthalenivorans_CJ2:0.03454,Polaromonas_JS666:0.02841)1.000:0.05528,Rhodoferax_ferrireducens_T118:0.07937)0.987:0.01854)0.973:0.01842)1.000:0.08302,(Methylibium_petroleiphilum_PM1:0.07583,Leptothrix_cholodnii_SP_6:0.09828)1.000:0.05326)1.000:0.11851,((Herminiimonas_arsenicoxydans:0.02276,Janthinobacterium_Marseille:0.01508)1.000:0.13228,(((Burkholderia_glumae_BGR1:0.02059,((Burkholderia_thailandensis_E264:0.00296,((Burkholderia_pseudomallei_1106a:0.00015,(Burkholderia_pseudomallei_K96243:0.00017,(Burkholderia_pseudomallei_1710b:0.00014,(Burkholderia_pseudomallei_668:0.00016,Burkholderia_pseudomallei_MSHR346:0.00014)0.000:0.00014)0.000:0.00014)0.955:0.00048)0.000:0.00014,(Burkholderia_mallei_ATCC_23344:0.00286,(Burkholderia_mallei_SAVP1:0.00014,(Burkholderia_mallei_NCTC_10229:0.00032,Burkholderia_mallei_NCTC_10247:0.00014)0.856:0.00016)0.000:0.00017)0.833:0.00034)1.000:0.00448)1.000:0.00867,((Burkholderia_multivorans_ATCC_17616_JGI:0.00162,Burkholderia_multivorans_ATCC_17616_Tohoku:0.00109)1.000:0.00703,(((Burkholderia_383:0.00719,(Burkholderia_cenocepacia_MC0_3:0.00026,(Burkholderia_cenocepacia_HI2424:0.00048,Burkholderia_cenocepacia_AU_1054:0.00191)0.897:0.00038)0.830:0.00061)0.891:0.00099,Burkholderia_cenocepacia_J2315:0.00212)0.994:0.00229,((Burkholderia_ambifaria_AMMD:0.00330,Burkholderia_ambifaria_MC40_6:0.00088)0.997:0.00301,Burkholderia_vietnamiensis_G4:0.00604)0.861:0.00267)1.000:0.01152)0.783:0.00605)0.902:0.00809)1.000:0.02031,(Burkholderia_phymatum_STM815:0.01688,(Burkholderia_CCGE1002_uid42523:0.01341,(Burkholderia_phytofirmans_PsJN:0.00785,Burkholderia_xenovorans_LB400:0.00342)1.000:0.01475)1.000:0.01455)1.000:0.01599)1.000:0.07187,((Polynucleobacter_necessarius_asymbioticus_QLW_P1DMWA_1:0.01006,Polynucleobacter_necessarius_STIR1:0.02526)1.000:0.17945,((Cupriavidus_metallidurans_CH34_uid250:0.02096,(Ralstonia_eutropha_JMP134:0.01535,(Ralstonia_eutropha_H16:0.00620,Cupriavidus_taiwanensis:0.00741)1.000:0.00907)0.997:0.00999)1.000:0.03669,(Ralstonia_solanacearum:0.02237,(Ralstonia_pickettii_12J:0.00492,Ralstonia_pickettii_12D:0.00250)1.000:0.02009)1.000:0.03943)1.000:0.03966)0.996:0.02491)1.000:0.04175)0.998:0.02952)0.966:0.02937)1.000:0.07739,(((Thiobacillus_denitrificans_ATCC_25259:0.17440,(Methylotenera_mobilis_JLW8:0.09940,(Methylovorus_SIP3_4:0.03590,Methylobacillus_flagellatus_KT:0.08090)0.999:0.03010)1.000:0.12912)0.950:0.02965,(Sideroxydans_lithotrophicus_ES_1_uid46801:0.17160,(Nitrosospira_multiformis_ATCC_25196:0.11677,(Nitrosomonas_eutropha_C71:0.07921,Nitrosomonas_europaea:0.06001)1.000:0.21382)1.000:0.06899)1.000:0.03679)0.985:0.02678,((Aromatoleum_aromaticum_EbN1:0.06799,(Azoarcus_BH72:0.04425,Thauera_MZ1T:0.06354)0.995:0.02396)1.000:0.08247,(Candidatus_Accumulibacter_phosphatis_clade_IIA_UW_1:0.15200,Dechloromonas_aromatica_RCB:0.11250)1.000:0.04142)1.000:0.06040)0.178:0.02627)0.987:0.03121)1.000:0.14753,((Acidithiobacillus_ferrooxidans_ATCC_53993:0.00109,Acidithiobacillus_ferrooxidans_ATCC_23270:0.00092)1.000:0.35355,(((((Syntrophus_aciditrophicus_SB:0.40359,(Pelobacter_carbinolicus:0.24789,((Pelobacter_propionicus_DSM_2379:0.12852,Geobacter_lovleyi_SZ:0.11895)1.000:0.07214,((Geobacter_sulfurreducens:0.06024,Geobacter_metallireducens_GS-15:0.06425)1.000:0.06052,((Geobacter_bemidjiensis_Bem:0.00418,Geobacter_M21:0.00391)1.000:0.11017,(Geobacter_uraniumreducens_Rf4:0.03327,Geobacter_FRC_32:0.04402)1.000:0.04394)1.000:0.05218)0.999:0.04055)1.000:0.13078)1.000:0.09955)0.974:0.05763,(((Desulfovibrio_salexigens_DSM_2638:0.20344,(Desulfovibrio_magneticus_RS_1:0.23267,(((Desulfovibrio_desulfuricans_ATCC_27774:0.15348,Lawsonia_intracellularis_PHE_MN1-00:0.24899)1.000:0.03772,(Desulfovibrio_vulgaris__Miyazaki_F_:0.08510,(Desulfovibrio_vulgaris_DP4:0.00084,Desulfovibrio_vulgaris_Hildenborough:0.00334)1.000:0.08781)0.999:0.03537)1.000:0.04303,Desulfovibrio_desulfuricans_G20:0.12927)1.000:0.10018)0.947:0.03758)1.000:0.04535,(Desulfomicrobium_baculatum_DSM_4028:0.26358,Desulfohalobium_retbaense_DSM_5692:0.26131)0.942:0.04305)1.000:0.26829,((Desulfotalea_psychrophila_LSv54:0.44965,(Desulfatibacillum_alkenivorans_AK_01:0.24465,(Desulfobacterium_autotrophicum_HRM2:0.29961,Candidatus_Desulfococcus_oleovorans_Hxd3:0.29450)0.966:0.05683)1.000:0.10035)0.814:0.03951,Syntrophobacter_fumaroxidans_MPOB:0.36961)0.187:0.03194)0.918:0.04492)0.997:0.04348,(((Myxococcus_xanthus_DK_1622:0.26282,(Anaeromyxobacter_Fw109-5:0.06425,(Anaeromyxobacter_dehalogenans_2CP-C:0.00556,(Anaeromyxobacter_K:0.00161,Anaeromyxobacter_dehalogenans_2CP_1:0.00170)0.913:0.00468)1.000:0.05997)1.000:0.21181)1.000:0.17722,(Sorangium_cellulosum__So_ce_56_:0.43488,Haliangium_ochraceum_DSM_14365:0.44476)1.000:0.07870)1.000:0.06941,Bdellovibrio_bacteriovorus:0.67225)0.930:0.05792)0.998:0.05249,(((((((Leptospira_biflexa_serovar_Patoc__Patoc_1__Ames_:0.00177,Leptospira_biflexa_serovar_Patoc__Patoc_1__Paris_:0.00100)1.000:0.19802,((Leptospira_interrogans_serovar_Copenhageni:0.00165,Leptospira_interrogans_serovar_Lai:0.00169)1.000:0.02594,(Leptospira_borgpetersenii_serovar_Hardjo-bovis_JB197:0.00172,Leptospira_borgpetersenii_serovar_Hardjo-bovis_L550:0.00289)1.000:0.02182)1.000:0.20329)1.000:0.43308,((((Borrelia_burgdorferi:0.00324,Borrelia_burgdorferi_ZS7:0.00383)0.997:0.01060,(Borrelia_garinii_PBi:0.01857,Borrelia_afzelii_PKo:0.02446)0.989:0.01005)1.000:0.10111,((Borrelia_duttonii_Ly:0.00193,Borrelia_recurrentis_A1:0.00624)1.000:0.04384,(Borrelia_turicatae_91E135:0.02898,Borrelia_hermsii_DAH:0.02968)0.999:0.01881)1.000:0.07233)1.000:0.40497,(Treponema_denticola_ATCC_35405:0.17883,(Treponema_pallidum:0.00029,Treponema_pallidum_SS14:0.00168)1.000:0.29569)1.000:0.25224)1.000:0.20564)1.000:0.13226,(((Pirellula_staleyi_DSM_6068_uid43209:0.27994,Pirellula_sp:0.26596)1.000:0.55117,((Parachlamydia_sp_UWE25:0.32216,((Chlamydia_muridarum:0.01432,((Chlamydia_trachomatis_434_Bu:0.00094,Chlamydia_trachomatis_L2b_UCH_1_proctitis:0.00209)0.997:0.00290,(Chlamydia_trachomatis_D_UW_3_CX:0.00132,(Chlamydia_trachomatis_B_TZ1A828_OT:0.00479,(Chlamydia_trachomatis_A_HAR-13:0.00309,Chlamydia_trachomatis_B_Jali20_OT:0.00112)0.729:0.00016)0.952:0.00092)1.000:0.00835)1.000:0.01450)1.000:0.08531,((Chlamydophila_pneumoniae_AR39:0.00268,(Chlamydophila_pneumoniae_TW_183:0.00015,(Chlamydophila_pneumoniae_CWL029:0.00048,Chlamydophila_pneumoniae_J138:0.00048)0.000:0.00012)0.992:0.00248)1.000:0.10187,(Chlamydophila_felis_Fe_C-56:0.02028,(Chlamydophila_caviae:0.03192,Chlamydophila_abortus_S26_3:0.03202)0.990:0.01335)1.000:0.05519)0.998:0.04153)1.000:0.33304)1.000:0.39304,((Opitutus_terrae_PB90_1:0.34662,Coraliomargarita_akajimensis_DSM_45221_uid47079:0.30212)1.000:0.27758,(Akkermansia_muciniphila_ATCC_BAA_835:0.47713,Methylacidiphilum_infernorum_V4:0.54538)0.933:0.07622)1.000:0.12358)0.963:0.05717)1.000:0.06839,(((Chloroherpeton_thalassium_ATCC_35110:0.20510,((Chlorobium_phaeobacteroides_BS1:0.09787,Prosthecochloris_aestuarii_DSM_271:0.08591)1.000:0.05139,((Chlorobaculum_parvum_NCIB_8327:0.04451,Chlorobium_tepidum_TLS:0.04413)1.000:0.07737,(((Prosthecochloris_vibrioformis_DSM_265:0.07823,Chlorobium_luteolum_DSM_273:0.05397)1.000:0.04143,(Pelodictyon_phaeoclathratiforme_BU_1:0.06223,Chlorobium_chlorochromatii_CaD3:0.11019)1.000:0.03944)0.954:0.01400,(Chlorobium_phaeobacteroides_DSM_266:0.06910,Chlorobium_limicola_DSM_245:0.06580)0.936:0.01816)1.000:0.05665)1.000:0.03207)1.000:0.17199)1.000:0.27881,((Rhodothermus_marinus_DSM_4252:0.21042,(Salinibacter_ruber_uid47323:0.00224,Salinibacter_ruber_DSM_13855:0.00449)1.000:0.35327)1.000:0.17459,(((((Flavobacteriaceae_bacterium_3519_10:0.21675,(Blattabacterium__Blattella_germanica__Bge:0.15255,Blattabacterium__Periplaneta_americana__BPLAN:0.12221)1.000:0.44394)0.839:0.05269,(Capnocytophaga_ochracea_DSM_7271:0.13059,((Robiginitalea_biformata_HTCC2501:0.11465,(Gramella_forsetii_KT0803:0.06641,Zunongwangia_profunda_SM_A87_uid48073:0.04248)1.000:0.07633)1.000:0.03980,(Flavobacterium_johnsoniae_UW101:0.04347,Flavobacterium_psychrophilum_JIP02_86:0.06691)1.000:0.10376)0.946:0.02367)1.000:0.07678)1.000:0.09359,(Candidatus_Azobacteroides_pseudotrichonymphae_genomovar__CFP2:0.27648,((Parabacteroides_distasonis_ATCC_8503:0.06879,(Porphyromonas_gingivalis_ATCC_33277:0.00337,Porphyromonas_gingivalis_W83:0.00121)1.000:0.13668)1.000:0.03236,((Bacteroides_vulgatus_ATCC_8482:0.03937,(Bacteroides_thetaiotaomicron_VPI-5482:0.02493,(Bacteroides_fragilis_YCH46:0.00099,Bacteroides_fragilis_NCTC_9434:0.00608)1.000:0.01405)1.000:0.03516)1.000:0.04491,Prevotella_ruminicola_23_uid47507:0.18059)1.000:0.06076)1.000:0.04902)1.000:0.15788)1.000:0.06153,(Chitinophaga_pinensis_DSM_2588:0.39253,Pedobacter_heparinus_DSM_2366:0.22188)0.646:0.04478)1.000:0.04033,(Candidatus_Amoebophilus_asiaticus_5a2:0.37461,(Cytophaga_hutchinsonii_ATCC_33406:0.23044,(Dyadobacter_fermentans_DSM_18053:0.15194,Spirosoma_linguale_DSM_74_uid43413:0.15971)1.000:0.08243)1.000:0.05219)0.990:0.04750)1.000:0.21410)1.000:0.07400)1.000:0.11687,(Gemmatimonas_aurantiaca_T_27:0.53246,Fibrobacter_succinogenes_S85:0.64446)0.831:0.08715)0.974:0.04711)0.848:0.03578)0.924:0.03398,((((Gloeobacter_violaceus:0.29970,(((Synechococcus_PCC_7002:0.16203,(((Cyanothece_PCC_8801:0.00244,Cyanothece_PCC_8802:0.00273)1.000:0.07808,(Cyanothece_ATCC_51142:0.05155,cyanobacterium_UCYN_A_uid43697:0.13457)1.000:0.05867)1.000:0.04677,(Cyanothece_PCC_7424:0.10498,Microcystis_aeruginosa_NIES_843:0.14916)0.956:0.02342)1.000:0.04138)1.000:0.06307,((Trichodesmium_erythraeum_IMS101:0.19598,(Nostoc_punctiforme_PCC_73102:0.05890,(Nostoc_sp:0.00699,Anabaena_variabilis_ATCC_29413:0.00621)1.000:0.04648)1.000:0.10567)0.998:0.02960,(Acaryochloris_marina_MBIC11017:0.18364,(Thermosynechococcus_elongatus:0.18140,Cyanothece_PCC_7425:0.12829)0.963:0.03504)1.000:0.05324)0.087:0.02561)0.985:0.03009,((Synechococcus_elongatus_PCC_6301:0.00441,Synechococcus_elongatus_PCC_7942:0.00058)1.000:0.12719,(Synechococcus_RCC307:0.08969,(((Prochlorococcus_marinus_MIT_9303:0.00780,Prochlorococcus_marinus_MIT9313:0.00489)1.000:0.05534,((Prochlorococcus_marinus_MIT_9211:0.06573,Prochlorococcus_marinus_CCMP1375:0.08068)1.000:0.03038,(((Prochlorococcus_marinus_MIT_9312:0.01643,(Prochlorococcus_marinus_MIT_9215:0.01563,(Prochlorococcus_marinus_AS9601:0.00930,Prochlorococcus_marinus_MIT_9301:0.00901)0.869:0.00376)0.909:0.00670)1.000:0.02692,(Prochlorococcus_marinus_MIT_9515:0.02211,Prochlorococcus_marinus_MED4:0.02275)1.000:0.03071)1.000:0.15059,(Prochlorococcus_marinus_NATL1A:0.00440,Prochlorococcus_marinus_NATL2A:0.00329)1.000:0.09353)1.000:0.03421)1.000:0.05860)0.988:0.02058,((Synechococcus_sp_WH8102:0.03381,(Synechococcus_CC9902:0.04423,Synechococcus_CC9605:0.02820)0.962:0.01132)1.000:0.03354,(Synechococcus_CC9311:0.05539,Synechococcus_WH_7803:0.03139)1.000:0.01826)0.958:0.01453)1.000:0.06633)1.000:0.21078)1.000:0.07290)1.000:0.14014)1.000:0.35311,(((Dehalococcoides_CBDB1:0.00241,(Dehalococcoides_BAV1:0.00172,Dehalococcoides_GT_uid42115:0.00138)0.934:0.00161)1.000:0.01764,(Dehalococcoides_VS:0.00992,Dehalococcoides_ethenogenes_195:0.01762)0.912:0.01083)1.000:0.60368,((Herpetosiphon_aurantiacus_ATCC_23779:0.30574,((Roseiflexus_RS-1:0.02908,Roseiflexus_castenholzii_DSM_13941:0.03985)1.000:0.16660,(Chloroflexus_aggregans_DSM_9485:0.03348,(Chloroflexus_aurantiacus_J_10_fl:0.00138,Chloroflexus_Y_400_fl:0.00249)1.000:0.03468)1.000:0.16730)1.000:0.09882)1.000:0.14481,(Thermobaculum_terrenum_ATCC_BAA_798:0.34038,(Thermomicrobium_roseum_DSM_5159:0.24627,Sphaerobacter_thermophilus_DSM_20745:0.18197)1.000:0.14706)0.998:0.05351)1.000:0.06223)1.000:0.09796)0.996:0.05254,(((Deinococcus_geothermalis_DSM_11300:0.04712,(Deinococcus_deserti_VCD115:0.06638,Deinococcus_radiodurans:0.09239)0.995:0.03384)1.000:0.29535,(Meiothermus_ruber_DSM_1279_uid46661:0.22425,(Thermus_thermophilus_HB27:0.00308,Thermus_thermophilus_HB8:0.00528)1.000:0.16676)1.000:0.14242)1.000:0.33250,((Rubrobacter_xylanophilus_DSM_9941:0.41894,Conexibacter_woesei_DSM_14684_uid43467:0.45305)1.000:0.12182,((Atopobium_parvulum_DSM_20469:0.26679,(Slackia_heliotrinireducens_DSM_20476:0.13315,(Cryptobacterium_curtum_DSM_15641:0.13812,Eggerthella_lenta_DSM_2243:0.10433)0.999:0.04920)1.000:0.10970)1.000:0.22971,(Acidimicrobium_ferrooxidans_DSM_10331:0.49611,(((Bifidobacterium_animalis_lactis_AD011:0.00527,(Bifidobacterium_animalis_lactis_Bl_04:0.00014,Bifidobacterium_animalis_lactis_DSM_10140:0.00016)0.969:0.00101)1.000:0.06172,((Bifidobacterium_longum:0.00055,(Bifidobacterium_longum_DJO10A:0.00141,Bifidobacterium_longum_infantis_ATCC_15697:0.01651)0.945:0.00176)1.000:0.05449,(Gardnerella_vaginalis_409_05_uid43211:0.08100,(Bifidobacterium_adolescentis_ATCC_15703:0.02244,Bifidobacterium_dentium_Bd1:0.02186)1.000:0.02241)0.381:0.01382)0.940:0.02842)1.000:0.29050,((((Catenulispora_acidiphila_DSM_44928:0.17643,(Streptomyces_griseus_NBRC_13350:0.05025,(Streptomyces_avermitilis:0.02604,(Streptomyces_coelicolor:0.03307,Streptomyces_scabiei_87_22_uid46531:0.02756)0.975:0.01022)1.000:0.02213)1.000:0.13191)1.000:0.05225,(((Geodermatophilus_obscurus_DSM_43160_uid43725:0.17036,(Frankia_EAN1pec:0.04952,(Frankia_alni_ACN14a:0.02811,Frankia_CcI3:0.02653)1.000:0.03718)1.000:0.13624)0.578:0.03349,((Stackebrandtia_nassauensis_DSM_44728_uid46663:0.19276,(Salinispora_tropica_CNB-440:0.02045,Salinispora_arenicola_CNS-205:0.01460)1.000:0.12702)1.000:0.08913,(((((Nocardia_farcinica_IFM10152:0.08206,(Rhodococcus_erythropolis_PR4:0.03572,(Rhodococcus_jostii_RHA1:0.00270,Rhodococcus_opacus_B4_uid13791:0.01116)1.000:0.02119)1.000:0.06003)1.000:0.02923,(Gordonia_bronchialis_DSM_43247:0.10259,(Mycobacterium_abscessus_ATCC_19977:0.07484,(((((Mycobacterium_avium_104:0.01315,Mycobacterium_avium_paratuberculosis:0.00706)1.000:0.03876,(Mycobacterium_leprae:0.00405,Mycobacterium_leprae_Br4923:0.00675)1.000:0.07622)0.290:0.00679,(Mycobacterium_tuberculosis_H37Rv:0.00049,((((Mycobacterium_bovis:0.00018,(Mycobacterium_bovis_BCG_Pasteur_1173P2:0.00014,Mycobacterium_bovis_BCG_Tokyo_172:0.00017)0.895:0.00039)0.947:0.00039,Mycobacterium_tuberculosis_CDC1551:0.00016)0.915:0.00033,Mycobacterium_tuberculosis_H37Ra:0.00013)0.850:0.00012,(Mycobacterium_tuberculosis_F11:0.00016,Mycobacterium_tuberculosis_KZN_1435:0.00048)0.961:0.00014)0.999:0.00380)1.000:0.04401)0.125:0.00927,(Mycobacterium_ulcerans_Agy99:0.00730,Mycobacterium_marinum_M:0.00043)1.000:0.03836)1.000:0.04885,(Mycobacterium_smegmatis_MC2_155:0.04518,((Mycobacterium_vanbaalenii_PYR-1:0.02374,Mycobacterium_gilvum_PYR-GCK:0.03999)1.000:0.03808,(Mycobacterium_KMS:0.00123,(Mycobacterium_MCS:0.00016,Mycobacterium_JLS:0.00640)1.000:0.00656)1.000:0.05666)0.399:0.01420)0.999:0.01641)1.000:0.02724)1.000:0.07936)0.236:0.02359)0.880:0.03098,((Corynebacterium_aurimucosum_ATCC_700975:0.10935,(Corynebacterium_diphtheriae:0.06242,(Corynebacterium_efficiens_YS-314:0.02994,(Corynebacterium_glutamicum_ATCC_13032_Bielefeld:0.00181,(Corynebacterium_glutamicum_R:0.00311,Corynebacterium_glutamicum_ATCC_13032_Kitasato:0.00016)0.266:0.00192)1.000:0.03268)1.000:0.05646)0.847:0.02116)1.000:0.02803,(Corynebacterium_kroppenstedtii_DSM_44385:0.11642,(Corynebacterium_urealyticum_DSM_7109:0.08973,Corynebacterium_jeikeium_K411:0.05406)1.000:0.03946)0.041:0.02129)1.000:0.21582)1.000:0.07341,(Actinosynnema_mirum_DSM_43827:0.10771,(Saccharopolyspora_erythraea_NRRL_2338:0.11800,Saccharomonospora_viridis_DSM_43017:0.13433)0.240:0.02447)1.000:0.03243)1.000:0.03609,Nakamurella_multipartita_DSM_44233:0.18921)1.000:0.05681)0.994:0.02793)1.000:0.04455,(Acidothermus_cellulolyticus_11B:0.20831,(Streptosporangium_roseum_DSM_43021:0.14760,(Thermomonospora_curvata_DSM_43183:0.11031,Thermobifida_fusca_YX:0.18336)0.998:0.03504)1.000:0.05004)0.397:0.02668)0.996:0.02546)1.000:0.03062,((Propionibacterium_acnes_SK137_uid48071:0.00557,Propionibacterium_acnes_KPA171202:0.00440)1.000:0.27295,(Nocardioides_JS614:0.15877,Kribbella_flavida_DSM_17836_uid43465:0.15503)0.418:0.03505)1.000:0.05006)1.000:0.04213,((((((Leifsonia_xyli_xyli_CTCB0:0.07973,(Clavibacter_michiganensis_NCPPB_382:0.00807,Clavibacter_michiganensis_sepedonicus:0.00665)1.000:0.09478)1.000:0.05610,(Tropheryma_whipplei_TW08_27:0.00487,Tropheryma_whipplei_Twist:0.00225)1.000:0.49894)1.000:0.07812,((Renibacterium_salmoninarum_ATCC_33209:0.07246,(Arthrobacter_aurescens_TC1:0.02702,(Arthrobacter_FB24:0.02400,Arthrobacter_chlorophenolicus_A6:0.01554)1.000:0.01985)1.000:0.02738)1.000:0.06108,(Micrococcus_luteus_NCTC_2665:0.14154,(Kocuria_rhizophila_DC2201:0.11171,Rothia_mucilaginosa:0.12851)1.000:0.04561)0.996:0.02922)1.000:0.04953)1.000:0.08188,(Beutenbergia_cavernae_DSM_12333:0.14078,(Xylanimonas_cellulosilytica_DSM_15894:0.08727,(Sanguibacter_keddieii_DSM_10542_uid40845:0.06861,Jonesia_denitrificans_DSM_20603:0.12523)1.000:0.03219)1.000:0.04195)1.000:0.04362)0.309:0.01943,(Brachybacterium_faecium_DSM_4810:0.19354,Kytococcus_sedentarius_DSM_20547:0.22952)0.979:0.04683)0.927:0.02027,Kineococcus_radiotolerans_SRS30216:0.18771)1.000:0.04002)0.851:0.09159)1.000:0.16950)1.000:0.08769)0.970:0.04753)1.000:0.07095)0.942:0.04192)0.968:0.04196,(((Thermanaerovibrio_acidaminovorans_DSM_6589:0.22401,Aminobacterium_colombiense_DSM_12261_uid47083:0.24308)1.000:0.29639,((Coprothermobacter_proteolyticus_DSM_5265:0.54823,(Dictyoglomus_thermophilum_H_6_12:0.02171,Dictyoglomus_turgidum_DSM_6724:0.01959)1.000:0.35299)1.000:0.08651,((((Fervidobacterium_nodosum_Rt17-B1:0.20544,(Thermosipho_melanesiensis_BI429:0.05063,Thermosipho_africanus_TCF52B:0.04706)1.000:0.11252)1.000:0.09104,(Thermotoga_lettingae_TMO:0.28425,(Thermotoga_neapolitana_DSM_4359:0.03453,(Thermotoga_maritima:0.00513,(Thermotoga_RQ2:0.00297,(Thermotoga_petrophila_RKU-1:0.00457,Thermotoga_naphthophila_RKU_10:0.00237)1.000:0.00608)1.000:0.00947)1.000:0.02971)1.000:0.12639)0.349:0.03928)1.000:0.06692,(Kosmotoga_olearia_TBF_19_5_1:0.23301,Petrotoga_mobilis_SJ95:0.39211)0.960:0.05494)1.000:0.22319,((Persephonella_marina_EX_H1:0.12583,(Sulfurihydrogenibium_YO3AOP1:0.08363,Sulfurihydrogenibium_azorense_Az_Fu1:0.06652)1.000:0.10672)1.000:0.16501,(Aquifex_aeolicus:0.18616,(Hydrogenobaculum_Y04AAS1:0.34052,(Hydrogenobacter_thermophilus_TK_6_uid45927:0.15466,Thermocrinis_albus_DSM_14484_uid46231:0.10479)1.000:0.07158)0.994:0.05221)1.000:0.16275)1.000:0.24648)0.764:0.04364)1.000:0.05229)0.995:0.04151,(((((Brevibacillus_brevis_NBRC_100599:0.17696,(Paenibacillus_JDR_2:0.09284,Geobacillus_Y412MC10:0.08235)1.000:0.11401)0.282:0.03631,((Bacillus_halodurans:0.05131,(Bacillus_pseudofirmus_OF4_uid45847:0.05515,Bacillus_clausii_KSM-K16:0.08964)0.993:0.02451)1.000:0.06064,((Oceanobacillus_iheyensis:0.18781,(((((Enterococcus_faecalis_V583:0.09886,(((Lactococcus_lactis_cremoris_SK11:0.00253,Lactococcus_lactis_cremoris_MG1363:0.00073)0.997:0.00619,(Lactococcus_lactis:0.00841,Lactococcus_lactis_KF147:0.00058)0.974:0.00870)1.000:0.14744,(((((Streptococcus_suis_SC84:0.0,Streptococcus_suis_P1_7:0.0):0.00014,(Streptococcus_suis_BM407:0.00018,Streptococcus_suis_98HAH33:0.00377)0.882:0.00032)0.914:0.00052,Streptococcus_suis_05ZYH33:0.00858)1.000:0.04573,((Streptococcus_mitis_B6_uid46097:0.00503,(Streptococcus_pneumoniae_G54:0.00097,((Streptococcus_pneumoniae_Hungary19A_6:0.00126,(Streptococcus_pneumoniae_D39:0.00032,(Streptococcus_pneumoniae_70585:0.00065,Streptococcus_pneumoniae_CGSP14:0.00146)0.788:0.00018)1.000:0.00215)0.804:0.00014,((((Streptococcus_pneumoniae_ATCC_700669:0.00082,Streptococcus_pneumoniae_Taiwan19F_14:0.00161)0.902:0.00016,Streptococcus_pneumoniae_JJA:0.00044)0.403:0.00016,(Streptococcus_pneumoniae_TIGR4:0.00227,Streptococcus_pneumoniae_P1031:0.00017)0.826:0.00021)0.861:0.00012,Streptococcus_pneumoniae_R6:0.00032)0.896:0.00033)0.880:0.00016)1.000:0.01003)1.000:0.01698,(Streptococcus_sanguinis_SK36:0.01457,Streptococcus_gordonii_Challis_substr_CH1:0.01207)1.000:0.01237)1.000:0.01963)0.980:0.01761,(Streptococcus_mutans_NN2025_uid46353:0.05210,((Streptococcus_thermophilus_LMD-9:0.00173,(Streptococcus_thermophilus_LMG_18311:0.00021,Streptococcus_thermophilus_CNRZ1066:0.00289)0.407:0.00179)1.000:0.03696,(Streptococcus_gallolyticus_UCN34_uid46061:0.03419,((Streptococcus_agalactiae_A909:0.00020,(Streptococcus_agalactiae_2603:0.00096,Streptococcus_agalactiae_NEM316:0.00064)0.969:0.00190)1.000:0.03396,(Streptococcus_uberis_0140J:0.03060,((Streptococcus_equi_4047:0.00130,(Streptococcus_equi_zooepidemicus_MGCS10565:0.00147,Streptococcus_equi_zooepidemicus:0.00031)0.985:0.00147)1.000:0.01779,(Streptococcus_dysgalactiae_equisimilis_GGS_124:0.00378,(Streptococcus_pyogenes_M1_GAS:0.00156,(Streptococcus_pyogenes_NZ131:0.00297,(((Streptococcus_pyogenes_MGAS5005:0.00098,((Streptococcus_pyogenes_MGAS315:0.00029,(Streptococcus_pyogenes_SSI-1:0.00013,(Streptococcus_pyogenes_MGAS9429:0.00064,(Streptococcus_pyogenes_Manfredo:0.00034,Streptococcus_pyogenes_MGAS8232:0.00080)0.436:0.00016)1.000:0.00013)0.672:0.00033)0.885:0.00014,Streptococcus_pyogenes_MGAS10394:0.00082)0.857:0.00016)0.876:0.00014,(Streptococcus_pyogenes_MGAS6180:0.00032,Streptococcus_pyogenes_MGAS10270:0.00048)0.870:0.00025)0.954:0.00039,(Streptococcus_pyogenes_MGAS2096:0.00326,Streptococcus_pyogenes_MGAS10750:0.00269)1.000:0.00416)0.963:0.00016)0.988:0.00134)1.000:0.00841)0.999:0.00722)0.995:0.00776)1.000:0.01305)0.998:0.01066)0.724:0.00895)0.999:0.01692)0.975:0.01212)1.000:0.06681)1.000:0.10829)1.000:0.04078,(((((Lactobacillus_gasseri_ATCC_33323:0.00589,(Lactobacillus_johnsonii_NCC_533:0.00726,Lactobacillus_johnsonii_FI9785:0.00158)0.290:0.00294)1.000:0.07039,((Lactobacillus_delbrueckii_bulgaricus:0.00322,Lactobacillus_delbrueckii_bulgaricus_ATCC_BAA-365:0.00312)1.000:0.10791,(Lactobacillus_acidophilus_NCFM:0.01793,(Lactobacillus_helveticus_DPC_4571:0.01756,Lactobacillus_crispatus_ST1_uid48359:0.01484)0.465:0.00627)1.000:0.05039)1.000:0.05238)1.000:0.18347,((Lactobacillus_casei_ATCC_334:0.00238,Lactobacillus_casei:0.00020)1.000:0.01494,(Lactobacillus_rhamnosus_GG:0.00033,Lactobacillus_rhamnosus_Lc_705:0.00224)0.997:0.00865)1.000:0.13198)0.846:0.03418,Lactobacillus_sakei_23K:0.11018)1.000:0.05504,(((Pediococcus_pentosaceus_ATCC_25745:0.14406,(Lactobacillus_brevis_ATCC_367:0.12365,(Lactobacillus_plantarum_JDM1:0.00159,Lactobacillus_plantarum:0.00051)1.000:0.10460)0.933:0.02969)0.830:0.02486,((Lactobacillus_fermentum_IFO_3956:0.06741,(Lactobacillus_reuteri_DSM_20016:0.00101,Lactobacillus_reuteri_F275_Kitasato:0.00144)1.000:0.05652)1.000:0.10391,(Oenococcus_oeni_PSU-1:0.24619,(Leuconostoc_mesenteroides_ATCC_8293:0.03026,Leuconostoc_citreum_KM20:0.03532)1.000:0.11692)1.000:0.13189)0.186:0.02527)1.000:0.04237,Lactobacillus_salivarius_UCC118:0.13182)0.936:0.03782)1.000:0.06746)1.000:0.10942,(Listeria_innocua:0.00280,(((Listeria_monocytogenes_HCC23:0.00058,((Listeria_monocytogenes_uid43671:0.0,Listeria_monocytogenes_08_5923_uid43727:0.0):0.00091,Listeria_monocytogenes:0.00126)0.951:0.00103)0.596:0.00072,(Listeria_monocytogenes_Clip81459:0.00049,Listeria_monocytogenes_4b_F2365:0.00033)0.913:0.00016)0.987:0.00208,(Listeria_welshimeri_serovar_6b_SLCC5334:0.00270,Listeria_seeligeri_serovar_1_2b_SLCC3954_uid46215:0.00715)0.947:0.00206)0.883:0.00226)1.000:0.11236)1.000:0.05280,((Macrococcus_caseolyticus_JCSC5402:0.07737,(Staphylococcus_carnosus_TM300:0.05052,(Staphylococcus_saprophyticus:0.05489,((Staphylococcus_aureus_ED98:0.00015,(((Staphylococcus_aureus_N315:0.00015,(Staphylococcus_aureus_Mu3:0.0,Staphylococcus_aureus_Mu50:0.0):0.00016)0.843:0.00016,(Staphylococcus_aureus_JH9:0.00015,Staphylococcus_aureus_JH1:0.00014)0.834:0.00016)0.000:0.00016,((((Staphylococcus_aureus_USA300_TCH1516:0.0,Staphylococcus_aureus_MW2:0.0):0.00014,Staphylococcus_aureus_Newman:0.00032)0.000:0.00014,(Staphylococcus_aureus_RF122:0.00064,Staphylococcus_aureus_aureus_MRSA252:0.00110)0.793:0.00014)0.643:0.00014,((Staphylococcus_aureus_USA300_FPR3757:0.00130,Staphylococcus_aureus_NCTC_8325:0.00017)0.605:0.00014,Staphylococcus_aureus_aureus_MSSA476:0.00016)0.000:0.00014)0.803:0.00014)0.969:0.00136)1.000:0.03586,((Staphylococcus_epidermidis_ATCC_12228:0.00080,Staphylococcus_epidermidis_RP62A:0.00562)1.000:0.01845,(Staphylococcus_haemolyticus:0.01771,Staphylococcus_lugdunensis_HKU09_01_uid46233:0.02763)0.996:0.00826)0.997:0.00858)0.996:0.01237)1.000:0.01729)1.000:0.08424)1.000:0.12711,Lysinibacillus_sphaericus_C3_41:0.12898)0.751:0.02798)1.000:0.03520,((Bacillus_cereus_cytotoxis_NVH_391-98:0.01046,(((Bacillus_cereus_B4264:0.00016,((Bacillus_cereus_AH187:0.00018,(Bacillus_cereus_Q1:0.00067,Bacillus_cereus_ATCC_10987:0.00034)0.000:0.00014)0.994:0.00151,(((Bacillus_cereus_AH820:0.00014,Bacillus_cereus_ZK:0.00050)0.000:0.00014,(((Bacillus_anthracis_Ames_0581:0.00014,Bacillus_anthracis_A0248:0.00084)0.000:0.00014,(Bacillus_anthracis_CDC_684:0.0,Bacillus_anthracis_Ames:0.0):0.00014)0.000:0.00015,Bacillus_anthracis_str_Sterne:0.00014)0.977:0.00067)0.000:0.00015,(Bacillus_thuringiensis_Al_Hakam:0.0,Bacillus_cereus_03BB102:0.0,Bacillus_thuringiensis_konkukian:0.0):0.00014)0.943:0.00067)1.000:0.00452)0.794:0.00051,Bacillus_cereus_ATCC14579:0.00256)0.912:0.00096,(Bacillus_cereus_G9842:0.00152,Bacillus_weihenstephanensis_KBAB4:0.01478)0.991:0.00381)1.000:0.02339)1.000:0.09309,((Anoxybacillus_flavithermus_WK1:0.03554,(Geobacillus_WCH70:0.01917,(Geobacillus_thermodenitrificans_NG80-2:0.01766,(Geobacillus_Y412MC61:0.00195,Geobacillus_kaustophilus_HTA426:0.00523)1.000:0.01532)1.000:0.02767)1.000:0.04265)1.000:0.06828,((Bacillus_megaterium_QM_B1551_uid15862:0.00470,Bacillus_megaterium_DSM319_uid48371:0.00229)1.000:0.07836,(Bacillus_pumilus_SAFR-032:0.04014,((Bacillus_licheniformis_ATCC_14580:0.00015,Bacillus_licheniformis_DSM_13:0.00225)1.000:0.02941,(Bacillus_amyloliquefaciens_FZB42:0.01795,Bacillus_subtilis:0.00880)1.000:0.02131)0.586:0.01489)1.000:0.06420)0.999:0.02159)0.184:0.01903)0.996:0.02425)0.994:0.02553)0.955:0.02190,(Exiguobacterium_sibiricum_255_15:0.08703,Exiguobacterium_AT1b:0.06956)1.000:0.15265)0.630:0.01855)1.000:0.08006)1.000:0.10722,(Alicyclobacillus_acidocaldarius_DSM_446:0.20355,Bacillus_tusciae_DSM_2912_uid48361:0.20322)1.000:0.07061)1.000:0.07722,((((Caldicellulosiruptor_saccharolyticus_DSM_8903:0.02362,Anaerocellum_thermophilum_DSM_6725:0.02425)1.000:0.25593,(Thermoanaerobacter_tengcongensis:0.04605,(Thermoanaerobacter_italicus_Ab9_uid46241:0.02008,(Thermoanaerobacter_pseudethanolicus_ATCC_33223:0.00346,Thermoanaerobacter_X514:0.00220)1.000:0.01545)1.000:0.04086)1.000:0.17641)1.000:0.05840,(((((Clostridium_phytofermentans_ISDg:0.12363,(Eubacterium_eligens_ATCC_27750:0.13038,Eubacterium_rectale_ATCC_33656:0.13820)1.000:0.05066)1.000:0.23844,(Finegoldia_magna_ATCC_29328:0.23433,Anaerococcus_prevotii_DSM_20548:0.32214)1.000:0.15030)0.969:0.04701,((Clostridium_difficile_R20291:0.00015,(Clostridium_difficile_630:0.00099,Clostridium_difficile_CD196:0.00100)0.888:0.00092)1.000:0.22091,(Alkaliphilus_metalliredigens_QYMF:0.13916,Alkaliphilus_oremlandii_OhILAs:0.10727)1.000:0.08275)1.000:0.07424)0.960:0.03195,(Clostridium_novyi_NT:0.12553,(Clostridium_acetobutylicum:0.15049,(((Clostridium_perfringens:0.00373,(Clostridium_perfringens_ATCC_13124:0.00018,Clostridium_perfringens_SM101_uid12521:0.00326)0.805:0.00019)1.000:0.09875,(Clostridium_beijerinckii_NCIMB_8052:0.06598,(Clostridium_botulinum_B_Eklund_17B:0.00278,Clostridium_botulinum_E3_Alaska_E43:0.00276)1.000:0.05497)1.000:0.05132)1.000:0.06081,(Clostridium_tetani_E88:0.12651,((Clostridium_kluyveri_DSM_555:0.00156,Clostridium_kluyveri_NBRC_12016:0.00129)1.000:0.13351,(Clostridium_botulinum_Ba4_657:0.00233,(Clostridium_botulinum_A3_Loch_Maree:0.00366,(Clostridium_botulinum_F_Langeland:0.00135,((Clostridium_botulinum_A2_Kyoto:0.00079,((Clostridium_botulinum_A_ATCC_19397:0.00014,Clostridium_botulinum_A_Hall:0.00014)0.799:0.00017,Clostridium_botulinum_A:0.00183)0.995:0.00128)0.269:0.00049,Clostridium_botulinum_B1_Okra:0.00440)0.040:0.00065)0.455:0.00089)0.948:0.00210)1.000:0.11526)0.791:0.02252)0.999:0.02170)0.587:0.01868)0.992:0.03367)1.000:0.15872)0.998:0.03809,(Clostridiales_genomosp__BVAB3_UPII9_5_uid46219:0.39634,(Clostridium_thermocellum_ATCC_27405:0.13740,Clostridium_cellulolyticum_H10:0.17370)1.000:0.05771)1.000:0.09377)0.998:0.04193)1.000:0.05165,((Natranaerobius_thermophilus_JW_NM_WN_LF:0.31633,Halothermothrix_orenii_H_168:0.30339)1.000:0.08939,((((Candidatus_Desulforudis_audaxviator_MP104C:0.29241,(Pelotomaculum_thermopropionicum_SI:0.14945,(Desulfotomaculum_reducens_MI-1:0.17738,Desulfotomaculum_acetoxidans_DSM_771:0.19533)0.015:0.03006)0.900:0.03407)0.998:0.04896,(Ammonifex_degensii_KC4:0.27482,Carboxydothermus_hydrogenoformans_Z-2901:0.18868)0.981:0.04786)1.000:0.05329,((Heliobacterium_modesticaldum_Ice1:0.21497,(Desulfitobacterium_hafniense_DCB_2:0.00359,Desulfitobacterium_hafniense_Y51:0.00359)1.000:0.22914)1.000:0.05958,(Moorella_thermoacetica_ATCC_39073:0.21270,Syntrophomonas_wolfei_Goettingen:0.35582)0.993:0.03985)0.997:0.02706)1.000:0.04564,(Symbiobacterium_thermophilum_IAM14863:0.34245,(Veillonella_parvula_DSM_2008:0.23843,Acidaminococcus_fermentans_DSM_20731_uid43471:0.23781)1.000:0.14074)0.763:0.04210)0.940:0.02750)0.776:0.01966)0.783:0.02526)1.000:0.06679,(((Acholeplasma_laidlawii_PG_8A:0.25937,(Candidatus_Phytoplasma_mali:0.29169,(Candidatus_Phytoplasma_australiense:0.13606,(Onion_yellows_phytoplasma:0.02574,Aster_yellows_witches-broom_phytoplasma_AYWB:0.02070)1.000:0.08082)1.000:0.13901)1.000:0.15620)1.000:0.19133,((Mesoplasma_florum_L1:0.13148,(Mycoplasma_mycoides:0.02195,Mycoplasma_capricolum_ATCC_27343:0.00996)1.000:0.12717)1.000:0.32298,(((Mycoplasma_gallisepticum:0.26187,(Mycoplasma_genitalium:0.13744,Mycoplasma_pneumoniae:0.10397)1.000:0.31722)1.000:0.15258,(Mycoplasma_penetrans:0.35942,(Ureaplasma_parvum_serovar_3_ATCC_27815:0.01425,Ureaplasma_urealyticum_serovar_10_ATCC_33699:0.01234)1.000:0.34192)0.998:0.06856)1.000:0.25352,(Mycoplasma_mobile_163K:0.29997,((Mycoplasma_arthritidis_158L3_1:0.12402,Mycoplasma_hominis:0.12945)1.000:0.26916,(((Mycoplasma_agalactiae_PG2:0.00735,Mycoplasma_agalactiae_uid46679:0.00239)1.000:0.21960,(Mycoplasma_crocodyli_MP145_uid47087:0.16408,Mycoplasma_synoviae_53:0.26028)0.999:0.05502)1.000:0.11786,(Mycoplasma_pulmonis:0.28279,(Mycoplasma_conjunctivae_HRC_581_uid32285:0.15106,(Mycoplasma_hyopneumoniae_232:0.00515,(Mycoplasma_hyopneumoniae_J:0.00271,Mycoplasma_hyopneumoniae_7448:0.00322)0.996:0.00774)1.000:0.24593)1.000:0.20038)0.361:0.03921)0.263:0.03058)0.639:0.03838)1.000:0.23475)0.998:0.06512)1.000:0.11042)1.000:0.12197,(Fusobacterium_nucleatum:0.24368,(Sebaldella_termitidis_ATCC_33386:0.12536,(Leptotrichia_buccalis_DSM_1135:0.09247,Streptobacillus_moniliformis_DSM_12112:0.16532)0.859:0.04632)1.000:0.16135)1.000:0.28147)0.999:0.08213)1.000:0.04818)0.341:0.02390)1.000:0.04386)0.971:0.02646,((Elusimicrobium_minutum_Pei191:0.51872,uncultured_Termite_group_1_bacterium_phylotype_Rs_D17:0.47085)1.000:0.23054,(Solibacter_usitatus_Ellin6076:0.29841,(Acidobacterium_capsulatum_ATCC_51196:0.19923,Candidatus_Koribacter_versatilis_Ellin345:0.19571)1.000:0.14614)1.000:0.27157)1.000:0.06611)0.816:0.02332,(Thermodesulfovibrio_yellowstonii_DSM_11347:0.48614,((Nautilia_profundicola_AmH:0.21836,((((Arcobacter_butzleri_RM4018:0.22629,Thiomicrospira_denitrificans_ATCC_33889:0.23728)0.996:0.04581,Sulfurovum_NBC37-1:0.23899)0.999:0.03964,((Wolinella_succinogenes:0.11481,((Helicobacter_acinonychis_Sheeba:0.01616,(((Helicobacter_pylori_Shi470:0.00549,Helicobacter_pylori_G27:0.00694)0.961:0.00128,((Helicobacter_pylori_26695:0.00405,Helicobacter_pylori_B38_uid39685:0.00505)0.956:0.00113,(Helicobacter_pylori_HPAG1:0.00216,Helicobacter_pylori_P12:0.00893)0.906:0.00057)0.867:0.00041)0.985:0.00241,Helicobacter_pylori_J99:0.00742)0.997:0.00794)1.000:0.17087,(Helicobacter_mustelae_12198_uid46647:0.11358,Helicobacter_hepaticus:0.12490)0.654:0.03013)1.000:0.06006)1.000:0.11485,(Sulfurospirillum_deleyianum_DSM_6946:0.16682,((Campylobacter_lari_RM2100:0.04330,(Campylobacter_jejuni:0.00235,(Campylobacter_jejuni_doylei_269_97:0.00768,(Campylobacter_jejuni_RM1221:0.00138,(Campylobacter_jejuni_81-176:0.00083,Campylobacter_jejuni_81116:0.00067)0.939:0.00077)0.787:0.00109)0.951:0.00129)1.000:0.04156)1.000:0.06940,((Campylobacter_curvus_525_92:0.03090,Campylobacter_concisus_13826:0.03456)1.000:0.06631,(Campylobacter_fetus_82-40:0.08374,Campylobacter_hominis_ATCC_BAA-381:0.16113)0.804:0.02482)0.994:0.02696)1.000:0.08895)1.000:0.07285)0.713:0.03253)1.000:0.05781,Nitratiruptor_SB155-2:0.14134)1.000:0.07710)1.000:0.40482,(Deferribacter_desulfuricans_SSM1_uid46653:0.16724,Denitrovibrio_acetiphilus_DSM_12809_uid46657:0.27422)1.000:0.24577)0.691:0.05245)0.940:0.04073)0.999:0.04322)1.000:0.11484,((((((Sphingomonas_wittichii_RW1:0.07833,(Zymomonas_mobilis_NCIMB_11163:0.00148,Zymomonas_mobilis_ZM4:0.00178)1.000:0.12919)1.000:0.03580,(Sphingobium_japonicum_UT26S_uid47077:0.09179,(Sphingopyxis_alaskensis_RB2256:0.11128,(Erythrobacter_litoralis_HTCC2594:0.13976,Novosphingobium_aromaticivorans_DSM_12444:0.09176)1.000:0.06187)0.441:0.02371)1.000:0.03149)1.000:0.23112,(((Dinoroseobacter_shibae_DFL_12:0.07227,(Jannaschia_CCS1:0.11314,(Roseobacter_denitrificans_OCh_114:0.07778,(Ruegeria_pomeroyi_DSS_3:0.05364,Silicibacter_TM1040:0.05304)1.000:0.02671)1.000:0.03120)0.469:0.01820)1.000:0.04508,(Paracoccus_denitrificans_PD1222:0.09322,(Rhodobacter_sphaeroides_ATCC_17025:0.01434,(Rhodobacter_sphaeroides_ATCC_17029:0.00045,(Rhodobacter_sphaeroides_2_4_1:0.00015,Rhodobacter_sphaeroides_KD131:0.00145)0.973:0.00104)1.000:0.01695)1.000:0.08680)1.000:0.03987)1.000:0.20396,((Maricaulis_maris_MCS10:0.22129,((Phenylobacterium_zucineum_HLK1:0.09151,(Caulobacter_K31:0.04978,(Caulobacter_segnis_ATCC_21756_uid41709:0.01474,(Caulobacter_crescentus:0.00240,Caulobacter_crescentus_NA1000:0.00015)0.997:0.00998)1.000:0.03175)1.000:0.06759)1.000:0.15341,(Hyphomonas_neptunium_ATCC_15444:0.22404,Hirschia_baltica_ATCC_49814:0.18408)1.000:0.08581)0.027:0.02977)1.000:0.06331,(Parvibaculum_lavamentivorans_DS-1:0.20664,((((Beijerinckia_indica_ATCC_9039:0.07981,Methylocella_silvestris_BL2:0.07665)1.000:0.09711,((Methylobacterium_4_46:0.02529,Methylobacterium_nodulans_ORS_2060:0.02114)1.000:0.05070,(Methylobacterium_radiotolerans_JCM_2831:0.05042,(Methylobacterium_populi_BJ001:0.01407,(Methylobacterium_chloromethanicum_CM4:0.00032,((Methylobacterium_extorquens_PA1:0.00026,Methylobacterium_extorquens_DM4:0.00025)0.979:0.00095,Methylobacterium_extorquens_AM1:0.00024)0.853:0.00025)1.000:0.01240)1.000:0.03563)1.000:0.05056)1.000:0.09198)1.000:0.03520,((Xanthobacter_autotrophicus_Py2:0.06816,Azorhizobium_caulinodans_ORS_571:0.05465)1.000:0.08979,(Oligotropha_carboxidovorans_OM5:0.06050,((Nitrobacter_winogradskyi_Nb-255:0.02960,Nitrobacter_hamburgensis_X14:0.02219)1.000:0.03399,((Bradyrhizobium_japonicum:0.05122,(Bradyrhizobium_ORS278:0.01299,Bradyrhizobium_BTAi1:0.01303)1.000:0.03905)1.000:0.03421,(((Rhodopseudomonas_palustris_TIE_1:0.00662,Rhodopseudomonas_palustris_CGA009:0.00262)1.000:0.03582,(Rhodopseudomonas_palustris_HaA2:0.01875,Rhodopseudomonas_palustris_BisB5:0.01426)1.000:0.01845)1.000:0.01924,(Rhodopseudomonas_palustris_BisA53:0.03942,Rhodopseudomonas_palustris_BisB18:0.03653)1.000:0.01752)1.000:0.01790)0.835:0.01167)1.000:0.02682)1.000:0.15351)0.275:0.02451)1.000:0.06220,((((Rhizobium_NGR234:0.01582,(Sinorhizobium_medicae_WSM419:0.01158,Sinorhizobium_meliloti:0.00719)1.000:0.01313)1.000:0.02971,((Agrobacterium_tumefaciens_C58_Cereon:0.05120,Agrobacterium_vitis_S4:0.05493)1.000:0.02090,(Agrobacterium_radiobacter_K84:0.03247,((Rhizobium_etli_CFN_42:0.00740,Rhizobium_etli_CIAT_652:0.00624)1.000:0.00896,(Rhizobium_leguminosarum_bv__trifolii_WSM2304:0.00560,(Rhizobium_leguminosarum_bv__trifolii_WSM1325:0.00396,Rhizobium_leguminosarum_bv_viciae_3841:0.00442)1.000:0.00986)0.998:0.00548)1.000:0.02563)1.000:0.02725)0.993:0.01750)1.000:0.04305,Candidatus_Liberibacter_asiaticus_psy62:0.48177)1.000:0.04400,((Mesorhizobium_BNC1:0.09418,Mesorhizobium_loti:0.09837)1.000:0.04090,((Ochrobactrum_anthropi_ATCC_49188:0.01344,(Brucella_abortus_bv__1_9_941:0.00393,(Brucella_suis_1330:0.00079,(Brucella_microti_CCM_4915:0.00047,(Brucella_ovis:0.00174,((Brucella_abortus_S19:0.00014,Brucella_melitensis_biovar_Abortus:0.00017)0.991:0.00149,(Brucella_melitensis_ATCC_23457:0.00085,(Brucella_canis_ATCC_23365:0.00179,Brucella_suis_ATCC_23445:0.00089)0.890:0.00039)0.997:0.00237)0.842:0.00016)0.782:0.00011)0.978:0.00078)0.885:0.00055)1.000:0.01537)1.000:0.05785,(Bartonella_bacilliformis_KC583:0.07545,((Bartonella_tribocorum_CIP_105476:0.01746,Bartonella_grahamii_as4aup:0.01387)1.000:0.01879,(Bartonella_quintana_Toulouse:0.03621,Bartonella_henselae_Houston-1:0.02666)1.000:0.01008)1.000:0.03621)1.000:0.09046)1.000:0.03896)0.979:0.02476)1.000:0.08302)1.000:0.04781)1.000:0.03895)0.415:0.02686)0.995:0.03714)0.999:0.03776,((Acidiphilium_cryptum_JF-5:0.13047,(Granulobacter_bethesdensis_CGDNIH1:0.10813,((Gluconacetobacter_diazotrophicus_PAl_5_FAPERJ:0.00178,Gluconacetobacter_diazotrophicus_PAl_5_JGI:0.00065)1.000:0.05415,(Acetobacter_pasteurianus_IFO_3283_01:0.09359,Gluconobacter_oxydans_621H:0.10869)0.967:0.02540)1.000:0.05883)0.988:0.04172)1.000:0.17131,((Azospirillum_B510_uid46085:0.11578,Rhodospirillum_centenum_SW:0.13000)1.000:0.07950,(Magnetospirillum_magneticum_AMB-1:0.16335,Rhodospirillum_rubrum_ATCC_11170:0.21550)1.000:0.05275)0.835:0.03050)1.000:0.06160)1.000:0.10162,(Candidatus_Pelagibacter_ubique_HTCC1062:0.65542,(((Orientia_tsutsugamushi_Boryong:0.01469,Orientia_tsutsugamushi_Ikeda:0.01093)1.000:0.43136,((Rickettsia_bellii_OSU_85-389:0.00127,Rickettsia_bellii_RML369-C:0.00106)1.000:0.06064,((Rickettsia_prowazekii:0.01446,Rickettsia_typhi_wilmington:0.02681)1.000:0.04268,(Rickettsia_canadensis_McKiel:0.03755,((Rickettsia_massiliae_MTU5:0.01192,((Rickettsia_conorii:0.00473,Rickettsia_africae_ESF_5:0.00364)0.528:0.00086,(Rickettsia_peacockii_Rustic:0.00623,(Rickettsia_rickettsii_Sheila_Smith:0.00287,Rickettsia_rickettsii_Iowa:0.00138)1.000:0.00750)0.919:0.00067)1.000:0.00537)1.000:0.00529,(Rickettsia_felis_URRWXCal2:0.00727,Rickettsia_akari_Hartford:0.03397)0.996:0.00416)0.983:0.00355)0.985:0.00741)1.000:0.04640)1.000:0.22768)1.000:0.21901,((Neorickettsia_risticii_Illinois:0.02112,Neorickettsia_sennetsu_Miyayama:0.02867)1.000:0.78619,((Wolbachia_endosymbiont_of_Brugia_malayi_TRS:0.09743,(Wolbachia_endosymbiont_of_Culex_quinquefasciatus_Pel:0.08537,(Wolbachia_wRi:0.00870,Wolbachia_endosymbiont_of_Drosophila_melanogaster:0.00815)1.000:0.03802)0.996:0.03021)1.000:0.28229,(((Ehrlichia_ruminantium_Gardel:0.00308,(Ehrlichia_ruminantium_Welgevonden_UPSA:0.00015,Ehrlichia_ruminantium_str._Welgevonden_CIRAD:0.00242)0.904:0.00162)1.000:0.06430,(Ehrlichia_canis_Jake:0.03776,Ehrlichia_chaffeensis_Arkansas:0.03405)1.000:0.04334)1.000:0.14099,(Anaplasma_phagocytophilum_HZ:0.11788,(Anaplasma_centrale_Israel:0.03778,(Anaplasma_marginale_Florida:0.01030,Anaplasma_marginale_St_Maries:0.00405)1.000:0.03448)1.000:0.11938)1.000:0.20701)1.000:0.18228)1.000:0.15821)1.000:0.19685)0.999:0.07761)0.998:0.06763)1.000:0.15414,Magnetococcus_MC-1:0.40361)0.952:0.06028)1.000:0.18612)1.000:0.06970)1.000:0.07453)0.996:0.02772,(((Francisella_philomiragia_ATCC_25017:0.02237,(Francisella_tularensis_novicida_U112:0.00107,((Francisella_tularensis_holarctica_OSU18:0.00065,(Francisella_tularensis_holarctica:0.00230,Francisella_tularensis_holarctica_FTNF002_00:0.00033)0.829:0.00015)1.000:0.00377,(Francisella_tularensis_mediasiatica_FSC147:0.00382,(Francisella_tularensis_WY96-3418:0.00177,(Francisella_tularensis_FSC_198:0.00143,Francisella_tularensis_tularensis:0.00015)0.992:0.00297)0.960:0.00071)0.806:0.00014)0.990:0.00172)1.000:0.02736)1.000:0.34464,(Thiomicrospira_crunogena_XCL-2:0.26342,(Candidatus_Ruthia_magnifica_Cm_Calyptogena_magnifica_:0.06531,Candidatus_Vesicomyosocius_okutanii_HA:0.09608)1.000:0.33998)1.000:0.06121)0.891:0.03105,((Coxiella_burnetii_CbuK_Q154:0.00370,(Coxiella_burnetii_Dugway_7E9-12:0.00142,(Coxiella_burnetii_CbuG_Q212:0.00223,(Coxiella_burnetii_RSA_331:0.00095,Coxiella_burnetii:0.00079)0.952:0.00063)0.884:0.00032)0.912:0.00227)1.000:0.34266,(Legionella_longbeachae_NSW150_uid46099:0.05940,(Legionella_pneumophila_Lens:0.00179,(Legionella_pneumophila_Philadelphia_1:0.00082,(Legionella_pneumophila_Paris:0.00176,Legionella_pneumophila_Corby:0.00294)0.898:0.00046)0.928:0.00143)1.000:0.05545)1.000:0.29734)1.000:0.06687)0.890:0.02793)1.000:0.03782,((Alcanivorax_borkumensis_SK2:0.19144,((Acinetobacter_sp_ADP1:0.02117,(Acinetobacter_baumannii_AB307_0294:0.00015,(((Acinetobacter_baumannii_SDF:0.00194,Acinetobacter_baumannii_AB0057:0.00097)0.835:0.00014,(Acinetobacter_baumannii_AYE:0.00014,Acinetobacter_baumannii_ACICU:0.00016)0.000:0.00014)0.000:0.00014,Acinetobacter_baumannii_ATCC_17978:0.00017)0.990:0.00127)1.000:0.01678)1.000:0.11542,(Psychrobacter_PRwf-1:0.05582,(Psychrobacter_arcticum_273-4:0.00711,Psychrobacter_cryohalolentis_K5:0.00583)1.000:0.07124)1.000:0.13560)1.000:0.15200)1.000:0.05054,((((Pseudomonas_aeruginosa_PA7:0.00190,(Pseudomonas_aeruginosa_UCBPP-PA14:0.00089,(Pseudomonas_aeruginosa:0.00014,Pseudomonas_aeruginosa_LESB58:0.00119)0.844:0.00012)0.647:0.00103)1.000:0.03768,((Pseudomonas_stutzeri_A1501:0.03268,(Pseudomonas_mendocina_ymp:0.02455,((Pseudomonas_putida_W619:0.00674,(Pseudomonas_entomophila_L48:0.00978,(Pseudomonas_putida_GB_1:0.00297,(Pseudomonas_putida_F1:0.00042,Pseudomonas_putida_KT2440:0.00014)0.978:0.00164)0.974:0.00247)0.707:0.00530)1.000:0.02320,(((Pseudomonas_fluorescens_SBW25:0.01872,(Pseudomonas_syringae_tomato_DC3000:0.00305,(Pseudomonas_syringae_pv_B728a:0.00248,Pseudomonas_syringae_phaseolicola_1448A:0.00279)0.965:0.00206)1.000:0.02178)1.000:0.01003,Pseudomonas_fluorescens_Pf-5:0.00813)0.986:0.00716,Pseudomonas_fluorescens_Pf0_1:0.00980)1.000:0.02416)1.000:0.03198)1.000:0.02075)0.999:0.01383,Azotobacter_vinelandii_DJ:0.03859)1.000:0.01942)1.000:0.13370,(Cellvibrio_japonicus_Ueda107:0.13057,(Teredinibacter_turnerae_T7901:0.07378,Saccharophagus_degradans_2-40:0.08353)1.000:0.05807)1.000:0.08386)0.999:0.03177,((Marinobacter_aquaeolei_VT8:0.11845,Hahella_chejuensis_KCTC_2396:0.14390)1.000:0.06113,(Chromohalobacter_salexigens_DSM_3043:0.17632,Marinomonas_MWYL1:0.18072)0.989:0.04126)0.730:0.02628)0.999:0.03060)1.000:0.04137)0.999:0.04429)1.000:0.08301,(Idiomarina_loihiensis_L2TR:0.13723,(Pseudoalteromonas_atlantica_T6c:0.07442,Alteromonas_macleodii__Deep_ecotype_:0.08180)1.000:0.07195)1.000:0.03114)0.999:0.03072)1.000:0.02794,(Psychromonas_ingrahamii_37:0.18511,(Shewanella_amazonensis_SB2B:0.03122,((Shewanella_loihica_PV-4:0.02081,((Shewanella_piezotolerans_WP3:0.01447,(Shewanella_pealeana_ATCC_700345:0.00362,Shewanella_halifaxensis_HAW_EB4:0.00720)1.000:0.01465)1.000:0.01657,(Shewanella_woodyi_ATCC_51908:0.01506,(Shewanella_sediminis_HAW-EB3:0.00919,Shewanella_violacea_DSS12_uid47085:0.03377)0.766:0.00712)1.000:0.01609)1.000:0.01625)1.000:0.03228,(((Shewanella_baltica_OS185:0.00082,(Shewanella_baltica_OS195:0.00014,(Shewanella_baltica_OS155:0.00033,Shewanella_baltica_OS223:0.00050)0.833:0.00015)0.772:0.00018)1.000:0.00844,((Shewanella_oneidensis:0.00281,(Shewanella_ANA-3:0.00252,(Shewanella_MR-4:0.00024,Shewanella_MR-7:0.00010)0.283:0.00104)0.971:0.00266)1.000:0.01279,(Shewanella_W3-18-1:0.00017,Shewanella_putrefaciens_CN-32:0.00014)0.991:0.00239)0.864:0.00617)1.000:0.01653,(Shewanella_frigidimarina_NCIMB_400:0.02437,Shewanella_denitrificans_OS217:0.01666)1.000:0.02086)0.999:0.01553)0.981:0.01938)1.000:0.10006)0.688:0.02292)0.952:0.01742)0.993:0.02482)1.000:0.05350)1.000:0.03952)0.852:0.01627)0.956:0.00906)0.892:0.00685,(Serratia_proteamaculans_568:0.02791,(Yersinia_enterocolitica_8081:0.01106,(Yersinia_pestis_Angola:0.00056,((Yersinia_pestis_Nepal516:0.0,Yersinia_pestis_CO92:0.0,Yersinia_pseudotuberculosis_YPIII:0.0,Yersinia_pseudotuberculosis_PB1_:0.0,Yersinia_pestis_KIM_10_uid288:0.0,Yersinia_pestis_Z176003_uid47317:0.0,Yersinia_pestis_biovar_Microtus_91001:0.0,Yersinia_pseudotuberculosis_IP32953:0.0):0.00014,(Yersinia_pestis_Pestoides_F:0.00032,(Yersinia_pestis_Antiqua:0.00017,Yersinia_pseudotuberculosis_IP_31758:0.00082)0.146:0.00014)0.609:0.00014)0.885:0.00043)1.000:0.00898)1.000:0.02216)1.000:0.01828)0.982:0.00780,((Dickeya_dadantii_Ech703:0.01679,(Dickeya_zeae_Ech1591:0.00186,Dickeya_dadantii_Ech586:0.00290)1.000:0.00846)1.000:0.01670,(Pectobacterium_carotovorum_PC1:0.00258,(Pectobacterium_wasabiae_WPP163:0.00435,Erwinia_carotovora_atroseptica_SCRI1043:0.00851)0.996:0.00526)1.000:0.01839)0.902:0.00755)0.411:0.00597)0.994:0.00983)1.000:0.01758,(Enterobacter_sakazakii_ATCC_BAA-894:0.00165,Cronobacter_turicensis_z3032_uid40821:0.00421)1.000:0.00903)0.953:0.00473)0.995:0.00489,(Citrobacter_koseri_ATCC_BAA-895:0.00471,Citrobacter_rodentium_ICC168:0.00466)0.761:0.00310)0.460:0.00183)1.000:0.00622)0.915:0.00054,(Shigella_flexneri_2a_2457T:0.00045,(Shigella_flexneri_5_8401:0.00018,Shigella_flexneri_2a:0.00373)0.157:0.00018)0.969:0.00069)0.264:0.00014,((Escherichia_coli_ED1a:0.00018,((Escherichia_coli_APEC_O1:0.0,Escherichia_coli_CFT073:0.0):0.00014,Escherichia_coli_536:0.00228)0.000:0.00014)0.811:0.00017,(((((Escherichia_coli_E24377A:0.0,Escherichia_coli_55989:0.0):0.00014,Escherichia_coli_IAI1:0.00014)0.895:0.00017,(Escherichia_coli_HS:0.00014,(Escherichia_coli_C_ATCC_8739:0.00014,Escherichia_coli_BW2952:0.00032)0.773:0.00014)0.218:0.00016)0.756:0.00014,Escherichia_coli_B_REL606:0.00031)0.000:0.00014,Escherichia_coli_IAI39:0.00014)0.000:0.00014)0.962:0.00065)0.000:0.00014)0.948:0.00014,(Escherichia_coli_O157H7:0.00014,((Escherichia_coli_O157_H7_EC4115:0.0,Escherichia_coli_O157_H7_TW14359:0.0):0.00014,Escherichia_coli_O157H7_EDL933:0.00016)0.000:0.00014)0.930:0.00016)0.000:0.00014,(Escherichia_coli_SE11:0.00014,(Shigella_sonnei_Ss046:0.00163,((Shigella_boydii_CDC_3083_94:0.00014,Shigella_boydii_Sb227:0.00095)0.815:0.00016,(Escherichia_coli_O103_H2_12009:0.0,Escherichia_coli_O26_H11_11368:0.0,Escherichia_coli_O111_H__11128:0.0):0.00014)0.757:0.00014)0.923:0.00014)0.932:0.00015,(((Escherichia_coli_K_12_substr__DH10B:0.00016,(Escherichia_coli_K_12_substr__MG1655:0.0,Escherichia_coli_K_12_substr__W3110:0.0):0.00014)0.914:0.00016,((Escherichia_coli_0127_H6_E2348_69:0.00033,(Escherichia_coli_S88:0.0,Escherichia_coli_UTI89:0.0):0.00014)0.773:0.00017,Escherichia_coli_O55_H7_CB9615_uid46655:0.00014)0.380:0.00014)0.962:0.00014,Escherichia_coli_UMN026:0.00014)0.000:0.00014);
