# Supplementary material for: Phylogenomics of Prokaryotic Ribosomal Proteins
Source: PLoS One. 2012 May 16;7(5):e36972. doi: 10.1371/journal.pone.0036972 (PMC3353972; doi:10.1371/journal.pone.0036972)
Supplement: File S4 — Newick-formatted tree shown on Figure 5. (TXT) [file pone.0036972.s010.txt]

(((Aciduliprofundum_boonei_T469_uid43333:0.27381,(Picrophilus_torridus_DSM_9790:0.28257,(Thermoplasma_volcanium:0.09470,Thermoplasma_acidophilum:0.09069)1.000:0.21462)1.000:0.33814)1.000:0.21056,((Ferroglobus_placidus_DSM_10642_uid40863:0.12054,(Archaeoglobus_profundus_DSM_5631_uid43493:0.13849,Archaeoglobus_fulgidus:0.17395)0.798:0.03818)1.000:0.27992,(((Halobacterium_sp:0.00013,Halobacterium_salinarum_R1:0.00026)1.000:0.19025,((Natronomonas_pharaonis:0.16312,(Halorhabdus_utahensis_DSM_12940:0.13872,(Halomicrobium_mukohataei_DSM_12286:0.10509,Haloarcula_marismortui_ATCC_43049:0.10306)1.000:0.04335)1.000:0.04764)0.952:0.03515,((Halorubrum_lacusprofundi_ATCC_49239:0.15968,(Haloquadratum_walsbyi:0.16765,Haloferax_volcanii_DS2_uid46845:0.11461)1.000:0.03894)1.000:0.06654,(Halalkalicoccus_jeotgali_B3_uid50305:0.16974,(Haloterrigena_turkmenica_DSM_5511_uid43501:0.05038,Natrialba_magadii_ATCC_43099_uid46245:0.05453)1.000:0.11042)0.903:0.02990)0.658:0.02391)0.953:0.03333)1.000:0.49204,((Methanocorpusculum_labreanum_Z:0.31226,(Methanospirillum_hungatei_JF-1:0.26078,(Methanoculleus_marisnigri_JR1:0.21467,(Candidatus_Methanoregula_boonei_6A8:0.20126,Candidatus_Methanosphaerula_palustris_E1_9c:0.19197)1.000:0.05711)0.697:0.04428)0.985:0.05015)1.000:0.25111,((uncultured_methanogenic_archaeon_RC-I:0.14476,Methanocella_paludicola_SANAE:0.15536)1.000:0.26469,(Methanosaeta_thermophila_PT:0.39429,((Methanosarcina_barkeri_fusaro:0.05416,(Methanosarcina_acetivorans:0.02455,Methanosarcina_mazei:0.03463)1.000:0.02758)1.000:0.17693,(Methanohalobium_evestigatum_Z_7303_uid49857:0.24557,(Methanohalophilus_mahii_DSM_5219_uid47313:0.18988,Methanococcoides_burtonii_DSM_6242:0.15994)1.000:0.04865)1.000:0.05361)1.000:0.16449)1.000:0.05167)0.930:0.04391)0.976:0.04513)1.000:0.10440)1.000:0.06316)1.000:0.06414,(((Methanobacterium_thermoautotrophicum:0.02625,Methanothermobacter_marburgensis_Marburg_uid51637:0.01965)1.000:0.12702,(Methanosphaera_stadtmanae:0.27324,(Methanobrevibacter_smithii_ATCC_35061:0.14543,Methanobrevibacter_ruminantium_M1_uid45857:0.13366)1.000:0.09739)0.999:0.05685)1.000:0.26467,((Methanocaldococcus_infernus_ME_uid48803:0.10309,(Methanocaldococcus_vulcanius_M7:0.04775,(Methanocaldococcus_fervens_AG86:0.02500,(Methanococcus_jannaschii:0.00830,Methanocaldococcus_FS406_22_uid42499:0.00986)0.992:0.01044)0.987:0.01274)1.000:0.04185)1.000:0.11890,(Methanococcus_aeolicus_Nankai-3:0.16078,(Methanococcus_voltae_A3_uid49529:0.12692,(Methanococcus_vannielii_SB:0.07036,(Methanococcus_maripaludis_S2:0.01587,(Methanococcus_maripaludis_C5:0.01173,(Methanococcus_maripaludis_C7:0.00497,Methanococcus_maripaludis_C6:0.00563)1.000:0.00982)1.000:0.00980)1.000:0.04723)1.000:0.06900)1.000:0.08881)1.000:0.16058)1.000:0.21346)0.961:0.04602,(Methanopyrus_kandleri:0.39059,((Nanoarchaeum_equitans:0.75482,(Candidatus_Korarchaeum_cryptofilum_OPF8:0.69654,(Nitrosopumilus_maritimus_SCM1:0.94950,(((Metallosphaera_sedula_DSM_5348:0.26293,((Sulfolobus_solfataricus:0.02598,(((Sulfolobus_islandicus_L_S_2_15:0.00050,Sulfolobus_islandicus_L_D_8_5_uid43679:0.00025)0.995:0.00099,(Sulfolobus_islandicus_Y_G_57_14:0.00037,Sulfolobus_islandicus_Y_N_15_51:0.00124)0.900:0.00025)0.996:0.00205,(Sulfolobus_islandicus_M_16_4:0.00027,(Sulfolobus_islandicus_M_14_25:0.00062,Sulfolobus_islandicus_M_16_27:0.00112)0.742:0.00013)0.877:0.00032)1.000:0.02880)1.000:0.16615,(Sulfolobus_tokodaii:0.12768,Sulfolobus_acidocaldarius_DSM_639:0.18274)1.000:0.08826)0.794:0.04344)1.000:0.31465,((Aeropyrum_pernix:0.25124,Acidilobus_saccharovorans_345_15_uid51395:0.39914)1.000:0.14233,(((Staphylothermus_marinus_F1:0.01834,Staphylothermus_hellenicus_DSM_12710_uid45893:0.02243)1.000:0.14517,(Desulfurococcus_kamchatkensis_1221n:0.16115,Thermosphaera_aggregans_DSM_11486_uid48993:0.15742)1.000:0.12502)1.000:0.15331,(Hyperthermus_butylicus:0.23423,Ignicoccus_hospitalis_KIN4_I:0.34810)0.778:0.05070)0.671:0.03675)1.000:0.05298)1.000:0.09926,(Thermofilum_pendens_Hrk_5:0.42368,(Caldivirga_maquilingensis_IC-167:0.39231,(Pyrobaculum_calidifontis_JCM_11548:0.07166,((Pyrobaculum_arsenaticum_DSM_13514:0.08234,Pyrobaculum_aerophilum:0.05709)1.000:0.02052,(Pyrobaculum_islandicum_DSM_4184:0.07222,Thermoproteus_neutrophilus_V24Sta:0.08182)1.000:0.02115)1.000:0.03323)1.000:0.26070)1.000:0.20025)1.000:0.11402)1.000:0.07268)0.542:0.04278)0.996:0.06556)1.000:0.07945,((Pyrococcus_furiosus:0.02789,(Pyrococcus_abyssi:0.01615,Pyrococcus_horikoshii:0.02604)1.000:0.01777)1.000:0.04842,(Thermococcus_sibiricus_MM_739:0.12732,(Thermococcus_onnurineus_NA1:0.03551,(Thermococcus_gammatolerans_EJ3:0.03384,Thermococcus_kodakaraensis_KOD1:0.03448)1.000:0.02440)1.000:0.05192)1.000:0.03676)1.000:0.27382)1.000:0.05430)0.945:0.03723);
