# Supplementary material for: Phylogenomics of Prokaryotic Ribosomal Proteins
Source: PLoS One. 2012 May 16;7(5):e36972. doi: 10.1371/journal.pone.0036972 (PMC3353972; doi:10.1371/journal.pone.0036972)
Supplement: File S6 — Newick-formatted tree shown on Figure 7. (TXT) [file pone.0036972.s012.txt]

(((Escherichia_coli_O55_H7_CB9615_uid46655:0.00014,((Escherichia_coli_O157_H7_EC4115:0.0,Escherichia_coli_O157_H7_TW14359:0.0):0.00014,(Escherichia_coli_O157H7:0.00014,Escherichia_coli_O157H7_EDL933:0.00014)0.000:0.00014)0.765:0.00022)0.000:0.00014,(Escherichia_coli_B_REL606:0.00062,(Shigella_flexneri_5_8401:0.00014,(Shigella_flexneri_2a:0.00265,Shigella_flexneri_2a_2457T:0.00014)0.909:0.00044)0.962:0.00065)0.867:0.00014)0.000:0.00014,((Escherichia_coli_IAI39:0.0,Escherichia_coli_UMN026:0.0):0.00014,Shigella_dysenteriae:0.00174)0.000:0.00014,(((Shigella_sonnei_Ss046:0.00197,((Escherichia_coli_E24377A:0.0,Escherichia_coli_SE11:0.0,Escherichia_coli_55989:0.0):0.00014,((Shigella_boydii_CDC_3083_94:0.00014,Shigella_boydii_Sb227:0.00021)0.805:0.00022,(Escherichia_coli_IAI1:0.0,Escherichia_coli_O103_H2_12009:0.0,Escherichia_coli_O26_H11_11368:0.0,Escherichia_coli_O111_H__11128:0.0):0.00014)0.000:0.00014)0.000:0.00013)0.999:0.00014,(Escherichia_coli_HS:0.00014,((Escherichia_coli_C_ATCC_8739:0.0,Escherichia_coli_K_12_substr__MG1655:0.0,Escherichia_coli_K_12_substr__W3110:0.0):0.00014,(Escherichia_coli_K_12_substr__DH10B:0.00014,Escherichia_coli_BW2952:0.00023)0.844:0.00014)0.402:0.00015)0.127:0.00022)0.999:0.00014,((((Escherichia_coli_536:0.00154,Escherichia_coli_0127_H6_E2348_69:0.00023)0.866:0.00014,(Escherichia_coli_APEC_O1:0.0,Escherichia_coli_S88:0.0,Escherichia_coli_CFT073:0.0,Escherichia_coli_UTI89:0.0):0.00014)0.000:0.00014,Escherichia_coli_ED1a:0.00022)0.759:0.00022,(Escherichia_coli_SMS_3_5:0.00014,(Escherichia_fergusonii_ATCC_35469:0.00019,((Citrobacter_koseri_ATCC_BAA-895:0.00439,Citrobacter_rodentium_ICC168:0.00396)0.975:0.00366,(((((Klebsiella_pneumoniae_342:0.00044,Klebsiella_variicola_At_22_uid42113:0.00015)0.998:0.00455,(Klebsiella_pneumoniae_MGH_78578:0.00043,Klebsiella_pneumoniae_NTUH_K2044:0.00066)0.998:0.00325)1.000:0.00872,((Pantoea_ananatis_LMG_20103_uid46807:0.02663,((Erwinia_amylovora_CFBP1430_uid46839:0.00043,Erwinia_amylovora_ATCC_49946_uid46943:0.00045)0.941:0.00113,(Erwinia_tasmaniensis:0.00516,Erwinia_pyrifoliae_Ep1_96_uid40659:0.01022)0.863:0.00118)1.000:0.02493)0.996:0.01006,(((Pectobacterium_carotovorum_PC1:0.00267,(Pectobacterium_wasabiae_WPP163:0.00447,Erwinia_carotovora_atroseptica_SCRI1043:0.01007)0.883:0.00307)1.000:0.01531,(((((Candidatus_Hamiltonella_defensa_5AT__Acyrthosiphon_pisum_:0.20367,(Baumannia_cicadellinicola_Homalodisca_coagulata:0.20001,(((Buchnera_aphidicola:0.24333,(Buchnera_aphidicola_Cc_Cinara_cedri:0.30785,(Candidatus_Riesia_pediculicola_USDA_uid46841:0.47005,Wigglesworthia_brevipalpis:0.28770)0.996:0.07717)0.998:0.06339)0.286:0.03987,(Buchnera_aphidicola_Sg:0.09216,(Buchnera_sp:0.00023,(Buchnera_aphidicola_5A__Acyrthosiphon_pisum_:0.00042,Buchnera_aphidicola_Tuc7__Acyrthosiphon_pisum_:0.00021)0.789:0.00041)1.000:0.08207)1.000:0.10983)1.000:0.06174,(Candidatus_Blochmannia_floridanus:0.25898,Candidatus_Blochmannia_pennsylvanicus_BPEN:0.15558)1.000:0.17876)1.000:0.05515)1.000:0.06487)0.999:0.03752,(((Haemophilus_parasuis_SH0165:0.02340,(Haemophilus_ducreyi_35000HP:0.02673,(Actinobacillus_pleuropneumoniae_serovar_3_JL03:0.00945,(Actinobacillus_pleuropneumoniae_L20:0.00044,Actinobacillus_pleuropneumoniae_serovar_7_AP76:0.00043)0.738:0.00023)1.000:0.00777)1.000:0.01566)1.000:0.02063,((Haemophilus_somnus_129PT:0.00213,Haemophilus_somnus_2336:0.00161)1.000:0.03415,((Pasteurella_multocida:0.02721,((Aggregatibacter_aphrophilus_NJ8700:0.00806,Aggregatibacter_actinomycetemcomitans_D11S_1:0.00858)1.000:0.01991,(Haemophilus_influenzae_PittEE:0.00327,(Haemophilus_influenzae_86_028NP:0.00064,(Haemophilus_influenzae_PittGG:0.00088,Haemophilus_influenzae:0.00354)0.876:0.00046)0.780:0.00022)1.000:0.02810)0.688:0.00737)0.116:0.00565,(Actinobacillus_succinogenes_130Z:0.02998,Mannheimia_succiniciproducens_MBEL55E:0.02615)0.999:0.01154)0.893:0.00712)0.341:0.00951)1.000:0.08319,((Photobacterium_profundum_SS9:0.07088,((Aliivibrio_salmonicida_LFI1238:0.02629,(Vibrio_fischeri_ES114:0.00231,Vibrio_fischeri_MJ11:0.00029)1.000:0.00911)1.000:0.02858,(Vibrio_splendidus_LGP32:0.02455,((Vibrio_harveyi_ATCC_BAA-1116:0.00587,(Vibrio_Ex25:0.01013,Vibrio_parahaemolyticus:0.00346)0.994:0.00458)1.000:0.01091,((Vibrio_vulnificus_CMCP6:0.00065,Vibrio_vulnificus_YJ016:0.00044)1.000:0.01430,((Vibrio_cholerae:0.00016,(Vibrio_cholerae_MJ_1236:0.00014,Vibrio_cholerae_O395:0.00250)0.858:0.00032)0.782:0.00023,Vibrio_cholerae_M66_2:0.00043)1.000:0.03926)0.997:0.01479)1.000:0.01585)1.000:0.01931)1.000:0.02527)1.000:0.05529,((Tolumonas_auensis_DSM_9187:0.08951,(Aeromonas_hydrophila_ATCC_7966:0.00836,Aeromonas_salmonicida_A449:0.01368)1.000:0.05776)1.000:0.04446,(((Pseudoalteromonas_haloplanktis_TAC125:0.12847,Colwellia_psychrerythraea_34H:0.15312)1.000:0.03805,((Kangiella_koreensis_DSM_16069:0.19718,(((((Coxiella_burnetii_CbuK_Q154:0.00443,(Coxiella_burnetii_Dugway_7E9-12:0.00084,(Coxiella_burnetii_CbuG_Q212:0.00317,(Coxiella_burnetii_RSA_331:0.00063,Coxiella_burnetii:0.00104)0.911:0.00042)0.790:0.00022)0.876:0.00236)1.000:0.33303,(Legionella_longbeachae_NSW150_uid46099:0.06170,(Legionella_pneumophila_Paris:0.00091,(Legionella_pneumophila_Corby:0.00371,(Legionella_pneumophila_Philadelphia_1:0.00106,Legionella_pneumophila_Lens:0.00234)0.908:0.00063)0.671:0.00080)1.000:0.05690)1.000:0.28971)1.000:0.05893,((Francisella_philomiragia_ATCC_25017:0.02323,((Francisella_tularensis_WY96-3418:0.00069,(Francisella_tularensis_FSC_198:0.00047,Francisella_tularensis_tularensis:0.00213)0.992:0.00325)0.877:0.00068,(Francisella_tularensis_mediasiatica_FSC147:0.00491,((Francisella_tularensis_holarctica:0.00372,(Francisella_tularensis_holarctica_FTNF002_00:0.00022,Francisella_tularensis_holarctica_OSU18:0.00043)0.000:0.00015)1.000:0.00302,Francisella_tularensis_novicida_U112:0.00214)0.835:0.00016)0.969:0.00198)1.000:0.02610)1.000:0.32863,(Thiomicrospira_crunogena_XCL-2:0.25170,(Candidatus_Ruthia_magnifica_Cm_Calyptogena_magnifica_:0.06435,Candidatus_Vesicomyosocius_okutanii_HA:0.08786)1.000:0.33067)0.998:0.06217)0.977:0.03372)0.689:0.03003,(((Allochromatium_vinosum_DSM_180_uid46083:0.22967,Methylococcus_capsulatus_Bath:0.28243)0.996:0.04479,((Thioalkalivibrio_HL_EbGR7:0.13032,Thioalkalivibrio_K90mix_uid46181:0.22861)1.000:0.07910,((Alkalilimnicola_ehrlichei_MLHE-1:0.13463,Halorhodospira_halophila_SL1:0.19244)1.000:0.10125,(Nitrosococcus_halophilus_Nc4_uid46803:0.05695,Nitrosococcus_oceani_ATCC_19707:0.08836)1.000:0.22027)0.927:0.04271)0.552:0.02605)0.890:0.02745,((((Xylella_fastidiosa:0.00878,(Xylella_fastidiosa_M12:0.00606,(Xylella_fastidiosa_M23:0.00075,Xylella_fastidiosa_Temecula1:0.00665)1.000:0.01176)0.952:0.00519)1.000:0.15989,((Stenotrophomonas_maltophilia_K279a:0.00629,Stenotrophomonas_maltophilia_R551_3:0.00960)1.000:0.04456,(Xanthomonas_albilineans:0.05278,((Xanthomonas_citri:0.00316,Xanthomonas_campestris_vesicatoria_85-10:0.00415)0.956:0.00397,((Xanthomonas_oryzae_KACC10331:0.00375,(Xanthomonas_oryzae_PXO99A:0.00165,Xanthomonas_oryzae_MAFF_311018:0.00050)0.883:0.00118)1.000:0.01379,(Xanthomonas_campestris_ATCC_33913:0.00212,(Xanthomonas_campestris_B100:0.00063,Xanthomonas_campestris_8004:0.00014)0.954:0.00147)1.000:0.01391)0.247:0.00414)1.000:0.03236)0.859:0.01550)0.999:0.03668)1.000:0.27923,(((Laribacter_hongkongensis_HLHK9:0.08541,(((Neisseria_gonorrhoeae_NCCP11945:0.00185,Neisseria_gonorrhoeae_FA_1090:0.00203)1.000:0.00805,(Neisseria_meningitidis_053442:0.00296,((Neisseria_meningitidis_Z2491:0.00043,(Neisseria_meningitidis_alpha14:0.00064,Neisseria_meningitidis_FAM18:0.00324)0.861:0.00056)0.236:0.00014,Neisseria_meningitidis_MC58:0.00151)0.663:0.00095)0.913:0.00216)1.000:0.16347,Chromobacterium_violaceum:0.08248)0.999:0.03955)1.000:0.08454,(((Bordetella_petrii:0.02341,(Bordetella_avium_197N:0.02576,(Bordetella_bronchiseptica:0.00276,(Bordetella_pertussis:0.00105,Bordetella_parapertussis:0.00063)0.771:0.00028)1.000:0.02723)0.329:0.00964)1.000:0.16285,((((Verminephrobacter_eiseniae_EF01-2:0.06651,(((Delftia_acidovorans_SPH-1:0.03167,Comamonas_testosteroni_CNB_1_uid29203:0.03789)1.000:0.03633,(Acidovorax_JS42:0.00885,Diaphorobacter_TPSY_uid29975:0.00287)1.000:0.02852)0.661:0.01298,Acidovorax_avenae_citrulli_AAC00-1:0.02240)1.000:0.02182)1.000:0.02254,(Variovorax_paradoxus_S110:0.05989,((Polaromonas_naphthalenivorans_CJ2:0.03210,Polaromonas_JS666:0.03019)1.000:0.05094,Rhodoferax_ferrireducens_T118:0.07486)0.889:0.01561)0.994:0.01823)1.000:0.07818,(Methylibium_petroleiphilum_PM1:0.07292,Leptothrix_cholodnii_SP_6:0.09580)1.000:0.04606)1.000:0.11322,((Herminiimonas_arsenicoxydans:0.02118,Janthinobacterium_Marseille:0.01655)1.000:0.13014,(((((Burkholderia_thailandensis_E264:0.00420,((((Burkholderia_mallei_SAVP1:0.00014,(Burkholderia_mallei_NCTC_10229:0.00043,Burkholderia_mallei_NCTC_10247:0.00014)0.816:0.00022)0.000:0.00015,Burkholderia_mallei_ATCC_23344:0.00321)0.902:0.00046,Burkholderia_pseudomallei_MSHR346:0.00014)0.000:0.00014,((Burkholderia_pseudomallei_1106a:0.00022,(Burkholderia_pseudomallei_1710b:0.0,Burkholderia_pseudomallei_668:0.0):0.00014)0.000:0.00014,Burkholderia_pseudomallei_K96243:0.00022)0.000:0.00014)0.997:0.00330)1.000:0.00965,(Burkholderia_multivorans_ATCC_17616_JGI:0.00177,Burkholderia_multivorans_ATCC_17616_Tohoku:0.00064)1.000:0.00797)0.924:0.00581,((((Burkholderia_cenocepacia_MC0_3:0.00014,(Burkholderia_cenocepacia_HI2424:0.00071,(Burkholderia_cenocepacia_AU_1054:0.00049,Burkholderia_383:0.00628)0.984:0.00153)0.826:0.00020)0.985:0.00190,Burkholderia_cenocepacia_J2315:0.00135)0.830:0.00077,((Burkholderia_ambifaria_AMMD:0.00323,Burkholderia_ambifaria_MC40_6:0.00093)0.883:0.00195,Burkholderia_vietnamiensis_G4:0.00639)0.995:0.00385)1.000:0.00886,Burkholderia_glumae_BGR1:0.02318)0.287:0.00407)1.000:0.02182,(Burkholderia_phymatum_STM815:0.01380,(Burkholderia_CCGE1002_uid42523:0.01274,(Burkholderia_phytofirmans_PsJN:0.00556,Burkholderia_xenovorans_LB400:0.00401)1.000:0.01413)1.000:0.01187)1.000:0.01686)1.000:0.06758,((Polynucleobacter_necessarius_asymbioticus_QLW_P1DMWA_1:0.01048,Polynucleobacter_necessarius_STIR1:0.02493)1.000:0.17503,((Cupriavidus_metallidurans_CH34_uid250:0.01971,(Ralstonia_eutropha_JMP134:0.01050,(Ralstonia_eutropha_H16:0.00601,Cupriavidus_taiwanensis:0.00639)1.000:0.00840)0.994:0.01036)1.000:0.03641,(Ralstonia_solanacearum:0.02354,(Ralstonia_pickettii_12J:0.00477,Ralstonia_pickettii_12D:0.00308)1.000:0.01874)1.000:0.03693)1.000:0.03822)0.994:0.02595)1.000:0.04710)0.976:0.02920)0.968:0.03104)1.000:0.07109,(((Aromatoleum_aromaticum_EbN1:0.06702,(Azoarcus_BH72:0.04796,Thauera_MZ1T:0.06164)1.000:0.02440)1.000:0.07997,(Candidatus_Accumulibacter_phosphatis_clade_IIA_UW_1:0.15015,Dechloromonas_aromatica_RCB:0.10636)1.000:0.03997)1.000:0.05681,((Sideroxydans_lithotrophicus_ES_1_uid46801:0.17239,((Nitrosomonas_eutropha_C71:0.08422,Nitrosomonas_europaea:0.06335)1.000:0.22849,Nitrosospira_multiformis_ATCC_25196:0.10949)1.000:0.07231)0.967:0.03426,(Thiobacillus_denitrificans_ATCC_25259:0.16378,(Methylotenera_mobilis_JLW8:0.09844,(Methylovorus_SIP3_4:0.03249,Methylobacillus_flagellatus_KT:0.08939)0.994:0.03057)1.000:0.12339)0.819:0.02984)0.997:0.02941)0.559:0.02948)0.964:0.03054)1.000:0.13983,((Acidithiobacillus_ferrooxidans_ATCC_53993:0.00091,Acidithiobacillus_ferrooxidans_ATCC_23270:0.00064)1.000:0.34384,(((Nautilia_profundicola_AmH:0.20495,(Nitratiruptor_SB155-2:0.12883,((Wolinella_succinogenes:0.10492,((Helicobacter_acinonychis_Sheeba:0.01569,(((Helicobacter_pylori_G27:0.00512,Helicobacter_pylori_Shi470:0.00555)0.948:0.00136,(Helicobacter_pylori_HPAG1:0.00231,(Helicobacter_pylori_26695:0.00377,Helicobacter_pylori_B38_uid39685:0.00428)0.902:0.00123)0.806:0.00042)0.424:0.00075,(Helicobacter_pylori_J99:0.00769,Helicobacter_pylori_P12:0.00367)0.202:0.00109)0.993:0.00654)1.000:0.17177,(Helicobacter_mustelae_12198_uid46647:0.10559,Helicobacter_hepaticus:0.11606)0.469:0.03005)1.000:0.05416)1.000:0.11273,((Sulfurovum_NBC37-1:0.21791,(Arcobacter_butzleri_RM4018:0.20156,Thiomicrospira_denitrificans_ATCC_33889:0.22063)0.977:0.04667)1.000:0.04231,(Sulfurospirillum_deleyianum_DSM_6946:0.15119,(Campylobacter_hominis_ATCC_BAA-381:0.13762,((Campylobacter_lari_RM2100:0.04385,(Campylobacter_jejuni:0.00224,(Campylobacter_jejuni_doylei_269_97:0.00611,(Campylobacter_jejuni_RM1221:0.00160,(Campylobacter_jejuni_81-176:0.00066,Campylobacter_jejuni_81116:0.00065)0.827:0.00038)0.956:0.00149)0.773:0.00050)1.000:0.04117)1.000:0.06445,(Campylobacter_fetus_82-40:0.08682,(Campylobacter_curvus_525_92:0.02926,Campylobacter_concisus_13826:0.03105)1.000:0.06138)0.873:0.02191)0.129:0.02405)1.000:0.08055)1.000:0.06916)0.407:0.02872)1.000:0.05094)1.000:0.06749)1.000:0.42018,((((Elusimicrobium_minutum_Pei191:0.47501,uncultured_Termite_group_1_bacterium_phylotype_Rs_D17:0.42197)1.000:0.25346,(((((((Caldicellulosiruptor_saccharolyticus_DSM_8903:0.02219,Anaerocellum_thermophilum_DSM_6725:0.02342)1.000:0.21982,(Thermoanaerobacter_tengcongensis:0.03923,(Thermoanaerobacter_italicus_Ab9_uid46241:0.01797,(Thermoanaerobacter_pseudethanolicus_ATCC_33223:0.00285,Thermoanaerobacter_X514:0.00284)1.000:0.01615)1.000:0.03641)1.000:0.16778)1.000:0.05442,(((((Clostridium_phytofermentans_ISDg:0.11462,(Eubacterium_eligens_ATCC_27750:0.11224,Eubacterium_rectale_ATCC_33656:0.12912)1.000:0.04769)1.000:0.20748,(Finegoldia_magna_ATCC_29328:0.21310,Anaerococcus_prevotii_DSM_20548:0.30350)1.000:0.13279)0.958:0.04378,((Clostridium_difficile_R20291:0.00016,(Clostridium_difficile_630:0.00084,Clostridium_difficile_CD196:0.00014)0.955:0.00124)1.000:0.19744,(Alkaliphilus_metalliredigens_QYMF:0.13177,Alkaliphilus_oremlandii_OhILAs:0.10088)1.000:0.08354)1.000:0.05971)0.990:0.03131,((Clostridium_acetobutylicum:0.13401,((Clostridium_tetani_E88:0.11220,((Clostridium_kluyveri_DSM_555:0.00178,Clostridium_kluyveri_NBRC_12016:0.00151)1.000:0.12423,(Clostridium_botulinum_Ba4_657:0.00204,(Clostridium_botulinum_B1_Okra:0.00417,((Clostridium_botulinum_A2_Kyoto:0.00053,(Clostridium_botulinum_A3_Loch_Maree:0.00438,Clostridium_botulinum_F_Langeland:0.00151)0.937:0.00130)0.383:0.00067,((Clostridium_botulinum_A:0.00241,Clostridium_botulinum_A_Hall:0.00013)0.743:0.00014,Clostridium_botulinum_A_ATCC_19397:0.00014)0.825:0.00072)0.977:0.00197)0.917:0.00249)1.000:0.10970)0.648:0.02272)0.992:0.01990,((Clostridium_perfringens:0.00316,(Clostridium_perfringens_ATCC_13124:0.00022,Clostridium_perfringens_SM101_uid12521:0.00220)0.751:0.00039)1.000:0.09397,(Clostridium_beijerinckii_NCIMB_8052:0.05933,(Clostridium_botulinum_B_Eklund_17B:0.00337,Clostridium_botulinum_E3_Alaska_E43:0.00319)1.000:0.04707)1.000:0.05257)1.000:0.05632)0.937:0.01971)0.976:0.02966,Clostridium_novyi_NT:0.11147)1.000:0.15154)0.999:0.03488,(Clostridiales_genomosp__BVAB3_UPII9_5_uid46219:0.35499,(Clostridium_thermocellum_ATCC_27405:0.12263,Clostridium_cellulolyticum_H10:0.15390)0.998:0.05229)1.000:0.08338)0.942:0.03673)1.000:0.04800,(((((Brevibacillus_brevis_NBRC_100599:0.16193,(Paenibacillus_JDR_2:0.07985,Geobacillus_Y412MC10:0.07662)1.000:0.10142)0.293:0.03472,((Bacillus_halodurans:0.05262,(Bacillus_pseudofirmus_OF4_uid45847:0.04997,Bacillus_clausii_KSM-K16:0.08194)0.999:0.02341)1.000:0.04820,((((((Listeria_innocua:0.00332,(((Listeria_monocytogenes_HCC23:0.00054,((Listeria_monocytogenes_uid43671:0.0,Listeria_monocytogenes_08_5923_uid43727:0.0):0.00049,Listeria_monocytogenes:0.00166)0.944:0.00130)0.597:0.00091,(Listeria_monocytogenes_Clip81459:0.00042,Listeria_monocytogenes_4b_F2365:0.00044)0.920:0.00015)0.959:0.00166,(Listeria_welshimeri_serovar_6b_SLCC5334:0.00227,Listeria_seeligeri_serovar_1_2b_SLCC3954_uid46215:0.00695)0.854:0.00226)0.386:0.00205)1.000:0.10325,((Enterococcus_faecalis_V583:0.08582,(((Lactococcus_lactis:0.00294,Lactococcus_lactis_KF147:0.00102)1.000:0.00853,(Lactococcus_lactis_cremoris_SK11:0.00243,Lactococcus_lactis_cremoris_MG1363:0.00054)0.999:0.00735)1.000:0.13375,(((((Streptococcus_suis_SC84:0.0,Streptococcus_suis_P1_7:0.0):0.00014,(Streptococcus_suis_BM407:0.00022,Streptococcus_suis_98HAH33:0.00149)0.894:0.00042)0.928:0.00100,Streptococcus_suis_05ZYH33:0.00469)1.000:0.04285,((Streptococcus_mitis_B6_uid46097:0.00547,(((((Streptococcus_pneumoniae_JJA:0.00021,Streptococcus_pneumoniae_R6:0.00022)0.000:0.00016,(Streptococcus_pneumoniae_P1031:0.00014,((Streptococcus_pneumoniae_TIGR4:0.00043,Streptococcus_pneumoniae_ATCC_700669:0.00084)0.784:0.00021,Streptococcus_pneumoniae_Taiwan19F_14:0.00213)0.000:0.00014)0.833:0.00021)0.932:0.00038,(Streptococcus_pneumoniae_70585:0.00080,(Streptococcus_pneumoniae_D39:0.00021,Streptococcus_pneumoniae_CGSP14:0.00063)0.945:0.00016)0.978:0.00193)0.786:0.00015,Streptococcus_pneumoniae_Hungary19A_6:0.00169)0.783:0.00022,Streptococcus_pneumoniae_G54:0.00085)1.000:0.01218)1.000:0.01356,(Streptococcus_sanguinis_SK36:0.01414,Streptococcus_gordonii_Challis_substr_CH1:0.01083)1.000:0.01276)0.999:0.01777)0.707:0.01446,(Streptococcus_mutans_NN2025_uid46353:0.04789,((Streptococcus_thermophilus_CNRZ1066:0.00168,(Streptococcus_thermophilus_LMD-9:0.00392,Streptococcus_thermophilus_LMG_18311:0.00016)0.215:0.00206)1.000:0.03430,(Streptococcus_gallolyticus_UCN34_uid46061:0.02687,((Streptococcus_agalactiae_A909:0.00015,(Streptococcus_agalactiae_2603:0.00084,Streptococcus_agalactiae_NEM316:0.00041)0.988:0.00226)1.000:0.03155,(Streptococcus_uberis_0140J:0.02596,((Streptococcus_equi_4047:0.00104,(Streptococcus_equi_zooepidemicus_MGCS10565:0.00126,Streptococcus_equi_zooepidemicus:0.00021)0.972:0.00127)1.000:0.01678,(Streptococcus_dysgalactiae_equisimilis_GGS_124:0.00169,(Streptococcus_pyogenes_M1_GAS:0.00175,((Streptococcus_pyogenes_MGAS2096:0.00453,Streptococcus_pyogenes_MGAS10750:0.00210)1.000:0.00536,(Streptococcus_pyogenes_NZ131:0.00336,((Streptococcus_pyogenes_MGAS10270:0.00047,(Streptococcus_pyogenes_MGAS10394:0.00122,Streptococcus_pyogenes_MGAS6180:0.00026)0.776:0.00043)0.837:0.00014,((Streptococcus_pyogenes_MGAS315:0.00058,((Streptococcus_pyogenes_Manfredo:0.00022,Streptococcus_pyogenes_SSI-1:0.00022)0.910:0.00018,(Streptococcus_pyogenes_MGAS8232:0.00063,Streptococcus_pyogenes_MGAS9429:0.00063)1.000:0.00014)0.868:0.00043)0.852:0.00016,Streptococcus_pyogenes_MGAS5005:0.00126)0.762:0.00014)0.898:0.00064)0.968:0.00015)0.936:0.00143)1.000:0.00957)0.994:0.00555)0.937:0.00624)1.000:0.01266)0.957:0.00883)0.950:0.01080)0.954:0.01581)0.972:0.01174)1.000:0.05785)1.000:0.10271)1.000:0.04034,((Lactobacillus_salivarius_UCC118:0.11923,((Oenococcus_oeni_PSU-1:0.21511,(Leuconostoc_mesenteroides_ATCC_8293:0.02893,Leuconostoc_citreum_KM20:0.03175)1.000:0.10392)1.000:0.12017,((Lactobacillus_fermentum_IFO_3956:0.06632,(Lactobacillus_reuteri_DSM_20016:0.00145,Lactobacillus_reuteri_F275_Kitasato:0.00173)1.000:0.05459)1.000:0.10948,((Lactobacillus_plantarum_JDM1:0.00255,Lactobacillus_plantarum:0.00065)1.000:0.10612,(Lactobacillus_brevis_ATCC_367:0.11127,Pediococcus_pentosaceus_ATCC_25745:0.13031)0.493:0.02467)0.896:0.02379)0.944:0.02425)0.999:0.02964)0.996:0.03666,((((Lactobacillus_gasseri_ATCC_33323:0.00413,(Lactobacillus_johnsonii_NCC_533:0.00905,Lactobacillus_johnsonii_FI9785:0.00158)0.904:0.00361)1.000:0.06287,((Lactobacillus_delbrueckii_bulgaricus:0.00187,Lactobacillus_delbrueckii_bulgaricus_ATCC_BAA-365:0.00467)1.000:0.10786,(Lactobacillus_crispatus_ST1_uid48359:0.00944,(Lactobacillus_helveticus_DPC_4571:0.01457,Lactobacillus_acidophilus_NCFM:0.02505)0.701:0.00684)1.000:0.04379)1.000:0.05293)1.000:0.17254,((Lactobacillus_casei_ATCC_334:0.00191,Lactobacillus_casei:0.00020)1.000:0.01405,(Lactobacillus_rhamnosus_GG:0.00042,Lactobacillus_rhamnosus_Lc_705:0.00212)1.000:0.00930)1.000:0.11985)0.924:0.03473,Lactobacillus_sakei_23K:0.10331)1.000:0.04672)1.000:0.06732)1.000:0.10328)1.000:0.04765,(Lysinibacillus_sphaericus_C3_41:0.12110,(Macrococcus_caseolyticus_JCSC5402:0.07172,(Staphylococcus_carnosus_TM300:0.04594,(Staphylococcus_saprophyticus:0.05051,((Staphylococcus_aureus_ED98:0.00014,(((Staphylococcus_aureus_JH9:0.00015,Staphylococcus_aureus_JH1:0.00014)0.747:0.00021,(((Staphylococcus_aureus_N315:0.00016,(Staphylococcus_aureus_Mu3:0.0,Staphylococcus_aureus_Mu50:0.0):0.00021)0.816:0.00021,((Staphylococcus_aureus_aureus_MRSA252:0.00101,Staphylococcus_aureus_RF122:0.00064)0.836:0.00014,Staphylococcus_aureus_Newman:0.00042)0.000:0.00014)0.572:0.00014,(Staphylococcus_aureus_USA300_FPR3757:0.00167,(Staphylococcus_aureus_USA300_TCH1516:0.0,Staphylococcus_aureus_MW2:0.0,Staphylococcus_aureus_NCTC_8325:0.0):0.00014)0.000:0.00014)0.616:0.00014)0.000:0.00014,Staphylococcus_aureus_aureus_MSSA476:0.00021)0.956:0.00159)1.000:0.03375,((Staphylococcus_epidermidis_ATCC_12228:0.00099,Staphylococcus_epidermidis_RP62A:0.00718)1.000:0.01603,(Staphylococcus_haemolyticus:0.01437,Staphylococcus_lugdunensis_HKU09_01_uid46233:0.02649)0.993:0.00781)0.987:0.00672)0.989:0.01126)0.998:0.01652)1.000:0.07582)1.000:0.11881)0.561:0.02700)1.000:0.03447,(((Bacillus_megaterium_QM_B1551_uid15862:0.00539,Bacillus_megaterium_DSM319_uid48371:0.00197)1.000:0.07470,(Bacillus_pumilus_SAFR-032:0.03682,((Bacillus_licheniformis_ATCC_14580:0.00015,Bacillus_licheniformis_DSM_13:0.00318)1.000:0.02272,(Bacillus_amyloliquefaciens_FZB42:0.01516,Bacillus_subtilis:0.00666)1.000:0.01828)0.821:0.01396)1.000:0.05686)0.876:0.01765,((Bacillus_cereus_cytotoxis_NVH_391-98:0.00779,(((Bacillus_cereus_B4264:0.00015,(((Bacillus_cereus_ZK:0.00065,Bacillus_cereus_AH820:0.00014)0.000:0.00014,((Bacillus_thuringiensis_Al_Hakam:0.0,Bacillus_cereus_03BB102:0.0,Bacillus_thuringiensis_konkukian:0.0):0.00014,(((Bacillus_anthracis_CDC_684:0.0,Bacillus_anthracis_Ames:0.0,Bacillus_anthracis_Ames_0581:0.0):0.00014,Bacillus_anthracis_A0248:0.00110)0.000:0.00016,Bacillus_anthracis_str_Sterne:0.00014)0.961:0.00065)0.000:0.00016)0.792:0.00022,(Bacillus_cereus_ATCC_10987:0.00014,(Bacillus_cereus_AH187:0.00022,Bacillus_cereus_Q1:0.00086)0.000:0.00014)0.944:0.00086)1.000:0.00523)0.912:0.00065,Bacillus_cereus_ATCC14579:0.00218)0.912:0.00106,(Bacillus_cereus_G9842:0.00159,Bacillus_weihenstephanensis_KBAB4:0.01375)0.987:0.00396)1.000:0.02335)1.000:0.08298,(Anoxybacillus_flavithermus_WK1:0.02953,(Geobacillus_WCH70:0.01450,(Geobacillus_thermodenitrificans_NG80-2:0.01575,(Geobacillus_Y412MC61:0.00312,Geobacillus_kaustophilus_HTA426:0.00257)1.000:0.01260)1.000:0.02546)1.000:0.03969)1.000:0.05753)0.970:0.02152)0.999:0.02281)0.997:0.02406,Oceanobacillus_iheyensis:0.16722)0.995:0.02487,(Exiguobacterium_sibiricum_255_15:0.08288,Exiguobacterium_AT1b:0.06864)1.000:0.13682)0.307:0.01456)1.000:0.07173)1.000:0.09366,(Alicyclobacillus_acidocaldarius_DSM_446:0.17375,Bacillus_tusciae_DSM_2912_uid48361:0.17233)1.000:0.06464)1.000:0.06074,(Veillonella_parvula_DSM_2008:0.22655,Acidaminococcus_fermentans_DSM_20731_uid43471:0.22159)1.000:0.13287)0.965:0.03150,((Natranaerobius_thermophilus_JW_NM_WN_LF:0.28975,Halothermothrix_orenii_H_168:0.27806)1.000:0.08478,(Symbiobacterium_thermophilum_IAM14863:0.32198,((Carboxydothermus_hydrogenoformans_Z-2901:0.18741,((Desulfotomaculum_reducens_MI-1:0.16004,(Pelotomaculum_thermopropionicum_SI:0.11965,Desulfotomaculum_acetoxidans_DSM_771:0.17659)0.918:0.03174)1.000:0.03766,(Candidatus_Desulforudis_audaxviator_MP104C:0.22803,Ammonifex_degensii_KC4:0.22162)0.975:0.05344)0.810:0.03350)1.000:0.03958,((Heliobacterium_modesticaldum_Ice1:0.18473,(Desulfitobacterium_hafniense_DCB_2:0.00340,Desulfitobacterium_hafniense_Y51:0.00510)1.000:0.21144)1.000:0.05200,(Moorella_thermoacetica_ATCC_39073:0.18698,Syntrophomonas_wolfei_Goettingen:0.31821)0.951:0.03483)0.994:0.02708)0.997:0.03782)0.994:0.02938)0.113:0.01967)0.880:0.02299)1.000:0.06262,(((Acholeplasma_laidlawii_PG_8A:0.24160,(Candidatus_Phytoplasma_mali:0.28107,(Candidatus_Phytoplasma_australiense:0.12779,(Onion_yellows_phytoplasma:0.02605,Aster_yellows_witches-broom_phytoplasma_AYWB:0.01953)1.000:0.07049)1.000:0.12954)1.000:0.14285)1.000:0.16583,((Mesoplasma_florum_L1:0.12758,(Mycoplasma_mycoides:0.02006,Mycoplasma_capricolum_ATCC_27343:0.00943)1.000:0.11238)1.000:0.29454,(((Mycoplasma_gallisepticum:0.23681,(Mycoplasma_genitalium:0.12384,Mycoplasma_pneumoniae:0.10747)1.000:0.28744)1.000:0.13523,(Mycoplasma_penetrans:0.33256,(Ureaplasma_parvum_serovar_3_ATCC_27815:0.01315,Ureaplasma_urealyticum_serovar_10_ATCC_33699:0.01154)1.000:0.32228)0.971:0.06327)1.000:0.23723,((Mycoplasma_arthritidis_158L3_1:0.10906,Mycoplasma_hominis:0.11762)1.000:0.21677,(((Mycoplasma_agalactiae_PG2:0.00775,Mycoplasma_agalactiae_uid46679:0.00258)1.000:0.20503,(Mycoplasma_crocodyli_MP145_uid47087:0.14114,Mycoplasma_synoviae_53:0.23228)0.998:0.05234)1.000:0.10593,((Mycoplasma_conjunctivae_HRC_581_uid32285:0.13904,(Mycoplasma_hyopneumoniae_232:0.00475,(Mycoplasma_hyopneumoniae_J:0.00225,Mycoplasma_hyopneumoniae_7448:0.00310)0.998:0.00910)1.000:0.22748)1.000:0.19352,(Mycoplasma_pulmonis:0.25737,Mycoplasma_mobile_163K:0.28218)0.306:0.03882)0.083:0.02720)0.590:0.03785)1.000:0.21617)0.986:0.05816)1.000:0.10600)1.000:0.10979,(Fusobacterium_nucleatum:0.23056,(Sebaldella_termitidis_ATCC_33386:0.11933,(Leptotrichia_buccalis_DSM_1135:0.08429,Streptobacillus_moniliformis_DSM_12112:0.16105)0.446:0.04415)1.000:0.14756)1.000:0.24436)1.000:0.07574)0.999:0.04146,(((Persephonella_marina_EX_H1:0.11424,(Sulfurihydrogenibium_YO3AOP1:0.07364,Sulfurihydrogenibium_azorense_Az_Fu1:0.06064)1.000:0.09484)1.000:0.14715,(Aquifex_aeolicus:0.17067,(Hydrogenobaculum_Y04AAS1:0.31346,(Hydrogenobacter_thermophilus_TK_6_uid45927:0.14381,Thermocrinis_albus_DSM_14484_uid46231:0.09138)1.000:0.06385)0.900:0.04390)1.000:0.15648)1.000:0.24033,((((Fervidobacterium_nodosum_Rt17-B1:0.18862,(Thermosipho_melanesiensis_BI429:0.03946,Thermosipho_africanus_TCF52B:0.04100)1.000:0.09995)1.000:0.07661,(Thermotoga_lettingae_TMO:0.25172,(Thermotoga_neapolitana_DSM_4359:0.03174,(Thermotoga_maritima:0.00440,(Thermotoga_RQ2:0.00230,(Thermotoga_petrophila_RKU-1:0.00519,Thermotoga_naphthophila_RKU_10:0.00242)0.997:0.00318)1.000:0.01049)1.000:0.02570)1.000:0.10923)0.000:0.03513)1.000:0.06163,(Kosmotoga_olearia_TBF_19_5_1:0.21491,Petrotoga_mobilis_SJ95:0.35721)0.257:0.04243)1.000:0.18656,(Coprothermobacter_proteolyticus_DSM_5265:0.47569,(Dictyoglomus_thermophilum_H_6_12:0.01799,Dictyoglomus_turgidum_DSM_6724:0.01755)1.000:0.31657)0.510:0.06192)0.027:0.04250)1.000:0.06657)0.637:0.02382,(((((Dehalococcoides_GT_uid42115:0.00121,(Dehalococcoides_BAV1:0.00246,Dehalococcoides_CBDB1:0.00391)0.227:0.00042)0.999:0.01387,(Dehalococcoides_VS:0.00837,Dehalococcoides_ethenogenes_195:0.01452)0.929:0.00874)1.000:0.56109,((Herpetosiphon_aurantiacus_ATCC_23779:0.27698,((Roseiflexus_RS-1:0.02475,Roseiflexus_castenholzii_DSM_13941:0.03450)1.000:0.13972,(Chloroflexus_aggregans_DSM_9485:0.02814,(Chloroflexus_aurantiacus_J_10_fl:0.00218,Chloroflexus_Y_400_fl:0.00318)1.000:0.03044)1.000:0.13881)1.000:0.09032)1.000:0.13008,(Thermobaculum_terrenum_ATCC_BAA_798:0.29691,(Thermomicrobium_roseum_DSM_5159:0.21808,Sphaerobacter_thermophilus_DSM_20745:0.16855)1.000:0.13784)0.985:0.04916)0.998:0.06051)1.000:0.10529,(((Rubrobacter_xylanophilus_DSM_9941:0.37378,Conexibacter_woesei_DSM_14684_uid43467:0.41284)1.000:0.11238,((Atopobium_parvulum_DSM_20469:0.25661,(Slackia_heliotrinireducens_DSM_20476:0.11336,(Cryptobacterium_curtum_DSM_15641:0.12612,Eggerthella_lenta_DSM_2243:0.09579)0.966:0.04254)1.000:0.11297)1.000:0.19668,(Acidimicrobium_ferrooxidans_DSM_10331:0.44961,(((Bifidobacterium_animalis_lactis_AD011:0.00652,(Bifidobacterium_animalis_lactis_Bl_04:0.00014,Bifidobacterium_animalis_lactis_DSM_10140:0.00022)0.941:0.00110)1.000:0.05587,((Bifidobacterium_longum:0.00082,(Bifidobacterium_longum_DJO10A:0.00077,Bifidobacterium_longum_infantis_ATCC_15697:0.01815)0.970:0.00208)1.000:0.04551,(Gardnerella_vaginalis_409_05_uid43211:0.07495,(Bifidobacterium_adolescentis_ATCC_15703:0.02409,Bifidobacterium_dentium_Bd1:0.02251)1.000:0.01655)0.424:0.01362)0.514:0.02488)1.000:0.27435,(((((Propionibacterium_acnes_SK137_uid48071:0.00601,Propionibacterium_acnes_KPA171202:0.00508)1.000:0.23373,Kribbella_flavida_DSM_17836_uid43465:0.12963)0.819:0.03601,Nocardioides_JS614:0.14771)1.000:0.05605,((Catenulispora_acidiphila_DSM_44928:0.16418,(Streptomyces_griseus_NBRC_13350:0.04038,(Streptomyces_avermitilis:0.02804,(Streptomyces_scabiei_87_22_uid46531:0.02706,Streptomyces_coelicolor:0.03333)0.889:0.01094)1.000:0.02064)1.000:0.13169)0.385:0.03911,((Streptosporangium_roseum_DSM_43021:0.13657,(Thermomonospora_curvata_DSM_43183:0.09573,Thermobifida_fusca_YX:0.17679)0.982:0.03344)1.000:0.05560,(((Frankia_EAN1pec:0.04702,(Frankia_alni_ACN14a:0.02569,Frankia_CcI3:0.02684)1.000:0.03071)1.000:0.12789,(Geodermatophilus_obscurus_DSM_43160_uid43725:0.15284,((Stackebrandtia_nassauensis_DSM_44728_uid46663:0.18400,(Salinispora_tropica_CNB-440:0.01703,Salinispora_arenicola_CNS-205:0.01220)1.000:0.11611)1.000:0.07698,(Nakamurella_multipartita_DSM_44233:0.17071,(((Corynebacterium_kroppenstedtii_DSM_44385:0.09111,((Corynebacterium_aurimucosum_ATCC_700975:0.10314,(Corynebacterium_diphtheriae:0.06542,(Corynebacterium_efficiens_YS-314:0.03221,(Corynebacterium_glutamicum_ATCC_13032_Bielefeld:0.00220,(Corynebacterium_glutamicum_R:0.00199,Corynebacterium_glutamicum_ATCC_13032_Kitasato:0.00015)0.812:0.00228)1.000:0.03197)1.000:0.04882)0.987:0.02403)1.000:0.03529,(Corynebacterium_urealyticum_DSM_7109:0.07712,Corynebacterium_jeikeium_K411:0.04868)1.000:0.03837)0.930:0.02489)1.000:0.15841,((Mycobacterium_abscessus_ATCC_19977:0.06468,(((Mycobacterium_avium_104:0.01023,Mycobacterium_avium_paratuberculosis:0.00650)1.000:0.02869,((Mycobacterium_leprae:0.00508,Mycobacterium_leprae_Br4923:0.00627)1.000:0.06828,(((Mycobacterium_bovis:0.00024,(Mycobacterium_bovis_BCG_Tokyo_172:0.00014,Mycobacterium_bovis_BCG_Pasteur_1173P2:0.00014)0.873:0.00052)0.799:0.00052,(Mycobacterium_tuberculosis_CDC1551:0.00022,(Mycobacterium_tuberculosis_KZN_1435:0.00063,((Mycobacterium_tuberculosis_H37Ra:0.0,Mycobacterium_tuberculosis_H37Rv:0.0):0.00014,Mycobacterium_tuberculosis_F11:0.00021)0.000:0.00014)0.841:0.00043)0.815:0.00022)1.000:0.03124,(Mycobacterium_ulcerans_Agy99:0.00659,Mycobacterium_marinum_M:0.00022)1.000:0.03656)0.843:0.00751)0.991:0.01190)1.000:0.04221,(Mycobacterium_smegmatis_MC2_155:0.03538,((Mycobacterium_KMS:0.00139,(Mycobacterium_MCS:0.00016,Mycobacterium_JLS:0.00063)0.752:0.00139)1.000:0.05273,(Mycobacterium_vanbaalenii_PYR-1:0.02178,Mycobacterium_gilvum_PYR-GCK:0.03984)1.000:0.03246)0.869:0.01570)0.986:0.01487)1.000:0.02608)1.000:0.05926,(Gordonia_bronchialis_DSM_43247:0.09121,(Nocardia_farcinica_IFM10152:0.07508,(Rhodococcus_erythropolis_PR4:0.03262,(Rhodococcus_jostii_RHA1:0.00212,Rhodococcus_opacus_B4_uid13791:0.01361)0.924:0.01235)1.000:0.05548)0.988:0.02396)0.944:0.01948)0.987:0.02382)1.000:0.06689,(Saccharopolyspora_erythraea_NRRL_2338:0.10630,(Actinosynnema_mirum_DSM_43827:0.09864,Saccharomonospora_viridis_DSM_43017:0.11984)0.471:0.01994)0.988:0.02723)1.000:0.03925)1.000:0.05132)0.982:0.02829)0.845:0.02642)0.991:0.03292,Acidothermus_cellulolyticus_11B:0.19236)0.776:0.02219)1.000:0.02917)1.000:0.03470)0.994:0.03219,(Kytococcus_sedentarius_DSM_20547:0.22169,(((((Leifsonia_xyli_xyli_CTCB0:0.07762,(Clavibacter_michiganensis_NCPPB_382:0.00416,Clavibacter_michiganensis_sepedonicus:0.00708)1.000:0.08675)1.000:0.04854,(Tropheryma_whipplei_TW08_27:0.00219,Tropheryma_whipplei_Twist:0.00134)1.000:0.45291)1.000:0.08139,((Renibacterium_salmoninarum_ATCC_33209:0.07661,(Arthrobacter_aurescens_TC1:0.02527,(Arthrobacter_FB24:0.02213,Arthrobacter_chlorophenolicus_A6:0.01672)1.000:0.01688)1.000:0.02610)1.000:0.06167,(Micrococcus_luteus_NCTC_2665:0.12586,(Kocuria_rhizophila_DC2201:0.10880,Rothia_mucilaginosa:0.12318)1.000:0.03909)0.975:0.02429)1.000:0.04471)1.000:0.05254,(Brachybacterium_faecium_DSM_4810:0.19566,(Beutenbergia_cavernae_DSM_12333:0.12334,(Xylanimonas_cellulosilytica_DSM_15894:0.08211,(Sanguibacter_keddieii_DSM_10542_uid40845:0.06091,Jonesia_denitrificans_DSM_20603:0.11516)1.000:0.03113)1.000:0.03769)1.000:0.03465)0.215:0.01916)0.893:0.02475,Kineococcus_radiotolerans_SRS30216:0.17404)0.828:0.02800)0.956:0.03150)0.999:0.08815)1.000:0.15057)1.000:0.08446)0.874:0.04129)1.000:0.06981,((Gloeobacter_violaceus:0.27481,(((Acaryochloris_marina_MBIC11017:0.16894,(Cyanothece_PCC_7425:0.12178,Thermosynechococcus_elongatus:0.15395)0.512:0.03045)1.000:0.04773,((Synechococcus_PCC_7002:0.15227,(((Cyanothece_PCC_8801:0.00245,Cyanothece_PCC_8802:0.00274)1.000:0.06976,(Cyanothece_ATCC_51142:0.04898,cyanobacterium_UCYN_A_uid43697:0.12000)1.000:0.05721)1.000:0.04558,(Cyanothece_PCC_7424:0.09686,Microcystis_aeruginosa_NIES_843:0.13004)0.892:0.02129)1.000:0.04020)1.000:0.05860,(Trichodesmium_erythraeum_IMS101:0.18327,(Nostoc_punctiforme_PCC_73102:0.05036,(Nostoc_sp:0.00761,Anabaena_variabilis_ATCC_29413:0.00594)1.000:0.04102)1.000:0.09359)0.965:0.02833)0.075:0.02616)0.993:0.03086,((Synechococcus_elongatus_PCC_6301:0.00331,Synechococcus_elongatus_PCC_7942:0.00105)1.000:0.11297,(Synechococcus_RCC307:0.07664,(((Prochlorococcus_marinus_MIT_9303:0.00712,Prochlorococcus_marinus_MIT9313:0.00308)1.000:0.05236,((Prochlorococcus_marinus_MIT_9211:0.05803,Prochlorococcus_marinus_CCMP1375:0.07212)0.997:0.02264,(((Prochlorococcus_marinus_MIT_9312:0.01663,(Prochlorococcus_marinus_MIT_9215:0.01471,(Prochlorococcus_marinus_AS9601:0.00654,Prochlorococcus_marinus_MIT_9301:0.00810)0.917:0.00436)0.570:0.00470)1.000:0.02454,(Prochlorococcus_marinus_MIT_9515:0.02202,Prochlorococcus_marinus_MED4:0.01973)1.000:0.02469)1.000:0.13457,(Prochlorococcus_marinus_NATL1A:0.00415,Prochlorococcus_marinus_NATL2A:0.00357)1.000:0.08621)1.000:0.03232)1.000:0.05388)0.899:0.01751,((Synechococcus_sp_WH8102:0.02889,(Synechococcus_CC9902:0.03973,Synechococcus_CC9605:0.02663)0.964:0.01052)1.000:0.03337,(Synechococcus_CC9311:0.04884,Synechococcus_WH_7803:0.02572)0.997:0.01411)0.883:0.01461)1.000:0.06556)1.000:0.20135)1.000:0.06690)1.000:0.12943)1.000:0.28695,((Deinococcus_geothermalis_DSM_11300:0.04247,(Deinococcus_deserti_VCD115:0.06284,Deinococcus_radiodurans:0.07916)0.984:0.03083)1.000:0.26399,(Meiothermus_ruber_DSM_1279_uid46661:0.20966,(Thermus_thermophilus_HB27:0.00334,Thermus_thermophilus_HB8:0.00401)1.000:0.15757)1.000:0.12258)1.000:0.27316)0.912:0.05469)0.412:0.03195)0.873:0.02948,(Thermanaerovibrio_acidaminovorans_DSM_6589:0.19588,Aminobacterium_colombiense_DSM_12261_uid47083:0.22772)1.000:0.27238)0.926:0.02522)0.998:0.02825)0.642:0.02101,((((Chloroherpeton_thalassium_ATCC_35110:0.18785,((Chlorobium_phaeobacteroides_BS1:0.10042,Prosthecochloris_aestuarii_DSM_271:0.08183)1.000:0.04803,((Chlorobaculum_parvum_NCIB_8327:0.04118,Chlorobium_tepidum_TLS:0.04412)1.000:0.07863,(((Pelodictyon_phaeoclathratiforme_BU_1:0.05621,Chlorobium_chlorochromatii_CaD3:0.10308)1.000:0.03873,(Prosthecochloris_vibrioformis_DSM_265:0.07804,Chlorobium_luteolum_DSM_273:0.05590)1.000:0.04150)0.960:0.01315,(Chlorobium_phaeobacteroides_DSM_266:0.06615,Chlorobium_limicola_DSM_245:0.06415)0.992:0.02014)1.000:0.05051)0.990:0.02854)1.000:0.15118)1.000:0.24317,((Rhodothermus_marinus_DSM_4252:0.19463,(Salinibacter_ruber_uid47323:0.00231,Salinibacter_ruber_DSM_13855:0.00531)1.000:0.32953)1.000:0.16497,(((Pedobacter_heparinus_DSM_2366:0.23178,(((Capnocytophaga_ochracea_DSM_7271:0.12363,((Robiginitalea_biformata_HTCC2501:0.11048,(Gramella_forsetii_KT0803:0.06269,Zunongwangia_profunda_SM_A87_uid48073:0.04499)1.000:0.07218)1.000:0.03970,(Flavobacterium_johnsoniae_UW101:0.04628,Flavobacterium_psychrophilum_JIP02_86:0.06808)1.000:0.09395)0.928:0.02355)1.000:0.07241,(Flavobacteriaceae_bacterium_3519_10:0.20541,(Blattabacterium__Blattella_germanica__Bge:0.15148,Blattabacterium__Periplaneta_americana__BPLAN:0.12596)1.000:0.41631)0.927:0.05177)1.000:0.08278,(Candidatus_Azobacteroides_pseudotrichonymphae_genomovar__CFP2:0.27828,((Parabacteroides_distasonis_ATCC_8503:0.06966,(Porphyromonas_gingivalis_ATCC_33277:0.00419,Porphyromonas_gingivalis_W83:0.00131)1.000:0.12975)1.000:0.03146,((Bacteroides_vulgatus_ATCC_8482:0.03609,(Bacteroides_thetaiotaomicron_VPI-5482:0.02565,(Bacteroides_fragilis_YCH46:0.00089,Bacteroides_fragilis_NCTC_9434:0.00599)1.000:0.01393)1.000:0.03116)1.000:0.04123,Prevotella_ruminicola_23_uid47507:0.16439)1.000:0.05724)0.852:0.03299)1.000:0.15031)1.000:0.06311)0.775:0.03137,(Candidatus_Amoebophilus_asiaticus_5a2:0.36069,(Cytophaga_hutchinsonii_ATCC_33406:0.20429,(Dyadobacter_fermentans_DSM_18053:0.14013,Spirosoma_linguale_DSM_74_uid43413:0.14133)1.000:0.08125)1.000:0.05273)1.000:0.04870)0.885:0.05268,Chitinophaga_pinensis_DSM_2588:0.34243)1.000:0.16208)1.000:0.07316)1.000:0.10549,(Gemmatimonas_aurantiaca_T_27:0.49621,Fibrobacter_succinogenes_S85:0.60429)0.869:0.08095)1.000:0.05720,((((Leptospira_biflexa_serovar_Patoc__Patoc_1__Ames_:0.00237,Leptospira_biflexa_serovar_Patoc__Patoc_1__Paris_:0.00119)1.000:0.17088,((Leptospira_interrogans_serovar_Copenhageni:0.00199,Leptospira_interrogans_serovar_Lai:0.00221)1.000:0.02454,(Leptospira_borgpetersenii_serovar_Hardjo-bovis_JB197:0.00176,Leptospira_borgpetersenii_serovar_Hardjo-bovis_L550:0.00268)1.000:0.02009)1.000:0.18076)1.000:0.38905,((((Borrelia_burgdorferi:0.00323,Borrelia_burgdorferi_ZS7:0.00516)0.969:0.00980,(Borrelia_garinii_PBi:0.01596,Borrelia_afzelii_PKo:0.02519)0.915:0.00908)1.000:0.09752,((Borrelia_duttonii_Ly:0.00263,Borrelia_recurrentis_A1:0.00642)1.000:0.03782,(Borrelia_turicatae_91E135:0.02949,Borrelia_hermsii_DAH:0.02667)0.996:0.01812)1.000:0.06427)1.000:0.36092,(Treponema_denticola_ATCC_35405:0.15523,(Treponema_pallidum:0.00045,Treponema_pallidum_SS14:0.00151)1.000:0.26645)1.000:0.22926)1.000:0.19626)1.000:0.11303,(((Parachlamydia_sp_UWE25:0.29732,((Chlamydia_muridarum:0.01044,((Chlamydia_trachomatis_434_Bu:0.00106,Chlamydia_trachomatis_L2b_UCH_1_proctitis:0.00255)0.996:0.00325,(Chlamydia_trachomatis_B_TZ1A828_OT:0.00618,(Chlamydia_trachomatis_B_Jali20_OT:0.00127,(Chlamydia_trachomatis_A_HAR-13:0.00340,Chlamydia_trachomatis_D_UW_3_CX:0.00189)0.600:0.00016)0.781:0.00019)1.000:0.01065)1.000:0.01492)1.000:0.08534,((Chlamydophila_pneumoniae_AR39:0.00356,(Chlamydophila_pneumoniae_TW_183:0.00022,(Chlamydophila_pneumoniae_CWL029:0.00063,Chlamydophila_pneumoniae_J138:0.00064)0.000:0.00015)0.969:0.00274)1.000:0.09665,(Chlamydophila_felis_Fe_C-56:0.02084,(Chlamydophila_caviae:0.03133,Chlamydophila_abortus_S26_3:0.03081)0.967:0.01323)1.000:0.05546)0.990:0.03810)1.000:0.31837)1.000:0.34084,((Opitutus_terrae_PB90_1:0.32322,Coraliomargarita_akajimensis_DSM_45221_uid47079:0.28172)1.000:0.24934,(Akkermansia_muciniphila_ATCC_BAA_835:0.44921,Methylacidiphilum_infernorum_V4:0.47593)0.927:0.06825)1.000:0.11141)0.997:0.06294,(((Paramecium_tetraurelia_strain_d4-2:0.37747,(Plasmodium_falciparum_3D7:0.29776,(((Arabidopsis_thaliana:0.18271,Chlamydomonas_reinhardtii:0.19003)1.000:0.15479,((Aspergillus_fumigatus_Af293:0.18249,Ustilago_maydis_521:0.20920)1.000:0.09821,(Monosiga_brevicollis_MX1:0.25104,Mus_musculus:0.19021)0.977:0.05320)0.997:0.04632)0.995:0.03762,(Naegleria_gruberi_strain_NEG-M:0.36408,Leishmania_major_strain_Friedlin:0.41161)1.000:0.06179)0.995:0.06307)0.999:0.09335)1.000:0.52964,((((((((Pyrococcus_furiosus:0.02189,(Pyrococcus_abyssi:0.01224,Pyrococcus_horikoshii:0.02110)1.000:0.01690)1.000:0.04084,(Thermococcus_sibiricus_MM_739:0.11633,(Thermococcus_onnurineus_NA1:0.03044,(Thermococcus_gammatolerans_EJ3:0.02906,Thermococcus_kodakaraensis_KOD1:0.03087)1.000:0.02039)1.000:0.04817)0.997:0.03457)1.000:0.25554,((Methanocaldococcus_infernus_ME_uid48803:0.10040,(Methanocaldococcus_fervens_AG86:0.01556,(Methanocaldococcus_FS406_22_uid42499:0.00794,(Methanococcus_jannaschii:0.00395,Methanocaldococcus_vulcanius_M7:0.05893)0.086:0.00411)0.997:0.01129)1.000:0.03672)1.000:0.09537,(Methanococcus_aeolicus_Nankai-3:0.13906,(Methanococcus_voltae_A3_uid49529:0.11008,(Methanococcus_vannielii_SB:0.06732,(Methanococcus_maripaludis_S2:0.01494,(Methanococcus_maripaludis_C5:0.00965,(Methanococcus_maripaludis_C7:0.00440,Methanococcus_maripaludis_C6:0.00726)1.000:0.00901)0.798:0.00639)1.000:0.04342)1.000:0.05198)1.000:0.07811)1.000:0.15877)1.000:0.21657)0.971:0.04758,(Methanopyrus_kandleri:0.33393,((Methanobacterium_thermoautotrophicum:0.02267,Methanothermobacter_marburgensis_Marburg_uid51637:0.01435)1.000:0.09607,(Methanosphaera_stadtmanae:0.23197,(Methanobrevibacter_smithii_ATCC_35061:0.12478,Methanobrevibacter_ruminantium_M1_uid45857:0.11448)1.000:0.08562)0.999:0.05976)1.000:0.25554)0.992:0.05873)0.463:0.03648,(((Archaeoglobus_profundus_DSM_5631_uid43493:0.09903,(Archaeoglobus_fulgidus:0.15429,Ferroglobus_placidus_DSM_10642_uid40863:0.13238)0.378:0.03719)1.000:0.24773,((((Halobacterium_sp:0.0,Halobacterium_salinarum_R1:0.0):0.15025,((Halorubrum_lacusprofundi_ATCC_49239:0.12995,(Haloquadratum_walsbyi:0.13769,Haloferax_volcanii_DS2_uid46845:0.09093)1.000:0.03464)1.000:0.05504,((Natronomonas_pharaonis:0.13058,(Halorhabdus_utahensis_DSM_12940:0.11781,(Halomicrobium_mukohataei_DSM_12286:0.08684,Haloarcula_marismortui_ATCC_43049:0.08789)1.000:0.04103)1.000:0.04290)1.000:0.03640,(Halalkalicoccus_jeotgali_B3_uid50305:0.14610,(Haloterrigena_turkmenica_DSM_5511_uid43501:0.04239,Natrialba_magadii_ATCC_43099_uid46245:0.04510)1.000:0.10152)0.876:0.02854)0.880:0.02450)0.737:0.03221)1.000:0.44034,((uncultured_methanogenic_archaeon_RC-I:0.12907,Methanocella_paludicola_SANAE:0.14350)1.000:0.22998,(Methanosaeta_thermophila_PT:0.34827,((Methanosarcina_barkeri_fusaro:0.04980,(Methanosarcina_acetivorans:0.02042,Methanosarcina_mazei:0.02998)0.999:0.02634)1.000:0.15738,(Methanohalobium_evestigatum_Z_7303_uid49857:0.22412,(Methanohalophilus_mahii_DSM_5219_uid47313:0.17033,Methanococcoides_burtonii_DSM_6242:0.14146)0.987:0.04462)0.996:0.05649)1.000:0.15176)0.395:0.03903)0.821:0.04111)0.632:0.04363,(Methanocorpusculum_labreanum_Z:0.28090,(Methanoculleus_marisnigri_JR1:0.19672,(Methanospirillum_hungatei_JF-1:0.23221,(Candidatus_Methanoregula_boonei_6A8:0.18145,Candidatus_Methanosphaerula_palustris_E1_9c:0.16002)0.993:0.05019)0.213:0.03694)0.900:0.05637)1.000:0.22837)1.000:0.13494)0.995:0.06201,(Aciduliprofundum_boonei_T469_uid43333:0.24389,(Picrophilus_torridus_DSM_9790:0.25050,(Thermoplasma_volcanium:0.08522,Thermoplasma_acidophilum:0.08947)1.000:0.18933)1.000:0.30333)1.000:0.18444)1.000:0.06974)1.000:0.08007,Nanoarchaeum_equitans:0.74565)0.756:0.05195,(Candidatus_Korarchaeum_cryptofilum_OPF8:0.62344,((((Sulfolobus_tokodaii:0.11265,Sulfolobus_acidocaldarius_DSM_639:0.16179)1.000:0.06491,((Sulfolobus_solfataricus:0.02414,(((Sulfolobus_islandicus_L_S_2_15:0.00052,Sulfolobus_islandicus_L_D_8_5_uid43679:0.00014)0.886:0.00052,(Sulfolobus_islandicus_Y_G_57_14:0.00026,Sulfolobus_islandicus_Y_N_15_51:0.00183)0.897:0.00052)0.988:0.00199,(Sulfolobus_islandicus_M_16_4:0.00014,(Sulfolobus_islandicus_M_14_25:0.00079,Sulfolobus_islandicus_M_16_27:0.00052)0.000:0.00014)0.941:0.00015)1.000:0.02513)1.000:0.13706,Metallosphaera_sedula_DSM_5348:0.23552)0.424:0.03418)1.000:0.28845,(((Staphylothermus_marinus_F1:0.01734,Staphylothermus_hellenicus_DSM_12710_uid45893:0.02175)1.000:0.14695,(Desulfurococcus_kamchatkensis_1221n:0.14637,Thermosphaera_aggregans_DSM_11486_uid48993:0.14378)1.000:0.10857)1.000:0.14248,(Hyperthermus_butylicus:0.23404,((Aeropyrum_pernix:0.23378,Acidilobus_saccharovorans_345_15_uid51395:0.34919)1.000:0.12148,Ignicoccus_hospitalis_KIN4_I:0.31722)0.023:0.04235)0.721:0.04614)0.999:0.05945)1.000:0.11221,(Thermofilum_pendens_Hrk_5:0.37988,(Caldivirga_maquilingensis_IC-167:0.34123,(Pyrobaculum_calidifontis_JCM_11548:0.06715,((Pyrobaculum_arsenaticum_DSM_13514:0.07156,Pyrobaculum_aerophilum:0.04508)0.998:0.02128,(Pyrobaculum_islandicum_DSM_4184:0.07269,Thermoproteus_neutrophilus_V24Sta:0.06902)0.979:0.02220)1.000:0.03094)1.000:0.24397)1.000:0.19176)1.000:0.10783)1.000:0.07800)1.000:0.06198)0.274:0.06602,Nitrosopumilus_maritimus_SCM1:0.83928)0.509:0.08254)1.000:1.23266,(Pirellula_staleyi_DSM_6068_uid43209:0.26417,Pirellula_sp:0.24303)1.000:0.41597)0.876:0.08251)0.997:0.04522)0.388:0.02896)1.000:0.04162)0.955:0.03047,(((Solibacter_usitatus_Ellin6076:0.27286,(Acidobacterium_capsulatum_ATCC_51196:0.19009,Candidatus_Koribacter_versatilis_Ellin345:0.17861)1.000:0.13655)1.000:0.28508,((Bdellovibrio_bacteriovorus:0.56939,((Myxococcus_xanthus_DK_1622:0.23017,(Anaeromyxobacter_Fw109-5:0.05648,(Anaeromyxobacter_dehalogenans_2CP-C:0.00535,(Anaeromyxobacter_K:0.00165,Anaeromyxobacter_dehalogenans_2CP_1:0.00237)0.585:0.00367)1.000:0.05207)1.000:0.18364)1.000:0.15057,(Sorangium_cellulosum__So_ce_56_:0.38944,Haliangium_ochraceum_DSM_14365:0.39077)1.000:0.08115)0.994:0.05866)0.984:0.05097,((Syntrophus_aciditrophicus_SB:0.38400,(((Desulfatibacillum_alkenivorans_AK_01:0.22961,(Desulfobacterium_autotrophicum_HRM2:0.27771,Candidatus_Desulfococcus_oleovorans_Hxd3:0.26916)0.908:0.05290)1.000:0.11008,(Desulfotalea_psychrophila_LSv54:0.41434,((Desulfovibrio_salexigens_DSM_2638:0.18252,(Desulfovibrio_magneticus_RS_1:0.21801,(((Desulfovibrio_desulfuricans_ATCC_27774:0.13161,Lawsonia_intracellularis_PHE_MN1-00:0.22461)1.000:0.03686,(Desulfovibrio_vulgaris__Miyazaki_F_:0.07791,(Desulfovibrio_vulgaris_DP4:0.00078,Desulfovibrio_vulgaris_Hildenborough:0.00398)1.000:0.08261)0.970:0.02845)1.000:0.04156,Desulfovibrio_desulfuricans_G20:0.11538)1.000:0.09268)0.854:0.03744)0.997:0.04093,(Desulfomicrobium_baculatum_DSM_4028:0.24221,Desulfohalobium_retbaense_DSM_5692:0.24105)0.934:0.03935)1.000:0.21842)0.683:0.04616)0.594:0.02606,Syntrophobacter_fumaroxidans_MPOB:0.33819)0.250:0.03114)0.323:0.03364,(Pelobacter_carbinolicus:0.22490,((Pelobacter_propionicus_DSM_2379:0.12607,Geobacter_lovleyi_SZ:0.11764)1.000:0.06706,((Geobacter_sulfurreducens:0.05811,Geobacter_metallireducens_GS-15:0.06254)1.000:0.06091,((Geobacter_bemidjiensis_Bem:0.00519,Geobacter_M21:0.00302)1.000:0.11084,(Geobacter_uraniumreducens_Rf4:0.03382,Geobacter_FRC_32:0.04321)1.000:0.04420)1.000:0.04640)1.000:0.03892)1.000:0.11539)1.000:0.11001)0.977:0.04103)0.999:0.04553)0.869:0.03004,((Deferribacter_desulfuricans_SSM1_uid46653:0.14623,Denitrovibrio_acetiphilus_DSM_12809_uid46657:0.25293)1.000:0.23026,Thermodesulfovibrio_yellowstonii_DSM_11347:0.41235)1.000:0.06402)0.935:0.03043)1.000:0.05932)1.000:0.06013,(((((((((Oligotropha_carboxidovorans_OM5:0.05698,((Nitrobacter_winogradskyi_Nb-255:0.02778,Nitrobacter_hamburgensis_X14:0.01993)1.000:0.02945,((Bradyrhizobium_japonicum:0.04762,(Bradyrhizobium_ORS278:0.01170,Bradyrhizobium_BTAi1:0.01216)1.000:0.03625)1.000:0.03137,(((Rhodopseudomonas_palustris_TIE_1:0.00543,Rhodopseudomonas_palustris_CGA009:0.00359)1.000:0.03361,(Rhodopseudomonas_palustris_HaA2:0.01766,Rhodopseudomonas_palustris_BisB5:0.01193)1.000:0.01667)1.000:0.01900,(Rhodopseudomonas_palustris_BisA53:0.03597,Rhodopseudomonas_palustris_BisB18:0.03578)0.960:0.01442)0.996:0.01461)0.873:0.01232)1.000:0.02596)1.000:0.12554,((Xanthobacter_autotrophicus_Py2:0.05850,Azorhizobium_caulinodans_ORS_571:0.04824)1.000:0.09369,((Beijerinckia_indica_ATCC_9039:0.07376,Methylocella_silvestris_BL2:0.06808)1.000:0.09016,((Methylobacterium_4_46:0.02523,Methylobacterium_nodulans_ORS_2060:0.01864)1.000:0.05011,(Methylobacterium_radiotolerans_JCM_2831:0.04621,(Methylobacterium_populi_BJ001:0.01419,((Methylobacterium_chloromethanicum_CM4:0.00012,(Methylobacterium_extorquens_PA1:0.00014,Methylobacterium_extorquens_DM4:0.00054)0.919:0.00084)0.994:0.00012,Methylobacterium_extorquens_AM1:0.00062)1.000:0.01317)1.000:0.03105)1.000:0.04595)1.000:0.08340)0.997:0.03306)0.405:0.01993)1.000:0.06397,((((Rhizobium_NGR234:0.01478,(Sinorhizobium_medicae_WSM419:0.00748,Sinorhizobium_meliloti:0.00760)1.000:0.01261)1.000:0.02936,((Agrobacterium_tumefaciens_C58_Cereon:0.04834,Agrobacterium_vitis_S4:0.05262)1.000:0.01969,(Agrobacterium_radiobacter_K84:0.03278,((Rhizobium_etli_CFN_42:0.00628,Rhizobium_etli_CIAT_652:0.00721)0.996:0.00683,(Rhizobium_leguminosarum_bv__trifolii_WSM2304:0.00569,(Rhizobium_leguminosarum_bv__trifolii_WSM1325:0.00471,Rhizobium_leguminosarum_bv_viciae_3841:0.00515)1.000:0.00890)0.999:0.00650)1.000:0.02446)1.000:0.02388)0.975:0.01656)1.000:0.03694,Candidatus_Liberibacter_asiaticus_psy62:0.45937)0.998:0.03990,((Mesorhizobium_BNC1:0.09014,Mesorhizobium_loti:0.08885)1.000:0.03805,((Ochrobactrum_anthropi_ATCC_49188:0.01172,((Brucella_microti_CCM_4915:0.00062,(Brucella_ovis:0.00188,(((Brucella_abortus_S19:0.00014,Brucella_abortus_bv__1_9_941:0.00365)0.631:0.00015,Brucella_melitensis_biovar_Abortus:0.00042)0.988:0.00157,(Brucella_melitensis_ATCC_23457:0.00096,(Brucella_canis_ATCC_23365:0.00154,Brucella_suis_ATCC_23445:0.00078)0.785:0.00029)0.998:0.00317)0.564:0.00015)0.758:0.00014)0.871:0.00049,Brucella_suis_1330:0.00100)1.000:0.01576)1.000:0.05317,(Bartonella_bacilliformis_KC583:0.07486,((Bartonella_tribocorum_CIP_105476:0.01633,Bartonella_grahamii_as4aup:0.01175)1.000:0.01623,(Bartonella_quintana_Toulouse:0.03435,Bartonella_henselae_Houston-1:0.02693)0.998:0.01006)1.000:0.03404)1.000:0.08353)1.000:0.03330)0.897:0.02196)1.000:0.07757)1.000:0.04232,Parvibaculum_lavamentivorans_DS-1:0.18538)1.000:0.03919,(((Dinoroseobacter_shibae_DFL_12:0.06759,(Jannaschia_CCS1:0.10506,(Roseobacter_denitrificans_OCh_114:0.07661,(Ruegeria_pomeroyi_DSS_3:0.04997,Silicibacter_TM1040:0.04865)1.000:0.02719)1.000:0.02830)0.675:0.01658)1.000:0.04442,(Paracoccus_denitrificans_PD1222:0.08372,(Rhodobacter_sphaeroides_ATCC_17025:0.01404,(Rhodobacter_sphaeroides_ATCC_17029:0.00041,(Rhodobacter_sphaeroides_2_4_1:0.00013,Rhodobacter_sphaeroides_KD131:0.00148)0.974:0.00109)1.000:0.01505)1.000:0.08446)1.000:0.03519)1.000:0.19281,(Maricaulis_maris_MCS10:0.20512,((Phenylobacterium_zucineum_HLK1:0.08634,(Caulobacter_K31:0.04857,(Caulobacter_segnis_ATCC_21756_uid41709:0.01576,(Caulobacter_crescentus:0.00344,Caulobacter_crescentus_NA1000:0.00014)0.996:0.01060)1.000:0.02749)1.000:0.06561)1.000:0.14472,(Hyphomonas_neptunium_ATCC_15444:0.20730,Hirschia_baltica_ATCC_49814:0.17417)1.000:0.07909)0.603:0.02666)1.000:0.05262)0.853:0.02527)0.999:0.03906,((Sphingomonas_wittichii_RW1:0.08069,(Zymomonas_mobilis_NCIMB_11163:0.00106,Zymomonas_mobilis_ZM4:0.00088)1.000:0.12091)1.000:0.03391,((Sphingopyxis_alaskensis_RB2256:0.10458,Sphingobium_japonicum_UT26S_uid47077:0.08312)0.224:0.02097,(Erythrobacter_litoralis_HTCC2594:0.12956,Novosphingobium_aromaticivorans_DSM_12444:0.08748)1.000:0.06107)0.962:0.02467)1.000:0.21927)0.995:0.03607,((Magnetospirillum_magneticum_AMB-1:0.14774,Rhodospirillum_rubrum_ATCC_11170:0.19651)1.000:0.04968,((Azospirillum_B510_uid46085:0.10406,Rhodospirillum_centenum_SW:0.11913)1.000:0.06789,(Acidiphilium_cryptum_JF-5:0.12047,(Granulobacter_bethesdensis_CGDNIH1:0.09458,((Gluconacetobacter_diazotrophicus_PAl_5_FAPERJ:0.00246,Gluconacetobacter_diazotrophicus_PAl_5_JGI:0.00088)1.000:0.04909,(Acetobacter_pasteurianus_IFO_3283_01:0.08584,Gluconobacter_oxydans_621H:0.10230)0.309:0.02087)1.000:0.05971)0.947:0.03822)1.000:0.16914)0.288:0.02532)1.000:0.05957)1.000:0.11084,(Candidatus_Pelagibacter_ubique_HTCC1062:0.63537,(((Orientia_tsutsugamushi_Boryong:0.01343,Orientia_tsutsugamushi_Ikeda:0.01361)1.000:0.44181,((Rickettsia_bellii_OSU_85-389:0.00157,Rickettsia_bellii_RML369-C:0.00072)1.000:0.05703,((Rickettsia_prowazekii:0.01252,Rickettsia_typhi_wilmington:0.02689)1.000:0.04150,(Rickettsia_canadensis_McKiel:0.03644,((Rickettsia_massiliae_MTU5:0.01009,((Rickettsia_rickettsii_Sheila_Smith:0.00555,Rickettsia_rickettsii_Iowa:0.00080)1.000:0.00873,(Rickettsia_conorii:0.00494,(Rickettsia_africae_ESF_5:0.00312,Rickettsia_peacockii_Rustic:0.00621)0.197:0.00163)0.767:0.00032)1.000:0.00455)1.000:0.00586,(Rickettsia_felis_URRWXCal2:0.00635,Rickettsia_akari_Hartford:0.03750)0.985:0.00478)0.946:0.00296)0.959:0.00606)1.000:0.04978)1.000:0.21955)1.000:0.19781,((Neorickettsia_risticii_Illinois:0.02197,Neorickettsia_sennetsu_Miyayama:0.02908)1.000:0.76382,((Wolbachia_endosymbiont_of_Brugia_malayi_TRS:0.08875,(Wolbachia_endosymbiont_of_Culex_quinquefasciatus_Pel:0.08349,(Wolbachia_wRi:0.00607,Wolbachia_endosymbiont_of_Drosophila_melanogaster:0.00821)1.000:0.03886)0.997:0.03284)1.000:0.28050,(((Ehrlichia_ruminantium_Gardel:0.00238,(Ehrlichia_ruminantium_Welgevonden_UPSA:0.00014,Ehrlichia_ruminantium_str._Welgevonden_CIRAD:0.00319)0.905:0.00164)1.000:0.06240,(Ehrlichia_canis_Jake:0.04166,Ehrlichia_chaffeensis_Arkansas:0.03332)1.000:0.04162)1.000:0.14266,(Anaplasma_phagocytophilum_HZ:0.11721,(Anaplasma_centrale_Israel:0.04216,(Anaplasma_marginale_Florida:0.01174,Anaplasma_marginale_St_Maries:0.00452)1.000:0.03806)1.000:0.11160)1.000:0.19773)1.000:0.16965)1.000:0.15880)1.000:0.20734)0.966:0.07163)0.993:0.06387)1.000:0.12555,Magnetococcus_MC-1:0.35880)1.000:0.05945)1.000:0.17004)0.999:0.06606)1.000:0.05444)0.000:0.02956,(Dichelobacter_nodosus_VCS1703A:0.33071,Halothiobacillus_neapolitanus_c2:0.27478)1.000:0.06194)0.738:0.02517)1.000:0.03985)1.000:0.03572,((Alcanivorax_borkumensis_SK2:0.17627,((Acinetobacter_sp_ADP1:0.01987,(Acinetobacter_baumannii_AB307_0294:0.00016,(((Acinetobacter_baumannii_SDF:0.00150,Acinetobacter_baumannii_AB0057:0.00107)0.000:0.00014,(Acinetobacter_baumannii_AYE:0.00014,Acinetobacter_baumannii_ACICU:0.00022)0.000:0.00014)0.000:0.00014,Acinetobacter_baumannii_ATCC_17978:0.00023)0.990:0.00171)1.000:0.01870)1.000:0.11195,(Psychrobacter_PRwf-1:0.05002,(Psychrobacter_arcticum_273-4:0.00788,Psychrobacter_cryohalolentis_K5:0.00716)1.000:0.07033)1.000:0.12136)1.000:0.15414)1.000:0.04987,((((Azotobacter_vinelandii_DJ:0.03733,((((Pseudomonas_entomophila_L48:0.00737,(Pseudomonas_putida_W619:0.00703,(Pseudomonas_putida_GB_1:0.00338,(Pseudomonas_putida_F1:0.00065,Pseudomonas_putida_KT2440:0.00015)0.981:0.00224)0.935:0.00228)0.221:0.00446)1.000:0.02186,(((Pseudomonas_fluorescens_SBW25:0.01591,(Pseudomonas_syringae_tomato_DC3000:0.00274,(Pseudomonas_syringae_pv_B728a:0.00245,Pseudomonas_syringae_phaseolicola_1448A:0.00355)0.718:0.00148)1.000:0.01803)1.000:0.01038,Pseudomonas_fluorescens_Pf-5:0.00683)0.995:0.00717,Pseudomonas_fluorescens_Pf0_1:0.00978)1.000:0.01951)1.000:0.02837,Pseudomonas_mendocina_ymp:0.02495)1.000:0.02079,Pseudomonas_stutzeri_A1501:0.02990)1.000:0.01507)0.997:0.01659,(((Pseudomonas_aeruginosa:0.00013,Pseudomonas_aeruginosa_LESB58:0.00135)0.839:0.00016,Pseudomonas_aeruginosa_UCBPP-PA14:0.00095)0.448:0.00118,Pseudomonas_aeruginosa_PA7:0.00158)1.000:0.03078)1.000:0.13217,(Cellvibrio_japonicus_Ueda107:0.11148,(Teredinibacter_turnerae_T7901:0.07113,Saccharophagus_degradans_2-40:0.07819)1.000:0.05776)1.000:0.08415)0.995:0.02938,((Marinobacter_aquaeolei_VT8:0.11931,Hahella_chejuensis_KCTC_2396:0.13812)1.000:0.05305,(Chromohalobacter_salexigens_DSM_3043:0.17762,Marinomonas_MWYL1:0.17115)0.666:0.03609)0.970:0.02833)1.000:0.03103)1.000:0.04416)1.000:0.04445)1.000:0.07627,(Idiomarina_loihiensis_L2TR:0.12813,(Pseudoalteromonas_atlantica_T6c:0.06513,Alteromonas_macleodii__Deep_ecotype_:0.08842)1.000:0.06917)1.000:0.03326)1.000:0.03610)0.997:0.02650,(Psychromonas_ingrahamii_37:0.17225,(Shewanella_amazonensis_SB2B:0.03300,((Shewanella_loihica_PV-4:0.02394,((Shewanella_piezotolerans_WP3:0.01562,(Shewanella_pealeana_ATCC_700345:0.00347,Shewanella_halifaxensis_HAW_EB4:0.00782)1.000:0.01412)0.999:0.01452,(Shewanella_violacea_DSS12_uid47085:0.02831,(Shewanella_sediminis_HAW-EB3:0.01015,Shewanella_woodyi_ATCC_51908:0.01853)0.841:0.00811)1.000:0.01557)1.000:0.01734)1.000:0.03325,(((Shewanella_baltica_OS185:0.00108,(Shewanella_baltica_OS195:0.00014,(Shewanella_baltica_OS155:0.00022,Shewanella_baltica_OS223:0.00065)0.822:0.00022)0.747:0.00023)0.999:0.00852,((Shewanella_W3-18-1:0.00022,Shewanella_putrefaciens_CN-32:0.00014)0.989:0.00210,(Shewanella_oneidensis:0.00161,(Shewanella_MR-4:0.00016,(Shewanella_ANA-3:0.00326,Shewanella_MR-7:0.00016)0.644:0.00043)0.997:0.00275)1.000:0.01181)0.967:0.00702)0.999:0.01498,(Shewanella_frigidimarina_NCIMB_400:0.02528,Shewanella_denitrificans_OS217:0.01935)1.000:0.01850)1.000:0.01660)0.948:0.01928)1.000:0.09171)0.702:0.02302)0.963:0.01791)1.000:0.02774)1.000:0.05184)1.000:0.03528)0.907:0.01609,Sodalis_glossinidius_morsitans:0.03901)0.900:0.00712,(((Photorhabdus_asymbiotica:0.00692,Photorhabdus_luminescens:0.01053)1.000:0.01397,(Xenorhabdus_bovienii_SS_2004_uid46345:0.02256,Proteus_mirabilis:0.04242)0.630:0.00865)1.000:0.02539,(Edwardsiella_ictaluri_93_146:0.00237,Edwardsiella_tarda_EIB202:0.00178)1.000:0.03499)0.566:0.00719)0.916:0.00694,(Serratia_proteamaculans_568:0.02596,(Yersinia_enterocolitica_8081:0.00945,(Yersinia_pestis_Angola:0.00077,((Yersinia_pestis_Antiqua:0.00021,Yersinia_pestis_Pestoides_F:0.00023)0.000:0.00014,(Yersinia_pseudotuberculosis_IP_31758:0.00108,(Yersinia_pestis_Nepal516:0.0,Yersinia_pestis_CO92:0.0,Yersinia_pseudotuberculosis_YPIII:0.0,Yersinia_pseudotuberculosis_PB1_:0.0,Yersinia_pestis_KIM_10_uid288:0.0,Yersinia_pestis_Z176003_uid47317:0.0,Yersinia_pestis_biovar_Microtus_91001:0.0,Yersinia_pseudotuberculosis_IP32953:0.0):0.00014)0.000:0.00014)0.874:0.00054)1.000:0.00812)1.000:0.02052)1.000:0.01542)0.948:0.00938)0.612:0.00712,(Dickeya_dadantii_Ech703:0.01476,(Dickeya_zeae_Ech1591:0.00158,Dickeya_dadantii_Ech586:0.00190)1.000:0.00827)1.000:0.01373)0.979:0.00831)1.000:0.01536)0.974:0.00323,(Enterobacter_638:0.02338,(Enterobacter_sakazakii_ATCC_BAA-894:0.00161,Cronobacter_turicensis_z3032_uid40821:0.00324)1.000:0.00818)0.186:0.00321)0.996:0.00473,(Salmonella_enterica_arizonae_serovar_62_z4_z23__:0.00472,((Salmonella_enterica_serovar_Paratyphi_C_RKS4594:0.00044,((Salmonella_enterica_serovar_Paratyphi_A_AKU_12601:0.00023,((Salmonella_typhi:0.0,Salmonella_enterica_serovar_Typhi_Ty2:0.0):0.00044,Salmonella_enterica_Paratypi_ATCC_9150:0.00014)0.000:0.00014)0.774:0.00022,(Salmonella_enterica_Choleraesuis:0.00044,(Salmonella_enterica_serovar_Paratyphi_B_SPB7:0.0,Salmonella_typhimurium_LT2:0.0,Salmonella_enterica_serovar_Newport_SL254:0.0,Salmonella_enterica_serovar_Heidelberg_SL476:0.0):0.00014)0.000:0.00014)0.280:0.00014)0.000:0.00014,((Salmonella_enterica_serovar_Schwarzengrund_CVM19633:0.0,Salmonella_enterica_serovar_Agona_SL483:0.0,Salmonella_enterica_serovar_Enteritidis_P125109:0.0):0.00014,(Salmonella_enterica_serovar_Dublin_CT_02021853:0.00024,Salmonella_enterica_serovar_Gallinarum_287_91:0.00022)0.000:0.00014)0.839:0.00022)0.962:0.00147)0.981:0.00305)0.263:0.00118)0.999:0.00443)0.928:0.00070)0.000:0.00014)0.661:0.00014)0.893:0.00014);
